# Supplementary material for: Genome-wide analysis and identification of microRNAs in Medicago truncatula under aluminum stress
Source: Front Plant Sci. 2023 Jan 27;14:1137764. doi: 10.3389/fpls.2023.1137764 (PMC9911878; doi:10.3389/fpls.2023.1137764)
Supplement: Supplementary file 1 [file DataSheet_1.zip]

Archive with 10 entries (10 files):
- Supplementary Table/Table S1.XLSX
- Supplementary Table/Table S10.xlsx
- Supplementary Table/Table S2.xlsx
- Supplementary Table/Table S3.xlsx
- Supplementary Table/Table S4.xlsx
- Supplementary Table/Table S5.xlsx
- Supplementary Table/Table S6.xlsx
- Supplementary Table/Table S7.xlsx
- Supplementary Table/Table S8.xlsx
- Supplementary Table/Table S9.xlsx
