# Supplementary material for: Genome-wide analysis and identification of microRNAs in Medicago truncatula under aluminum stress
Source: Front Plant Sci. 2023 Jan 27;14:1137764. doi: 10.3389/fpls.2023.1137764 (PMC9911878; doi:10.3389/fpls.2023.1137764)
Supplement: Supplementary file 1 [file DataSheet_1.zip › Supplementary Table/Table S1.XLSX]

## Sheet: Sheet1
Supplementary Table 1 The primer information used in qRT–PCR.
MiRNA ID	Forward primer (5' to 3')	Reverse primer (3' to 5')	RT Primer
mtr-miR5559-3p	CGCGCGTCTAATTATTCACCA	ATCCAGTGCAGGGTCCGAGG	GTCGTATCCAGTGCAGGGTCCGAGGTATTCGCACTGGATACGACTTTACT
mtr-miR172c-3p	GCGCGAGAATCTTGATGATG	ATCCAGTGCAGGGTCCGAGG	GTCGTATCCAGTGCAGGGTCCGAGGTATTCGCACTGGATACGACATGCAG
mtr-miR172b	GCGCGAGAATCTTGATGATG	ATCCAGTGCAGGGTCCGAGG	GTCGTATCCAGTGCAGGGTCCGAGGTATTCGCACTGGATACGACATGCAG
novel_miR_135	CGCGCGAACAATCTTTGG	ATCCAGTGCAGGGTCCGAGG	GTCGTATCCAGTGCAGGGTCCGAGGTATTCGCACTGGATACGACGTGTTT
mtr-miR5559-5p	GCGCGTACTTGGTGAATTGT	ATCCAGTGCAGGGTCCGAGG	GTCGTATCCAGTGCAGGGTCCGAGGTATTCGCACTGGATACGACGATCCA
mtr-miR5213-5p	AGGCGCATTACGTGTGTCTTCA	ATCCAGTGCAGGGTCCGAGG	GTCGTATCCAGTGCAGGGTCCGAGGTATTCGCACTGGATACGACTTCAGA
mtr-miR5213-3p	AGCGAGGCCAGAGTGCAGATA	ATCCAGTGCAGGGTCCGAGG	GTCGTATCCAGTGCAGGGTCCGAGGTATTCGCACTGGATACGACGATGCG
mtr-miR2119	AAGCGCCTTCAAAGGGAGGTG	ATCCAGTGCAGGGTCCGAGG	GTCGTATCCAGTGCAGGGTCCGAGGTATTCGCACTGGATACGACCTACTC
mtr-miR156h-3p	GCGCGGCTCTTTATTCTTCT	ATCCAGTGCAGGGTCCGAGG	GTCGTATCCAGTGCAGGGTCCGAGGTATTCGCACTGGATACGACGATGAC
mtr-miR156g-3p	GCGCGGCTCTCTAGACTTCT	ATCCAGTGCAGGGTCCGAGG	GTCGTATCCAGTGCAGGGTCCGAGGTATTCGCACTGGATACGACGATGAC
actin	TACCCCATTGAGCACGGTAT	ATACATGGCAGGCACATTGA
Note: actin as an internal reference gene
