# Supplementary material for: Genome-wide analysis and identification of microRNAs in Medicago truncatula under aluminum stress
Source: Front Plant Sci. 2023 Jan 27;14:1137764. doi: 10.3389/fpls.2023.1137764 (PMC9911878; doi:10.3389/fpls.2023.1137764)
Supplement: Supplementary file 1 [file DataSheet_1.zip › Supplementary Table/Table S10.xlsx]

## Sheet: Sheet2
Supplementary Table S10 The FPKM value of specific MiRNA target gene
MiRNA_id	Target gene_id	T0-1	T0-2	T0-3	T4-1	T4-2	T4-3	T24-1	T24-2	T24-3	T48-1	T48-2	T48-3
mtr-miR156g-3p	Medtr6g004260	10.0272	10.2822	10.0603	39.1576	44.6512	46.6871	40.0799	47.6917	41.1428	11.0807	10.0304	11.0676
	Medtr4g056140	7.65378	7.80772	10.7949	33.3248	31.4442	35.4618	34.3787	40.7941	40.7587	9.74929	7.8671	7.71521
	Medtr7g007440	9.41656	10.6502	9.81592	40.9462	42.3679	45.2037	50.0598	51.2789	50.4794	11.4051	11.2221	11.261
	Medtr5g077840	6.12577	6.68941	5.85108	36.2151	37.2522	36.5255	39.0522	36.9337	37.1094	7.00962	7.74221	4.94334
	Medtr3g078260	21.5627	17.5431	19.5208	51.1173	56.7949	56.3722	50.5574	57.5631	56.788	23.9175	24.0683	21.9053
	Medtr2g090610	20.1395	20.4076	19.786	53.5788	51.3347	58.2378	60.0747	59.7435	52.5046	22.0679	26.4127	23.9775
mtr-miR156h-3p	Medtr7g027190	1.70643	1.06219	1.07005	14.7264	14.4384	13.5399	0	0	0	0	0	0
novel_miR_135	Medtr4g133660	5.82592	5.95934	4.93364	22.7379	29.4299	26.6597	0.056949	0.053205	0.086578	0.081879	0.029196	0.0640381
	Medtr4g077760	2.27492	2.4908	2.32002	12.2574	15.8569	15.0532	0.486578	0.984135	0.097576	0.0990967	0.0936029	0.0931957
novel_miR_182	Medtr4g077760	2.27492	2.4908	2.32002	12.2574	15.8569	15.0532	0.486578	0.984135	0.097576	0.0990967	0.0936029	0.0931957
	Medtr4g133660	5.82592	5.95934	4.93364	22.7379	29.4299	26.6597	0.056949	0.053205	0.086578	0.081879	0.029196	0.0640381
novel_miR_36	Medtr4g077760	2.27492	2.4908	2.32002	12.2574	15.8569	15.0532	0.486578	0.984135	0.097576	0.0990967	0.0936029	0.0931957
	Medtr4g133660	5.82592	5.95934	4.93364	22.7379	29.4299	26.6597	0.056949	0.053205	0.086578	0.081879	0.029196	0.0640381
mtr-miR156h-3p	Medtr5g038910	12.904	13.4015	13.4072	40.5819	39.6292	32.6404	0.377651	0.19999	0.0390142	0	0	0
	Medtr3g065440	6.07596	6.10581	6.79481	31.8715	33.0897	31.6759	0.227325	0.278385	0.037233	0.027392	0.095183	0.0392454
mtr-miR5559-5p	Medtr1g083630	3.99838	4.48929	3.65933	29.0455	33.8654	30.112	0	0	0	0	0	0
novel_miR_135	Medtr0193s0090	1.0967	1.1928	1.249	23.6252	22.4479	24.6526	0.027155	0	0	0.036886	0.13536	0
novel_miR_143	Medtr2g096380	3.62518	2.4479	4.6526	22.6708	13.3537	18.573	0.418757	0.877684	0.470514	0.045507	0.865362	0.112007
novel_miR_180	Medtr6g055910	11.2961	11.3619	12.5243	47.9682	40.8219	49.2571	0.496624	0.031951	0.540328	0.078473	0.150171	0.098407
novel_miR_182	Medtr0193s0090	1.0967	1.1928	1.249	23.6252	22.4479	24.6526	0.027155	0	0	0.036886	0.13536	0
novel_miR_187	Medtr8g042410	4.59257	4.40097	4.891	24.5515	23.1924	23.1982	0.089117	0.47734	0.588657	0.098382	0.089288	0.059329
novel_miR_36	Medtr0193s0090	1.0967	1.1928	1.249	23.6252	22.4479	24.6526	0.027155	0	0	0.036886	0.13536	0
novel_miR_36	Medtr2g100930	4.67068	4.33725	4.32581	16.2734	24.9986	24.239	0.448294	0.962149	0.609381	0.008062	0.215738	0.159941
	Medtr3g077650	2.70893	2.01562	2.05245	22.0081	23.2157	22.1599	0.038953	0	0	0	0.035679	0.041307
	Medtr4g057635	1.95791	2.10165	2.35585	16.4483	23.9621	21.6094	0.360267	0.945411	0.659358	0.310889	0.732762	0.735091
	Medtr3g074520	2.0894	1.8672	2.39563	20.9824	21.5459	21.8584	0.563903	0.70893	0.529183	0.128363	0.822685	0.662411
novel_miR_9	Medtr7g011170	1.65936	1.73276	1.73509	23.9984	24.4893	23.6593	0.024674	0.043138	0	0.024243	0.037007	0
mtr-miR397-5p	Medtr7g461410	0.149541	0.893254	0.44009	0.002387	0.00731	0.003516	0.001261	0.001291	0.0021021	8.90814	7.61478	7.13351
	Medtr7g061330	0.323595	0.542048	0.438953	0.001191	0.001831	0.00201931	0.002112	0.002713	0.004163	6.80157	7.10986	7.2532
mtr-miR156h-3p	Medtr3g085710	1.71029	1.69607	1.68007	21.7108	22.5063	22.0509	0.0594399	0.0711311	0.835081	0.0303362	0.0595958	0.061516
novel_miR_135	Medtr8g067650	1.02424	1.02014	1.01409	25.8569	25.0532	27.4866	0	0	0	0	0	0
	Medtr6g053200	4.05091	4.12775	3.02672	38.0534	37.1275	37.5872	0	0	0	0	0	0
	Medtr1g099600	1.157	1.59952	1.14843	21.0376	20.4636	20.2669	0.139669	0.127746	0.087112	0.101683	0.070705	0.268013
novel_miR_180	Medtr6g015675	7.04079	7.04483	7.05842	31.1397	31.1277	30.0871	0.039377	0.055379	0.062632	0.08684	0.062242	0.021294
novel_miR_182	Medtr6g053200	4.05091	4.12775	3.02672	38.0534	37.1275	37.5872	0	0	0	0	0	0
	Medtr8g067650	1.02424	1.02014	1.01409	25.8569	25.0532	27.4866	0	0	0	0	0	0
	Medtr1g099600	1.157	1.59952	1.14843	21.0376	20.4636	20.2669	0.139669	0.127746	0.087112	0.101683	0.070705	0.268013
novel_miR_36	Medtr1g099600	1.157	1.59952	1.14843	21.0376	20.4636	20.2669	0.139669	0.127746	0.087112	0.101683	0.070705	0.268013
	Medtr8g067650	1.02424	1.02014	1.01409	25.8569	25.0532	27.4866	0	0	0	0	0	0
	Medtr6g053200	4.05091	4.12775	3.02672	38.0534	37.1275	37.5872	0	0	0	0	0	0
novel_miR_45	Medtr7g062220	1.49772	1.68207	1.67369	31.6382	30.8172	30.7645	0.0739124	0.095327	0.704709	0.558433	0.124337	0.094438
novel_miR_9	Medtr3g056100	6.65535	6.00236	5.87434	48.2228	49.6822	47.0482	0.663151	0.0663486	0.944142	0.05341	0.127474	0.587158
novel_miR_193	Medtr4g132430	1.09916	1.92135	1.45664	0.00178	0.00276193	0.0017361	0.0011012	0.003816	15.4035	11.254	11.1765	12.2794
mtr-miR172b	Medtr3g116770	1.0863	0.964657	0.852433	20.7376	20.7022	21.0276	0.05457	0.081292	0.008391	0.081272	0.0876	0.057168
	Medtr2g038040	2.93374	2.1546	2.90493	27.9337	29.1546	29.9049	0.0753645	0.0931039	0.02537	0.0180361	0.0210946	0.0592362
mtr-miR172c-3p	Medtr3g116770	1.0863	0.964657	0.852433	20.7376	20.7022	21.0276	0.05457	0.081292	0.008391	0.081272	0.0876	0.057168
	Medtr2g038040	2.93374	2.1546	2.90493	27.9337	29.1546	29.9049	0.0753645	0.0931039	0.02537	0.0180361	0.0210946	0.0592362
mtr-miR172d-3p	Medtr2g038040	2.93374	2.1546	2.90493	27.9337	29.1546	29.9049	0.0753645	0.0931039	0.02537	0.0180361	0.0210946	0.0592362
	Medtr4g079760	2.47633	2.44662	2.7686	34.3035	30.8336	30.9102	0.312819	0.068843	0.81023	0.164459	0.285365	0.14049
novel_miR_135	Medtr5g005110	2.12356	2.15155	1.96607	30.0338	31.4524	31.3372	0.868454	0.774273	0.771352	0.857364	0.853355	0.675475
	Medtr4g079760	2.47633	2.44662	2.7686	34.3035	30.8336	30.9102	0.312819	0.068843	0.81023	0.164459	0.285365	0.14049
	Medtr2g039620	11.0436	10.9644	11.1259	22.6108	27.8462	26.267	0.58693	0.065657	0.039158	0.889436	0.391389	0.108887
novel_miR_182	Medtr5g005110	2.12356	2.15155	1.96607	30.0338	31.4524	31.3372	0.868454	0.774273	0.771352	0.857364	0.853355	0.675475
	Medtr4g079760	2.47633	2.44662	2.7686	34.3035	30.8336	30.9102	0.312819	0.068843	0.81023	0.164459	0.285365	0.14049
	Medtr2g039620	11.0436	10.9644	11.1259	22.6108	27.8462	26.267	0.58693	0.065657	0.039158	0.889436	0.391389	0.108887
novel_miR_36	Medtr5g005110	2.12356	2.15155	1.96607	30.0338	31.4524	31.3372	0.868454	0.774273	0.771352	0.857364	0.853355	0.675475
	Medtr2g039620	11.0436	10.9644	11.1259	22.6108	27.8462	26.267	0.58693	0.065657	0.039158	0.889436	0.391389	0.108887
	Medtr4g079760	2.47633	2.44662	2.7686	34.3035	30.8336	30.9102	0.312819	0.068843	0.81023	0.164459	0.285365	0.14049
miR2119	Medtr4g134390	2.04793	2.03452	2.0347	0.005659	0	0.060575	17.0082	16.0196	18.0296	0.046506	0.065052	0.017605
	Medtr8g467670	0.774273	0.771352	0.857364	0.03423	0.044721	0.07632	11.0272	12.0369	12.1354	0	0	0
	Medtr3g024110	0.034349	0.43286	0.444569	0.45187	0.627183	0.418372	12.3719	13.2762	13.1938	0	0	0
miR5213	Medtr7g079370	0.088645	0.019046	0.07532	0.09701	0.101659	0.110643	14.0659	14.9424	14.017	0.047806	0.023043	0.039514
