# Supplementary material for: Genome-wide analysis and identification of microRNAs in Medicago truncatula under aluminum stress
Source: Front Plant Sci. 2023 Jan 27;14:1137764. doi: 10.3389/fpls.2023.1137764 (PMC9911878; doi:10.3389/fpls.2023.1137764)
Supplement: Supplementary file 1 [file DataSheet_1.zip › Supplementary Table/Table S2.xlsx]

## Sheet: Sheet1
Supplementary Table 2 Transcription group data information.
ID	Raw_reads	Length<18	Length>30	Clean_reads	Q30(%)
T0-1	21646620	4975453	1068568	15601738	96.19
T0-2	21788359	4464505	2372697	14950288	95.97
T0-3	20359831	4792722	993958	14572480	96.27
T4-1	29316676	8968000	2021999	18326677	97.65
T4-2	24821819	6593169	1473872	16754778	97.68
T4-3	33676898	8443956	1952498	23280444	97.66
T24-1	20189956	7593030	637206	11959087	95.76
T24-2	21166197	5122943	1095876	14946721	95.71
T24-3	19582396	6227870	957443	12396475	95.74
T48-1	30423567	7916618	1614567	20892382	97.67
T48-2	28100450	9515319	1049273	17535858	97.83
T48-3	24943398	9287781	1074112	14581505	97.74
