# Supplementary material for: Genome-wide analysis and identification of microRNAs in Medicago truncatula under aluminum stress
Source: Front Plant Sci. 2023 Jan 27;14:1137764. doi: 10.3389/fpls.2023.1137764 (PMC9911878; doi:10.3389/fpls.2023.1137764)
Supplement: Supplementary file 1 [file DataSheet_1.zip › Supplementary Table/Table S3.xlsx]

## Sheet: Sheet1
Supplementary Table 3 Statistical data of the RNA-seq results mapped to the M. truncatula genome for experimental samples.
ID	Total Reads(M)	Mapped Reads(%)	Uniq Mapped Reads(%)	Multiple Mapped Reads(%)
T0-1	9069144	67.19	44.32	22.86
T0-2	8722151	64.77	41.85	22.92
T0-3	8456346	67.59	44.1	23.5
T4-1	8593569	51.76	34.13	17.64
T4-2	9609726	55.59	36.63	18.96
T4-3	13596841	53.99	35.59	18.4
T24-1	8312883	68.47	45.34	23.13
T24-2	8229728	60.06	39.26	20.8
T24-3	6542281	58.14	38.48	19.66
T48-1	10645743	63.71	41.87	21.84
T48-2	8968543	62.99	41.6	21.39
T48-3	7416671	63.3	41.84	21.46
Mean	9.01364e+06	61.4633	40.4175	21.0467
