# Supplementary material for: Genome-wide analysis and identification of microRNAs in Medicago truncatula under aluminum stress
Source: Front Plant Sci. 2023 Jan 27;14:1137764. doi: 10.3389/fpls.2023.1137764 (PMC9911878; doi:10.3389/fpls.2023.1137764)
Supplement: Supplementary file 1 [file DataSheet_1.zip › Supplementary Table/Table S4.xlsx]

## Sheet: Sheet1
Supplementary Table S4 Distribution of miRNA nucleotide length in various samples.
Nucleotide length	T0-1_Number	T0-2_Number	T0-3_Number	T4-1_Number	T4-2_Number	T4-3_Number	T24-1_Number	T24-2_Number	T24-3_Number	T48-1_Number	T48-2_Number	T48-3_Number	Total
18	0	0	0	3	3	3	2	0	0	0	0	0	3
19	0	0	0	0	0	0	0	0	0	0	0	0	0
20	28	26	27	29	32	30	32	26	28	27	26	28	40
21	386	366	370	300	353	407	407	364	324	417	398	378	460
22	119	111	118	117	116	123	120	119	118	117	114	116	136
23	9	9	9	9	9	9	9	9	9	9	9	9	9
24	223	226	223	221	218	224	221	222	222	223	225	223	227
25	1	1	1	1	1	1	1	1	1	1	1	1	1
26	0	0	0	0	0	0	0	0	0	0	0	0	0
27	0	0	0	0	0	0	0	0	0	0	0	0	0
28	0	0	0	0	0	0	0	0	0	0	0	0	0
29	0	0	0	0	0	0	0	0	0	0	0	0	0
30	0	0	0	0	0	0	0	0	0	0	0	0	0
