# Supplementary material for: Genome-wide analysis and identification of microRNAs in Medicago truncatula under aluminum stress
Source: Front Plant Sci. 2023 Jan 27;14:1137764. doi: 10.3389/fpls.2023.1137764 (PMC9911878; doi:10.3389/fpls.2023.1137764)
Supplement: Supplementary file 1 [file DataSheet_1.zip › Supplementary Table/Table S5.xlsx]

## Sheet: Sheet1
Supplementary Table S5 MiRNA family affiliation.
	MiRNA_ID	Family
Known miRNA	mtr-miR1507-3p	MIR1507
	mtr-miR1507-5p	MIR1507
	mtr-miR1509a-3p	MIR1509
	mtr-miR1509a-5p	MIR1509
	mtr-miR1509b	MIR1509
	mtr-miR1510a-3p	MIR1510
	mtr-miR1510a-5p	MIR1510
	mtr-miR1510b-3p	MIR1510
	mtr-miR1510b-5p	MIR1510
	mtr-miR156b-3p	MIR156
	mtr-miR156c-3p	MIR156
	mtr-miR156e	MIR156
	mtr-miR156f	MIR156
	mtr-miR156g-3p	MIR156
	mtr-miR156g-5p	MIR156
	mtr-miR156h-3p	MIR156
	mtr-miR156h-5p	MIR156
	mtr-miR156i-3p	MIR156
	mtr-miR156j	MIR156
	mtr-miR159a	MIR159
	mtr-miR159b	MIR159
	mtr-miR160a	MIR160
	mtr-miR160b	MIR160
	mtr-miR160c	MIR160
	mtr-miR160d	MIR160
	mtr-miR160e	MIR160
	mtr-miR162	MIR162_2
	mtr-miR164a	MIR164
	mtr-miR164b	MIR164
	mtr-miR164c	MIR164
	mtr-miR164d	MIR164
	mtr-miR166a	MIR166
	mtr-miR166b	MIR166
	mtr-miR166c	MIR166
	mtr-miR166d	MIR166
	mtr-miR166e-3p	MIR166
	mtr-miR166e-5p	MIR166
	mtr-miR166f	MIR166
	mtr-miR166g-3p	MIR166
	mtr-miR166g-5p	MIR166
	mtr-miR167a	MIR167_1
	mtr-miR167b-3p	MIR167_1
	mtr-miR167b-5p	MIR167_1
	mtr-miR168a	MIR168
	mtr-miR168b	MIR168
	mtr-miR168c-3p	MIR168
	mtr-miR168c-5p	MIR168
	mtr-miR169a	MIR169_2
	mtr-miR169b	MIR169_2
	mtr-miR169c	MIR169_2
	mtr-miR169d-3p	MIR169_2
	mtr-miR169d-5p	MIR169_2
	mtr-miR169e-3p	MIR169_2
	mtr-miR169e-5p	MIR169_2
	mtr-miR169g	MIR169_1
	mtr-miR169h	MIR169_2
	mtr-miR169i	MIR169_2
	mtr-miR169j	MIR169_6
	mtr-miR169k	MIR169_6
	mtr-miR169l-5p	MIR169_1
	mtr-miR171a	MIR171_1
	mtr-miR171b	MIR171_1
	mtr-miR171c	MIR171_1
	mtr-miR171d	MIR171_1
	mtr-miR171e-3p	MIR171_1
	mtr-miR171e-5p	MIR171_1
	mtr-miR171f	MIR171_1
	mtr-miR171g	MIR171_2
	mtr-miR171h	MIR171_2
	mtr-miR172a	MIR172
	mtr-miR172b	MIR172
	mtr-miR172c-3p	MIR172
	mtr-miR172c-5p	MIR172
	mtr-miR172d-3p	MIR172
	mtr-miR172d-5p	MIR172
	mtr-miR2086-3p	MIR2086
	mtr-miR2086-5p	MIR2086
	mtr-miR2087-3p	MIR2629
	mtr-miR2087-5p	MIR2629
	mtr-miR2088-5p	MIR3704
	mtr-miR2089-3p	MIR1510
	mtr-miR2089-5p	MIR1510
	mtr-miR2111a-3p	MIR2111
	mtr-miR2111a-5p	MIR2111
	mtr-miR2111b	MIR2111
	mtr-miR2111c	MIR2111
	mtr-miR2111d-3p	MIR2111
	mtr-miR2111d-5p	MIR2111
	mtr-miR2111e-3p	MIR2111
	mtr-miR2111e-5p	MIR2111
	mtr-miR2111f	MIR2111
	mtr-miR2111g-3p	MIR2111
	mtr-miR2111g-5p	MIR2111
	mtr-miR2111h	MIR2111
	mtr-miR2111i	MIR2111
	mtr-miR2111j	MIR2111
	mtr-miR2111k	MIR2111
	mtr-miR2111l	MIR2111
	mtr-miR2111m-3p	MIR2111
	mtr-miR2111m-5p	MIR2111
	mtr-miR2111n	MIR2111
	mtr-miR2111o	MIR2111
	mtr-miR2118	MIR2118
	mtr-miR2119	MIR2119
	mtr-miR2199	MIR6224
	mtr-miR2585a	MIR2585
	mtr-miR2585b	MIR2585
	mtr-miR2585c	MIR2585
	mtr-miR2585d	MIR2585
	mtr-miR2587a	MIR2587
	mtr-miR2587b	MIR2587
	mtr-miR2587c	MIR2587
	mtr-miR2587d	MIR2587
	mtr-miR2587e	MIR2587
	mtr-miR2587f	MIR2587
	mtr-miR2587g	MIR2587
	mtr-miR2588a	MIR2588
	mtr-miR2588b	MIR2588
	mtr-miR2590a	MIR2590
	mtr-miR2590b	MIR2590
	mtr-miR2590c	MIR2590
	mtr-miR2590d	MIR2590
	mtr-miR2590e	MIR2590
	mtr-miR2590f	MIR2590
	mtr-miR2590g	MIR2590
	mtr-miR2590h	MIR2590
	mtr-miR2590i	MIR2590
	mtr-miR2590j	MIR2590
	mtr-miR2591	MIR771
	mtr-miR2592a-3p	MIR2592
	mtr-miR2592a-5p	MIR2592
	mtr-miR2592ab	MIR2592
	mtr-miR2592ac	MIR2592
	mtr-miR2592ad	MIR2592
	mtr-miR2592ae	MIR2592
	mtr-miR2592af	MIR2592
	mtr-miR2592ah	MIR2592
	mtr-miR2592ai	MIR2592
	mtr-miR2592aj	MIR2592
	mtr-miR2592al	MIR2592
	mtr-miR2592am	MIR2592
	mtr-miR2592an	MIR2592
	mtr-miR2592ao	MIR2592
	mtr-miR2592ap	MIR2592
	mtr-miR2592aq	MIR2592
	mtr-miR2592ar	MIR2592
	mtr-miR2592as	MIR2592
	mtr-miR2592at	MIR2592
	mtr-miR2592au	MIR2592
	mtr-miR2592av	MIR2592
	mtr-miR2592aw	MIR2592
	mtr-miR2592ax	MIR2592
	mtr-miR2592ay	MIR2592
	mtr-miR2592az	MIR2592
	mtr-miR2592b-3p	MIR2592
	mtr-miR2592b-5p	MIR2592
	mtr-miR2592ba	MIR2592
	mtr-miR2592bc	MIR2592
	mtr-miR2592bd	MIR2592
	mtr-miR2592be	MIR2592
	mtr-miR2592bf	MIR2592
	mtr-miR2592bg	MIR2592
	mtr-miR2592bi	MIR2592
	mtr-miR2592bj	MIR2592
	mtr-miR2592bk	MIR2592
	mtr-miR2592bl-3p	MIR2592
	mtr-miR2592bl-5p	MIR2592
	mtr-miR2592bm-3p	MIR2592
	mtr-miR2592bm-5p	MIR2592
	mtr-miR2592bn-3p	MIR2592
	mtr-miR2592bn-5p	MIR2592
	mtr-miR2592bo-3p	MIR2592
	mtr-miR2592bo-5p	MIR2592
	mtr-miR2592bp-3p	MIR2592
	mtr-miR2592bp-5p	MIR2592
	mtr-miR2592bq-5p	MIR2592
	mtr-miR2592br-3p	MIR2592
	mtr-miR2592br-5p	MIR2592
	mtr-miR2592c	MIR2592
	mtr-miR2592d-3p	MIR2592
	mtr-miR2592d-5p	MIR2592
	mtr-miR2592e-3p	MIR2592
	mtr-miR2592e-5p	MIR2592
	mtr-miR2592f	MIR2592
	mtr-miR2592g	MIR2592
	mtr-miR2592h	MIR2592
	mtr-miR2592i	MIR2592
	mtr-miR2592j	MIR2592
	mtr-miR2592k	MIR2592
	mtr-miR2592l	MIR2592
	mtr-miR2592m	MIR2592
	mtr-miR2592n	MIR2592
	mtr-miR2592o-3p	MIR2592
	mtr-miR2592o-5p	MIR2592
	mtr-miR2592p	MIR2592
	mtr-miR2592q-3p	MIR2592
	mtr-miR2592q-5p	MIR2592
	mtr-miR2592r	MIR2592
	mtr-miR2592s-5p	MIR2592
	mtr-miR2592t	MIR2592
	mtr-miR2592u	MIR2592
	mtr-miR2592v	MIR2592
	mtr-miR2592w	MIR2592
	mtr-miR2592x	MIR2592
	mtr-miR2592y	MIR2592
	mtr-miR2592z	MIR2592
	mtr-miR2593a	MIR2593
	mtr-miR2593b	MIR2593
	mtr-miR2593c	MIR2593
	mtr-miR2593d	MIR2593
	mtr-miR2593e	MIR2593
	mtr-miR2598	MIR2590
	mtr-miR2599	MIR2599
	mtr-miR2600a	MIR2600
	mtr-miR2600b	MIR2600
	mtr-miR2600c	MIR2600
	mtr-miR2600d	MIR2600
	mtr-miR2600e	MIR2600
	mtr-miR2601	MIR2655
	mtr-miR2603	MIR2630
	mtr-miR2604	MIR5267
	mtr-miR2605	MIR2871
	mtr-miR2606a	MIR2606
	mtr-miR2606b	MIR2606
	mtr-miR2606c	MIR2606
	mtr-miR2609a	MIR2609
	mtr-miR2609b	MIR2609
	mtr-miR2610a	MIR2610
	mtr-miR2610b	MIR2610
	mtr-miR2612	MIR1222
	mtr-miR2617a	MIR2617
	mtr-miR2617b	MIR2617
	mtr-miR2617c	MIR2617
	mtr-miR2618a	MIR2618
	mtr-miR2618b	MIR2618
	mtr-miR2619a	MIR2619
	mtr-miR2619b-3p	MIR2619
	mtr-miR2619b-5p	MIR2619
	mtr-miR2620	MIR169_2
	mtr-miR2625	MIR4372
	mtr-miR2627	MIR2629
	mtr-miR2629a	MIR2629
	mtr-miR2629b	MIR2629
	mtr-miR2629c	MIR2629
	mtr-miR2629d	MIR2629
	mtr-miR2629e	MIR2629
	mtr-miR2629f	MIR2629
	mtr-miR2629g	MIR2629
	mtr-miR2629h	MIR2629
	mtr-miR2630a	MIR2630
	mtr-miR2630b	MIR2630
	mtr-miR2630c	MIR2630
	mtr-miR2630d	MIR2630
	mtr-miR2630e	MIR2630
	mtr-miR2630f	MIR2630
	mtr-miR2630g	MIR2630
	mtr-miR2630h	MIR2630
	mtr-miR2630i	MIR2630
	mtr-miR2630j	MIR2630
	mtr-miR2630k	MIR2630
	mtr-miR2630l	MIR2630
	mtr-miR2630m	MIR2630
	mtr-miR2630n	MIR2630
	mtr-miR2630o	MIR2630
	mtr-miR2630p	MIR2630
	mtr-miR2630q	MIR2630
	mtr-miR2630r	MIR2630
	mtr-miR2630s	MIR2630
	mtr-miR2630t	MIR2630
	mtr-miR2630u	MIR2630
	mtr-miR2630v	MIR2630
	mtr-miR2630w	MIR2630
	mtr-miR2630x	MIR2630
	mtr-miR2630y	MIR2630
	mtr-miR2631	MIR166
	mtr-miR2632a	MIR2632
	mtr-miR2632b	MIR2632
	mtr-miR2632c	MIR2632
	mtr-miR2635	MIR8032
	mtr-miR2636	MIR2599
	mtr-miR2637	MIR395
	mtr-miR2638a	MIR2632
	mtr-miR2638b	MIR2632
	mtr-miR2640	MIR6026
	mtr-miR2646a	MIR2646
	mtr-miR2646b	MIR2646
	mtr-miR2652a	MIR2652
	mtr-miR2652b	MIR2652
	mtr-miR2652c	MIR2652
	mtr-miR2652e	MIR2652
	mtr-miR2652g	MIR2652
	mtr-miR2652h	MIR2652
	mtr-miR2652i	MIR2652
	mtr-miR2652j	MIR2652
	mtr-miR2652k	MIR2652
	mtr-miR2652l	MIR2652
	mtr-miR2652m	MIR2652
	mtr-miR2653a	MIR2653
	mtr-miR2653b	MIR2653
	mtr-miR2653c	MIR2653
	mtr-miR2653d	MIR2653
	mtr-miR2655b	MIR2655
	mtr-miR2655k	MIR2655
	mtr-miR2655o	MIR2655
	mtr-miR2656a	MIR2656
	mtr-miR2656b	MIR2656
	mtr-miR2656c	MIR2656
	mtr-miR2656d	MIR2656
	mtr-miR2656e	MIR2656
	mtr-miR2663	MIR6267
	mtr-miR2664a	MIR2664
	mtr-miR2664b	MIR2664
	mtr-miR2666	MIR6022
	mtr-miR2667a	MIR2667
	mtr-miR2667b	MIR2667
	mtr-miR2669a	MIR2669
	mtr-miR2669b	MIR2669
	mtr-miR2670a	MIR2670
	mtr-miR2670b	MIR2670
	mtr-miR2670c	MIR2670
	mtr-miR2670d	MIR2670
	mtr-miR2670e	MIR2670
	mtr-miR2670f	MIR2670
	mtr-miR2670g	MIR2670
	mtr-miR2672	MIR6135
	mtr-miR2675	MIR5208
	mtr-miR2676a	MIR2676
	mtr-miR2676b	MIR2676
	mtr-miR2676c	MIR2676
	mtr-miR2676d	MIR2676
	mtr-miR2676e	MIR2676
	mtr-miR2676f	MIR2676
	mtr-miR2679a	MIR2679
	mtr-miR2679b	MIR2679
	mtr-miR2679c	MIR2679
	mtr-miR2680a	MIR2680
	mtr-miR2680b	MIR2680
	mtr-miR2680c	MIR2680
	mtr-miR2680d	MIR2680
	mtr-miR2680e	MIR2680
	mtr-miR319a-3p	MIR159
	mtr-miR319a-5p	MIR159
	mtr-miR319b-3p	MIR159
	mtr-miR319b-5p	MIR159
	mtr-miR319c-3p	MIR159
	mtr-miR319c-5p	MIR319
	mtr-miR319d-3p	MIR159
	mtr-miR319d-5p	MIR159
	mtr-miR390	MIR390
	mtr-miR393a	MIR393
	mtr-miR393b-3p	MIR393
	mtr-miR393b-5p	MIR393
	mtr-miR395a	MIR395
	mtr-miR395b	MIR395
	mtr-miR395c	MIR395
	mtr-miR395d	MIR395
	mtr-miR395e	MIR395
	mtr-miR395f	MIR395
	mtr-miR395g	MIR395
	mtr-miR395h	MIR395
	mtr-miR395i	MIR395
	mtr-miR395j	MIR395
	mtr-miR395k	MIR395
	mtr-miR395l	MIR395
	mtr-miR395m	MIR395
	mtr-miR395n	MIR395
	mtr-miR395o	MIR395
	mtr-miR396a-3p	MIR396
	mtr-miR396a-5p	MIR396
	mtr-miR396b-3p	MIR396
	mtr-miR396b-5p	MIR396
	mtr-miR396c	MIR396
	mtr-miR397-3p	MIR397
	mtr-miR397-5p	MIR397
	mtr-miR398a-3p	MIR398
	mtr-miR398a-5p	MIR398
	mtr-miR398b	MIR398
	mtr-miR398c	MIR398
	mtr-miR399b	MIR399
	mtr-miR399c	MIR399
	mtr-miR399d	MIR399
	mtr-miR399h	MIR399
	mtr-miR399i	MIR399
	mtr-miR399l	MIR399
	mtr-miR399m	MIR399
	mtr-miR399n	MIR399
	mtr-miR399o	MIR399
	mtr-miR399p	MIR399
	mtr-miR399q	MIR399
	mtr-miR408-3p	MIR408_2
	mtr-miR408-5p	MIR408
	mtr-miR4414a-3p	MIR4414
	mtr-miR4414a-5p	MIR4414
	mtr-miR4414b	MIR159
	mtr-miR482-3p	MIR482
	mtr-miR482-5p	MIR482
	mtr-miR5037a	MIR5037
	mtr-miR5037b	MIR5037
	mtr-miR5037c	MIR5037
	mtr-miR5204	MIR862_2
	mtr-miR5205a	MIR818
	mtr-miR5205b	MIR818
	mtr-miR5205c	MIR818
	mtr-miR5205d	MIR818
	mtr-miR5206a	MIR5037
	mtr-miR5206b	MIR5037
	mtr-miR5208a	MIR5208
	mtr-miR5208b	MIR5208
	mtr-miR5208c	MIR5208
	mtr-miR5208d	MIR5208
	mtr-miR5211	MIR3627
	mtr-miR5212-3p	MIR9486
	mtr-miR5213-5p	MIR2109
	mtr-miR5214-5p	MIR845_3
	mtr-miR5216a	MIR5216
	mtr-miR5216b	MIR5216
	mtr-miR5219	MIR4354
	mtr-miR5224a	MIR5224
	mtr-miR5224b	MIR5224
	mtr-miR5225a	MIR5225
	mtr-miR5225b	MIR5225
	mtr-miR5225c	MIR5225
	mtr-miR5228	MIR7502
	mtr-miR5229a	MIR5229
	mtr-miR5229b	MIR5229
	mtr-miR5231	MIR5568
	mtr-miR5234	MIR1536
	mtr-miR5236a	MIR5236
	mtr-miR5236b	MIR5236
	mtr-miR5236c	MIR5236
	mtr-miR5236d	MIR5236
	mtr-miR5236e	MIR5236
	mtr-miR5241a	MIR5241
	mtr-miR5241b	MIR5241
	mtr-miR5241c	MIR5241
	mtr-miR5244	MIR5067
	mtr-miR5245	MIR818
	mtr-miR5249	MIR2619
	mtr-miR5250	MIR812
	mtr-miR5252	MIR3444
	mtr-miR5256	MIR475
	mtr-miR5258	MIR1220
	mtr-miR5264	MIR8781
	mtr-miR5267a	MIR5267
	mtr-miR5267b	MIR5267
	mtr-miR5267c	MIR5267
	mtr-miR5267d	MIR5267
	mtr-miR5267e	MIR5267
	mtr-miR5267f	MIR5267
	mtr-miR5267g	MIR5267
	mtr-miR5267h	MIR5267
	mtr-miR5267i	MIR5267
	mtr-miR5267j	MIR5267
	mtr-miR5267k	MIR5267
	mtr-miR5267l	MIR5267
	mtr-miR5267m	MIR5267
	mtr-miR5267n	MIR5267
	mtr-miR5267o	MIR5267
	mtr-miR5268a	MIR5268
	mtr-miR5268b	MIR5268
	mtr-miR5269a	MIR5269
	mtr-miR5269b	MIR5269
	mtr-miR5270a	MIR5270
	mtr-miR5270b	MIR5270
	mtr-miR5271a	MIR5271
	mtr-miR5271b	MIR5271
	mtr-miR5271c	MIR5271
	mtr-miR5271d	MIR5271
	mtr-miR5271e	MIR5271
	mtr-miR5272a	MIR5272
	mtr-miR5272b	MIR5272
	mtr-miR5272c	MIR5272
	mtr-miR5272d	MIR5272
	mtr-miR5272e	MIR5272
	mtr-miR5272f	MIR5272
	mtr-miR5274a	MIR5274
	mtr-miR5274b-3p	MIR5274
	mtr-miR5274b-5p	MIR5274
	mtr-miR5275	MIR846
	mtr-miR5276	MIR7486
	mtr-miR5280	MIR1033
	mtr-miR5281a	MIR2593
	mtr-miR5281b	MIR1122
	mtr-miR5281c	MIR1122
	mtr-miR5281d	MIR1122
	mtr-miR5281e	MIR1122
	mtr-miR5281f	MIR1122
	mtr-miR5284a	MIR5284
	mtr-miR5284b	MIR5284
	mtr-miR5284c	MIR5284
	mtr-miR5284d	MIR5284
	mtr-miR5284e	MIR5284
	mtr-miR5284f	MIR5284
	mtr-miR5284g	MIR5284
	mtr-miR5284h	MIR5284
	mtr-miR5285a	MIR5285
	mtr-miR5285b	MIR5285
	mtr-miR5285c	MIR5285
	mtr-miR5286a	MIR5286
	mtr-miR5286b	MIR5286
	mtr-miR5287a	MIR2593
	mtr-miR5287b	MIR2593
	mtr-miR5289a	MIR5289
	mtr-miR5289b	MIR5289
	mtr-miR5291a	MIR5291
	mtr-miR5291b	MIR5291
	mtr-miR5291c	MIR5291
	mtr-miR5292a	MIR5292
	mtr-miR5292b	MIR5292
	mtr-miR5294a	MIR5294
	mtr-miR5294b	MIR5294
	mtr-miR5294c	MIR5294
	mtr-miR5295a	MIR5295
	mtr-miR5295b	MIR5295
	mtr-miR5295c	MIR5295
	mtr-miR5295d	MIR5295
	mtr-miR5298a	MIR5298
	mtr-miR5298b	MIR5298
	mtr-miR5298c	MIR5298
	mtr-miR5298d	MIR5298
	mtr-miR5299	MIR1886
	mtr-miR530	MIR530
	mtr-miR5554a-5p	MIR2592
	mtr-miR5554b-5p	MIR2592
	mtr-miR5554c-3p	MIR2592
	mtr-miR5554c-5p	MIR2592
	mtr-miR5555-3p	MIR7484
	mtr-miR5556-5p	MIR6027
	mtr-miR5558-5p	MIR5048
	mtr-miR5559-3p	MIR5559
	mtr-miR5559-5p	MIR5559
	mtr-miR5563-5p	MIR9552
	mtr-miR5741a	MIR5741
	mtr-miR5741b	MIR5741
	mtr-miR5741c	MIR5741
	mtr-miR5741d	MIR5741
	mtr-miR5741e	MIR5741
	mtr-miR5743a	MIR5743
	mtr-miR5743b	MIR5743
	mtr-miR5745a	MIR5745
	mtr-miR5745b	MIR5745
	mtr-miR5746	MIR869
	mtr-miR5753	MIR7717
	mtr-miR7696a-3p	MIR7696
	mtr-miR7696a-5p	MIR7696
	mtr-miR7696b-3p	MIR7696
	mtr-miR7696b-5p	MIR7696
	mtr-miR7696c-3p	MIR7696
	mtr-miR7696c-5p	MIR7696
	mtr-miR7696d-3p	MIR7696
	mtr-miR7696d-5p	MIR7696
	mtr-miR7697-3p	MIR5291
	mtr-miR7698-5p	MIR781
	mtr-miR7699-3p	MIR161
	mtr-miR7699-5p	MIR5649
	mtr-miR7701-5p	MIR2593
Unknown miRNA	novel_miR_101	MIR2600
	novel_miR_103	MIR837
	novel_miR_104	MIR1509
	novel_miR_105	MIR5595
	novel_miR_106	MIR159
	novel_miR_107	MIR1886
	novel_miR_109	MIR1440
	novel_miR_11	MIR2619
	novel_miR_110	MIR1507
	novel_miR_112	MIR827
	novel_miR_113	MIR8781
	novel_miR_114	MIR166
	novel_miR_116	MIR1319
	novel_miR_118	MIR1510
	novel_miR_119	MIR4352
	novel_miR_120	MIR168
	novel_miR_121	MIR5741
	novel_miR_123	MIR837
	novel_miR_126	MIR5741
	novel_miR_127	MIR856
	novel_miR_128	MIR856
	novel_miR_13	MIR5037
	novel_miR_131	MIR8781
	novel_miR_132	MIR1507
	novel_miR_138	MIR167_1
	novel_miR_14	MIR169_2
	novel_miR_141	MIR7492
	novel_miR_146	MIR781
	novel_miR_149	MIR5037
	novel_miR_150	MIR2664
	novel_miR_151	MIR482
	novel_miR_153	MIR7708
	novel_miR_155	MIR5079
	novel_miR_157	MIR399
	novel_miR_158	MIR856
	novel_miR_160	MIR4368
	novel_miR_166	MIR1511
	novel_miR_168	MIR7486
	novel_miR_171	MIR5998
	novel_miR_172	MIR2629
	novel_miR_174	MIR856
	novel_miR_179	MIR7486
	novel_miR_180	MIR2600
	novel_miR_181	MIR4415
	novel_miR_183	MIR8703
	novel_miR_186	MIR1520
	novel_miR_187	MIR159
	novel_miR_188	MIR837
	novel_miR_190	MIR394
	novel_miR_191	MIR482
	novel_miR_194	MIR5079
	novel_miR_195	MIR530
	novel_miR_197	MIR3434
	novel_miR_198	MIR837
	novel_miR_200	MIR166
	novel_miR_204	MIR2592
	novel_miR_207	MIR159
	novel_miR_23	MIR5295
	novel_miR_27	MIR1862
	novel_miR_28	MIR1511
	novel_miR_30	MIR4416
	novel_miR_31	MIR8041
	novel_miR_32	MIR2629
	novel_miR_33	MIR773
	novel_miR_38	MIR8663
	novel_miR_40	MIR159
	novel_miR_42	MIR395
	novel_miR_43	MIR5067
	novel_miR_44	MIR862_2
	novel_miR_45	MIR2676
	novel_miR_46	MIR8041
	novel_miR_47	MIR7993
	novel_miR_48	MIR856
	novel_miR_5	MIR5568
	novel_miR_50	MIR398
	novel_miR_54	MIR7494
	novel_miR_56	MIR818
	novel_miR_57	MIR856
	novel_miR_58	MIR2664
	novel_miR_59	MIR5272
	novel_miR_6	MIR856
	novel_miR_60	MIR2599
	novel_miR_63	MIR2629
	novel_miR_64	MIR9666
	novel_miR_65	MIR5014
	novel_miR_73	MIR827
	novel_miR_74	MIR2600
	novel_miR_76	MIR5067
	novel_miR_78	MIR8041
	novel_miR_79	MIR4416
	novel_miR_84	MIR394
	novel_miR_89	MIR8041
	novel_miR_9	MIR7994
	novel_miR_91	MIR5067
	novel_miR_97	MIR159
