# Supplementary material for: Genome-wide analysis and identification of microRNAs in Medicago truncatula under aluminum stress
Source: Front Plant Sci. 2023 Jan 27;14:1137764. doi: 10.3389/fpls.2023.1137764 (PMC9911878; doi:10.3389/fpls.2023.1137764)
Supplement: Supplementary file 1 [file DataSheet_1.zip › Supplementary Table/Table S6.xlsx]

## Sheet: Sheet1
Supplementary Table S6 MiRNA and its corresponding target gene.
miRNA_ID	Target gene
mtr-miR1507-3p	Medtr5g035300;Medtr2g071910;Medtr7g070160;Medtr6g052760;Medtr4g094540;Medtr5g037500;Medtr2g072080;Medtr6g043980;Medtr4g050790;Medtr8g011780;Medtr7g491180;Medtr3g015500;Medtr5g071780;Medtr4g119195;Medtr5g071850;Medtr7g091110;Medtr6g052455;Medtr2g014730;Medtr7g078300;Medtr5g031970;Medicago_truncatula_newGene_3874;Medtr2g078070;Medtr7g088640;Medtr5g076840;Medtr7g091190;Medtr1g078490;Medtr4g119140;Me…
mtr-miR1507-5p	Medicago_truncatula_newGene_22448;Medtr6g053680;Medtr5g072820;Medtr8g020410;Medtr2g022120;Medtr4g036065;Medtr5g077245;Medtr7g112650;Medtr5g072830;Medtr6g092533;Medtr8g007300;Medtr4g055510;Medtr2g055850;Medtr8g020400;Medtr4g007060;Medtr3g115340;Medtr1g054535;Medtr4g074960;Medtr4g131380;Medtr6g033335;Medtr3g067785;Medicago_truncatula_newGene_10095;Medtr7g111960;Medtr4g013220;Medtr5g066280
mtr-miR1509a-3p	Medtr2g040350;Medtr5g071610;Medtr8g037220;Medtr7g069740;Medtr6g015505;Medtr6g015590;Medtr4g092960;Medtr3g072140;Medtr4g099140;Medtr6g015410;Medtr4g113020;Medtr7g022230;Medtr6g016000;Medtr2g074840;Medtr6g060735;Medtr6g022260;Medtr4g130340;Medtr1g025430;Medtr6g015665;Medtr0468s0010;Medtr7g104350;Medtr8g011850;Medtr8g010730;Medtr1g062930;Medtr3g022930;Medtr8g011150;Medtr2g103960;Medtr5g033230;Medtr1…
mtr-miR1509a-5p	Medtr8g073315;Medtr5g014810;Medtr8g012470;Medicago_truncatula_newGene_2354;Medtr8g012460;Medtr5g031750;Medtr5g082135;Medtr4g485530;Medtr5g072825;Medtr3g435080;Medtr6g017015;Medtr8g089180;Medtr2g069245;Medtr5g072040;Medtr5g090940;Medtr1g101760;Medtr5g090870;Medtr4g100570;Medtr5g026550;Medtr1g099270;Medtr1g024015;Medtr4g053630;Medtr6g018820;Medtr7g051040;Medtr7g033240;Medtr3g114010;Medtr7g010690;Me…
mtr-miR1509b	Medtr8g032140;Medtr8g032130;Medicago_truncatula_newGene_15934;Medtr1g026650;Medtr8g032055;Medtr2g451350;Medtr3g069290;Medtr8g039340;Medtr3g014420;Medtr4g051810;Medtr3g462420;Medtr3g014430;Medtr7g015190;Medtr4g006030;Medtr8g032100;Medtr1g026700;Medtr4g027330;Medicago_truncatula_newGene_5097;Medicago_truncatula_newGene_17296;Medtr1g024015;Medicago_truncatula_newGene_2354;Medtr8g012460;Medtr0022s046…
mtr-miR1510a-3p	Medtr2g015000;Medtr3g104260;Medtr3g101210;Medtr5g078690;Medtr5g075260;Medtr8g106040;Medtr3g094760;Medtr3g437340
mtr-miR1510a-5p	Medtr7g078780;Medtr8g016650;Medtr4g081270;Medtr2g072020;Medtr6g015510;Medtr2g041070;Medtr6g463150;Medtr6g088465;Medtr3g456070;Medtr6g084370;Medtr8g097290;Medtr4g081230;Medtr6g075870;Medtr4g014300;Medtr4g014340;Medtr8g018040;Medtr4g020750;Medtr6g088250;Medtr0019s0100;Medtr6g488300;Medtr2g072150;Medtr3g456030;Medtr6g084360;Medtr8g076910;Medtr6g087260;Medtr3g452130;Medtr0267s0070;Medtr8g433020;Medtr…
mtr-miR1510b-3p	Medtr6g018690;Medtr7g109610;Medtr4g045973;Medtr1g055045;Medtr4g107530;Medtr6g092630;Medtr2g019210;Medtr7g073660;Medtr1g058210;Medtr4g111925
mtr-miR1510b-5p	Medtr6g477730;Medtr3g020510;Medtr4g107890;Medtr6g006250;Medtr4g070420;Medtr6g075950;Medtr6g077500;Medtr6g075870;Medtr6g075690;Medtr6g078890;Medtr1g019550;Medtr0007s0140;Medtr6g075640;Medtr6g077640;Medtr5g021100;Medtr0012s0290;Medtr6g078480;Medtr0408s0030;Medtr6g042690;Medtr6g078490;Medtr6g075970;Medtr3g020640;Medtr2g046800;Medtr8g042660;Medtr6g079120;Medtr0237s0020;Medtr6g072730;Medtr3g006280;Med…
mtr-miR156a	Medtr2g081560;Medtr1g094930;Medtr1g070080;Medtr7g021630;Medtr4g077940;Medtr8g080690;Medtr1g104710;Medtr3g085180;Medtr3g037230;Medtr4g088555;Medtr1g107535;Medtr7g059225;Medtr5g074970;Medtr2g098470;Medtr7g015970;Medtr2g016800;Medicago_truncatula_newGene_13284;Medtr1g030630;Medicago_truncatula_newGene_28064;Medtr5g090010;Medtr8g033430;Medtr7g026130;Medtr2g014200;Medtr4g108080;Medtr7g104580;Medtr5g03…
mtr-miR156b-3p	Medtr3g076960;Medtr7g108250;Medicago_truncatula_newGene_5319;Medtr2g078630;Medtr1g063410;Medtr8g106170
mtr-miR156b-5p	Medicago_truncatula_newGene_17982;Medtr7g112360;Medtr7g078090;Medtr2g097900;Medtr7g092930;Medtr4g014920;Medtr8g012325;Medtr4g057493;Medtr4g051980;Medtr8g062830;Medtr3g079210;Medtr5g004640;Medtr8g105755;Medtr3g462930;Medtr8g106820;Medtr8g043960;Medtr2g105810;Medtr7g113510;Medtr2g096000;Medtr3g096370;Medtr7g012040;Medtr8g096780;Medtr3g071560;Medtr7g114020;Medicago_truncatula_newGene_5319;Medtr3g079…
mtr-miR156c-3p	Medtr2g078630;Medtr0005s0110;Medtr5g062240;Medtr4g129510;Medtr4g043630;Medicago_truncatula_newGene_157;Medtr1g090657;Medtr1g109170
mtr-miR156c-5p	Medtr3g064050;Medtr2g036920;Medtr3g099080;Medtr1g007920;Medtr3g088920;Medtr4g050170;Medtr4g092510;Medtr4g109770;Medtr3g098960;Medtr5g081250;Medtr4g078220;Medtr8g105720;Medtr0041s0030;Medtr7g037240;Medtr1g022415;Medtr5g021550;Medtr8g080670;Medtr6g013720;Medtr4g108080;Medtr2g014200;Medtr2g010420;Medtr7g026130;Medtr3g101030;Medtr3g099750;Medtr4g011180;Medtr1g053715;Medtr8g017180;Medtr1g111510;Medtr5…
mtr-miR156d-5p	Medtr4g078220;Medtr8g105720;Medtr0041s0030;Medtr5g021550;Medtr1g022415;Medtr7g037240;Medtr2g036920;Medtr3g099080;Medtr3g064050;Medtr3g088920;Medtr1g007920;Medtr4g092510;Medtr4g050170;Medtr5g081250;Medtr3g098960;Medtr4g109770;Medtr8g017180;Medtr1g053715;Medtr5g006670;Medtr1g111510;Medtr3g083300;Medtr5g006750;Medtr8g107250;Medtr5g075570;Medtr4g094820;Medtr8g076940;Medtr7g026130;Medtr4g108080;Medtr2…
mtr-miR156e	Medtr2g088870;Medtr3g109685;Medtr2g014200;Medtr8g080670;Medtr7g089190;Medtr7g405840;Medtr8g096780;Medtr8g016940;Medtr3g101180;Medtr5g090790;Medtr6g045310;Medtr1g080950;Medtr1g053715;Medtr7g444860;Medtr4g050490;Medtr3g053000;Medtr5g006750;Medtr7g008030;Medtr1g036390;Medtr3g099080;Medtr8g080680;Medtr5g046670;Medtr7g028740;Medtr4g109770;Medtr6g088660;Medtr2g461920;Medtr6g093060;Medtr6g025090;Medtr8g…
mtr-miR156f	Medtr6g018600;Medtr7g405850;Medtr3g024280;Medtr8g063660;Medtr7g063320;Medtr4g088555;Medtr8g092650;Medtr3g105980;Medtr7g092930;Medtr5g078030;Medtr8g014610;Medtr1g072580;Medtr3g085180;Medtr4g117370;Medtr8g080690;Medtr7g021630;Medtr2g080270;Medtr4g083980;Medtr8g080640;Medtr6g093060;Medtr8g041440;Medtr6g025090;Medtr0041s0030;Medtr6g025160;Medtr1g036390;Medtr3g099080;Medtr8g080680;Medtr4g109770;Medtr7…
mtr-miR156g-3p	Medtr8g442580;Medtr8g464010;Medtr7g089090;Medtr2g011500;Medtr8g028370;Medtr6g004260;Medtr4g122570;Medtr2g014490;Medtr1g036610;Medtr4g056140;Medtr3g115620;Medtr7g007440;Medtr5g077840;Medtr3g078260;Medtr6g028030;Medtr2g090610;Medtr7g059330;Medtr3g055990;Medtr6g007703;Medtr1273s0010
mtr-miR156g-5p	Medtr8g090200;Medtr5g006750;Medtr3g053000;Medtr3g014200;Medtr7g444860;Medtr5g072510;Medtr1g053715;Medtr1g080950;Medtr3g101180;Medtr7g079440;Medtr8g016940;Medtr8g096780;Medtr7g082280;Medtr7g405840;Medtr8g080670;Medtr2g097210;Medtr0041s0030;Medtr6g025160;Medtr8g041440;Medtr6g025090;Medtr6g093060;Medtr2g461920;Medtr3g078633;Medtr4g109770;Medtr7g028740;Medtr5g046670;Medtr3g099080;Medtr1g036390;Medtr8…
mtr-miR156h-3p	Medtr2g075910;Medtr3g114190;Medtr7g059540;Medtr3g099030;Medicago_truncatula_newGene_2313;Medtr0547s0010;Medicago_truncatula_newGene_20610;Medtr7g091370;Medtr8g099655;Medtr4g074160;Medtr7g109830;Medtr3g113810;Medtr3g435480;Medtr3g102100;Medtr4g114580;Medtr4g046907;Medtr4g019540;Medtr4g101410;Medicago_truncatula_newGene_14078;Medtr7g050445;Medtr3g089045;Medtr3g110420;Medtr2g054870;Medtr8g468670;Med…
mtr-miR156h-5p	Medtr4g050490;Medtr3g053000;Medtr7g444860;Medtr7g008030;Medtr5g006750;Medtr3g101180;Medtr1g053715;Medtr5g090790;Medtr1g080950;Medtr6g045310;Medtr8g096780;Medtr8g016940;Medtr7g089190;Medtr8g080670;Medtr3g109685;Medtr2g088870;Medtr2g014200;Medtr7g405840;Medtr0041s0030;Medtr6g025160;Medtr6g093060;Medtr8g041440;Medtr6g025090;Medtr4g109770;Medtr7g028740;Medtr5g046670;Medtr6g088660;Medtr2g461920;Medtr8…
mtr-miR156i-3p	Medtr2g091215;Medtr3g072830;Medtr2g103560;Medtr2g450040;Medtr5g016520;Medtr4g093870;Medtr1g048860;Medtr1g054635
mtr-miR156i-5p	Medtr4g057785;Medtr3g070290;Medtr5g090790;Medtr1g085500;Medtr6g045310;Medtr6g084770;Medtr7g076030;Medtr5g053270;Medtr3g061795;Medtr1g053955;Medtr7g008030;Medtr5g005220;Medtr3g079640;Medtr7g444860;Medtr7g114020;Medicago_truncatula_newGene_5319;Medtr3g071560;Medtr7g012040;Medtr8g096780;Medtr3g076770;Medtr4g134530;Medtr1g069715;Medtr3g077640;Medtr6g086805;Medtr8g099840;Medtr8g027040;Medtr3g086570;Me…
mtr-miR156j	Medtr8g077200;Medtr2g034680;Medtr5g006750;Medtr5g092190;Medtr8g023400;Medtr5g006670;Medtr8g014520;Medtr4g099450;Medtr1g053715;Medtr2g101950;Medtr8g080670;Medtr7g026130;Medtr2g014200;Medtr3g009200;Medtr8g012410;Medtr8g105720;Medtr4g109770;Medtr3g088920;Medtr3g099080;Medtr1g035330;Medtr3g085180;Medtr4g088555;Medtr2g013060;Medtr3g107950;Medtr1g029730;Medtr8g006910;Medtr2g088200;Medtr2g081560;Medtr8g…
mtr-miR159a	Medtr2g104050;Medtr3g052430;Medtr2g081240;Medtr3g092640;Medtr6g092220;Medtr3g011610;Medtr6g078330;Medicago_truncatula_newGene_2853;Medtr2g071620;Medtr5g015290;Medtr2g078220;Medtr5g038035;Medtr7g113930;Medtr6g083130;Medtr7g006760;Medtr2g096530;Medtr1g059730;Medtr7g079730;Medtr6g024085;Medicago_truncatula_newGene_23440;Medtr7g106910;Medtr1g058000;Medtr8g089745;Medtr8g042410;Medtr6g034150;Medtr2g011…
mtr-miR159b	Medtr3g011610;Medicago_truncatula_newGene_14729;Medtr7g068580;Medtr7g062280;Medtr1g096750;Medtr3g052430;Medtr2g104050;Medtr8g042410;Medtr1g021230;Medtr0005s0200;Medtr7g116350;Medtr7g075820;Medtr3g052450;Medtr3g050960;Medtr2g090105;Medtr4g096760;Medicago_truncatula_newGene_7788;Medtr5g095700;Medtr7g103870;Medtr1g076920;Medicago_truncatula_newGene_21402;Medtr2g028000;Medtr2g048920;Medtr6g033275;Med…
mtr-miR160a	Medtr5g460910;Medtr4g015120;Medtr1g064430;Medtr5g061220;Medtr1g094960;Medtr2g027650;Medtr7g101280;Medtr3g073420;Medtr4g058930;Medtr2g102510;Medtr0041s0110;Medtr8g008680;Medtr2g094570;Medtr5g060770;Medtr5g040880
mtr-miR160b	Medtr1g094960;Medtr5g061220;Medtr1g064430;Medtr4g015120;Medtr5g460910;Medtr4g058930;Medtr7g101280;Medtr3g073420;Medtr2g027650;Medtr2g094570;Medtr8g008680;Medtr0041s0110;Medtr2g102510;Medtr5g040880;Medtr5g060770
mtr-miR160c	Medtr8g040120;Medtr2g027650;Medtr4g015120;Medtr5g040880;Medtr7g112720;Medtr0041s0110;Medtr4g058930;Medtr3g073420;Medtr7g101280;Medtr0919s0030;Medtr5g460910;Medtr1g094960;Medtr1g064430;Medtr5g061220;Medtr5g060770;Medtr2g094570
mtr-miR160d	Medtr5g061220;Medtr1g094960;Medtr1g064430;Medtr4g015120;Medtr5g460910;Medtr4g058930;Medtr3g073420;Medtr7g101280;Medtr2g027650;Medtr8g008680;Medtr2g094570;Medtr0041s0110;Medtr2g102510;Medtr5g040880;Medtr5g060770
mtr-miR160e	Medtr2g094570;Medtr8g008680;Medtr0041s0110;Medtr2g102510;Medtr5g040880;Medtr5g060770;Medtr1g064430;Medtr5g061220;Medtr1g094960;Medtr4g015120;Medtr5g460910;Medtr4g058930;Medtr3g073420;Medtr7g101280;Medtr2g027650
mtr-miR162	Medtr7g029420;Medtr7g098790;Medtr7g035165;Medtr6g004130;Medtr7g098800;Medtr4g119910;Medtr7g118350;Medtr5g034100;Medtr1g077980;Medtr2g086450;Medtr3g100690;Medtr1g105150;Medtr5g090420;Medtr2g044250;Medtr1g057810;Medicago_truncatula_newGene_16049;Medtr1g080120;Medtr7g098890;Medtr2g044430;Medtr6g065270;Medtr7g101465;Medtr1g054730;Medtr7g056330;Medtr1g058390;Medtr7g098780
mtr-miR164a	Medtr2g096660;Medtr3g103580;Medtr1g018440;Medtr5g012620;Medtr8g088650;Medtr5g039560;Medtr4g108760;Medtr1g102520;Medtr4g128770;Medtr8g095060;Medtr3g103400;Medtr2g100440;Medtr1g101960;Medtr2g078700;Medtr8g076770;Medtr1g031105;Medtr1g098860;Medtr6g059440;Medtr4g097490;Medtr3g108780;Medtr8g097210;Medtr4g094232;Medtr2g022320;Medtr1g008230;Medtr4g127220;Medtr2g064470;Medtr3g435150;Medtr7g117445
mtr-miR164b	Medtr4g127220;Medtr7g117445;Medtr3g435150;Medtr2g064470;Medtr1g008230;Medtr2g022320;Medtr3g108780;Medtr4g094232;Medtr8g097210;Medtr4g097490;Medtr6g059440;Medtr8g076770;Medtr2g078700;Medtr1g098860;Medtr1g031105;Medtr1g101960;Medtr2g100440;Medtr8g095060;Medtr3g103400;Medtr4g108760;Medtr1g102520;Medtr4g128770;Medtr8g088650;Medtr5g039560;Medtr5g012620;Medtr3g103580;Medtr2g096660;Medtr1g018440
mtr-miR164c	Medtr8g076770;Medtr2g078700;Medtr1g098860;Medtr1g031105;Medtr4g097490;Medtr6g059440;Medtr2g022320;Medtr3g108780;Medtr8g097210;Medtr4g094232;Medtr4g127220;Medtr2g064470;Medtr3g435150;Medtr7g117445;Medtr1g008230;Medtr5g012620;Medtr2g096660;Medtr3g103580;Medtr1g018440;Medtr4g108760;Medtr1g102520;Medtr4g128770;Medtr8g088650;Medtr5g039560;Medtr2g100440;Medtr8g095060;Medtr3g103400;Medtr1g101960
mtr-miR164d	Medtr8g058330;Medtr3g062400;Medtr4g108760;Medtr1g102520;Medtr5g039560;Medtr3g070860;Medtr1g018440;Medtr2g096660;Medtr1g023180;Medtr3g101050;Medtr5g013250;Medtr2g086510;Medtr4g007850;Medtr4g097490;Medicago_truncatula_newGene_11084;Medtr6g059440;Medtr6g016215;Medtr2g078700;Medtr8g076770;Medtr3g435150;Medtr7g086780;Medtr2g064470;Medtr7g074570;Medtr1g017490;Medtr8g081640;Medtr2g022320;Medtr5g082890;M…
mtr-miR166a	Medtr4g058970;Medtr2g101190;Medtr3g109800;Medtr2g030240;Medtr2g436300;Medtr2g094520;Medtr8g013980;Medtr2g030130
mtr-miR166b	Medtr2g094520;Medtr6g045290;Medtr8g030800;Medtr2g030130;Medtr0128s0080;Medtr3g099170;Medtr4g058970;Medtr5g045970;Medtr4g066120;Medtr2g086390;Medtr2g101190;Medtr2g030240;Medtr7g086660;Medtr8g465510;Medtr8g013980;Medtr3g117150;Medtr8g465320;Medtr3g109800
mtr-miR166c	Medtr0128s0080;Medtr2g030130;Medtr7g451740;Medtr6g045290;Medtr8g013980;Medtr4g035100;Medtr2g094520;Medtr3g109800;Medtr8g465510;Medtr2g030240;Medtr8g465320;Medtr2g101190;Medtr7g047540;Medtr4g066120;Medtr4g058970
mtr-miR166d	Medtr2g030130;Medtr1g045670;Medtr2g094520;Medtr8g013980;Medtr2g449780;Medtr2g101190;Medtr3g109800;Medtr4g058970
mtr-miR166e-3p	Medtr2g030130;Medtr2g436300;Medtr8g013980;Medtr2g094520;Medtr3g109800;Medtr2g030240;Medtr2g101190;Medtr4g058970
mtr-miR166e-5p	Medtr5g021210;Medtr5g039600;Medtr7g015400;Medtr2g013160;Medtr8g010160;Medtr2g099530;Medtr4g075060;Medtr7g023770;Medtr7g099800;Medtr7g099750;Medtr1g015050;Medtr0032s0040;Medtr1g100040
mtr-miR166f	Medtr2g030130;Medtr7g451740;Medtr6g045290;Medtr0128s0080;Medtr4g035100;Medtr8g013980;Medtr2g094520;Medtr8g465320;Medtr2g101190;Medtr7g047540;Medtr3g109800;Medtr8g465510;Medtr2g030240;Medtr4g066120;Medtr4g058970
mtr-miR166g-3p	Medtr2g094520;Medtr8g013980;Medtr2g436300;Medtr2g030130;Medtr4g058970;Medtr2g101190;Medtr2g030240;Medtr3g109800
mtr-miR166g-5p	Medtr2g099670;Medtr4g095780;Medtr4g014900;Medtr8g077830;Medtr8g070930;Medtr6g471850;Medtr4g015930;Medtr4g113100;Medtr1g080020;Medtr3g024330;Medtr4g107400;Medtr3g088850;Medtr2g082060;Medtr1g013040;Medtr3g046580;Medtr1g015050;Medtr2g437710;Medtr2g081980;Medtr8g096100;Medtr3g070980;Medtr1g022305
mtr-miR167a	Medtr3g107740;Medtr8g079492;Medtr8g461110;Medtr5g076270;Medtr1g099400;Medtr3g064050;Medtr7g025100;Medtr5g022000;Medtr2g050180;Medtr8g101640;Medtr7g077700;Medtr4g100810;Medtr5g081980;Medtr1g078470;Medtr4g079750;Medtr8g027435;Medtr7g118000;Medtr5g083940;Medtr5g066710;Medtr1g008180;Medtr4g071060;Medtr8g445800;Medtr8g042490;Medtr2g018690;Medtr7g077710;Medtr8g030800;Medtr4g076020
mtr-miR167b-3p	Medtr3g102810;Medtr7g034250;Medtr1g072130;Medtr8g057020;Medtr2g079310;Medtr6g087890;Medtr3g029560;Medtr0007s0020;Medtr4g088800;Medtr3g095760;Medicago_truncatula_newGene_24703;Medtr3g098500;Medtr1g077430;Medtr5g056990;Medtr8g028800;Medtr4g070650;Medtr3g465790;Medtr3g097110;Medtr3g013780;Medtr8g027595;Medicago_truncatula_newGene_10403;Medtr5g083010;Medtr2g040240;Medtr1g071680;Medtr4g013235;Medtr6g0…
mtr-miR167b-5p	Medtr5g076270;Medtr7g086360;Medtr8g079492;Medtr5g007710;Medtr1g090180;Medtr8g070760;Medtr7g025100;Medtr3g098310;Medtr5g066710;Medtr4g100810;Medtr2g018690;Medtr4g014350;Medtr4g009920;Medtr3g081030;Medtr4g076020;Medtr7g117520;Medtr7g082110;Medtr1g008180;Medtr4g071060;Medtr7g101810;Medtr4g110040;Medtr1g099400;Medtr8g059020;Medtr8g101640;Medtr2g050180;Medtr7g077700;Medtr3g064050;Medtr6g023790;Medtr1g…
mtr-miR168a	Medtr4g031150;Medtr2g044880;Medtr1g013740;Medtr1g013730;Medtr8g075670;Medtr4g076640;Medtr8g015840;Medtr3g019580;Medtr2g093590;Medtr8g020470;Medtr5g016250;Medtr2g093630;Medtr2g063857;Medtr4g032895;Medtr6g092100;Medtr6g477980;Medtr7g112680;Medtr4g108163;Medtr8g069283;Medtr5g066960;Medtr2g016800;Medtr4g095280;Medtr2g104900
mtr-miR168b	Medtr8g468600;Medtr2g016800;Medtr6g477980;Medtr1329s0010;Medtr2g022750
mtr-miR168c-3p	Medtr3g032150;Medtr3g032370;Medtr2g087610;Medtr3g030480;Medtr3g032110;Medtr3g030380;Medtr3g028040;Medtr4g087935;Medtr1g050740;Medtr7g107100;Medtr1g031720;Medtr3g093600;Medtr3g078410;Medtr3g067670;Medtr3g030440
mtr-miR168c-5p	Medtr2g016800;Medtr8g468600;Medtr6g477980;Medtr2g022750;Medtr1329s0010
mtr-miR169a	Medtr4g012740;Medtr2g041090;Medtr7g106450;Medtr1g026850;Medtr3g056675;Medtr7g109350;Medicago_truncatula_newGene_13110;Medtr2g044830;Medtr8g019540;Medtr3g061510;Medtr0267s0070;Medtr1g007260;Medtr8g009850;Medicago_truncatula_newGene_19288;Medtr1g056530;Medtr8g037270;Medtr3g014030;Medtr2g099490
mtr-miR169b	Medtr2g099490;Medtr2g044830;Medtr4g081950;Medicago_truncatula_newGene_13110;Medtr8g037270;Medtr1g097460;Medtr1g056530;Medtr5g095950;Medtr1g026850;Medtr7g106450;Medtr5g095940;Medtr3g061510;Medtr2g041090;Medtr8g104330;Medtr8g019540
mtr-miR169c	Medtr1g056530;Medtr1g023310;Medtr3g111660;Medtr5g070250;Medtr8g059150;Medtr4g081950;Medtr6g054150;Medtr2g099490;Medtr8g019540;Medtr3g061510;Medtr3g022930;Medtr7g109670;Medtr8g040190;Medtr0168s0060;Medtr6g013290;Medtr7g073970;Medtr7g007200;Medtr2g041090;Medtr7g106450;Medtr1g115525;Medtr6g054080;Medtr4g123593
mtr-miR169d-3p	Medtr1g019340;Medtr1g077260
mtr-miR169d-5p	Medtr5g095950;Medtr3g007840;Medtr4g130510;Medtr8g019540;Medtr3g061510;Medtr5g067160;Medtr8g037270;Medtr5g093030;Medtr2g099490;Medicago_truncatula_newGene_19288;Medtr1g056530;Medtr3g098700;Medtr2g041090;Medtr1g115525;Medtr5g095940;Medicago_truncatula_newGene_8521;Medtr7g106450;Medtr7g109350;Medtr6g013290;Medicago_truncatula_newGene_13110;Medtr4g115500;Medtr4g115810;Medtr1g031750;Medtr3g056675
mtr-miR169e-3p	Medtr1g077260;Medtr1g019340
mtr-miR169e-5p	Medtr3g056675;Medtr4g115810;Medtr1g031750;Medtr4g115500;Medtr1g062250;Medicago_truncatula_newGene_13110;Medtr6g013290;Medtr7g109350;Medicago_truncatula_newGene_8521;Medtr5g095940;Medtr7g106450;Medtr1g115525;Medtr2g041090;Medtr1g056530;Medicago_truncatula_newGene_19288;Medtr2g099490;Medtr5g007740;Medtr8g037270;Medtr3g061510;Medtr8g019540;Medtr5g095950
mtr-miR169f	Medtr2g005600;Medtr1g062250;Medicago_truncatula_newGene_20039;Medtr3g056675;Medtr7g109350;Medtr2g044830;Medtr7g115670;Medtr2g041090;Medtr3g098700;Medtr5g041650;Medtr5g026640;Medtr7g106450;Medicago_truncatula_newGene_8521;Medicago_truncatula_newGene_19288;Medtr1g056530;Medtr8g037270;Medtr2g099490;Medicago_truncatula_newGene_8611;Medtr8g019540;Medtr7g018630;Medtr7g407140;Medtr3g061510
mtr-miR169g	Medtr5g095950;Medtr1g026850;Medtr7g106450;Medtr5g095940;Medtr3g061510;Medtr8g104330;Medtr2g041090;Medtr8g019540;Medtr2g099490;Medtr2g044830;Medicago_truncatula_newGene_13110;Medtr4g081950;Medtr8g037270;Medtr1g097460;Medtr1g056530
mtr-miR169h	Medtr2g099490;Medtr1g103160;Medtr8g102300;Medtr2g100160;Medtr1g108340;Medtr7g023340;Medtr1g051165;Medtr2g041090;Medtr8g019540;Medtr7g089480;Medtr7g106450
mtr-miR169i	Medtr1g108340;Medtr7g023340;Medtr1g103160;Medtr2g100160;Medtr8g102300;Medtr2g099490;Medtr7g106450;Medtr8g019540;Medtr7g089480;Medtr2g041090;Medtr1g051165
mtr-miR169j	Medtr2g099490;Medtr4g029500;Medtr3g448730;Medtr7g060680;Medtr8g465580;Medtr8g068265;Medtr7g106450;Medtr8g079020;Medtr2g041090;Medtr8g019540;Medtr5g041650;Medtr1g022145;Medtr8g077640;Medtr8g037345
mtr-miR169k	Medtr7g114300;Medtr2g099490;Medtr2g005455;Medtr8g019540;Medtr3g084790;Medtr7g106450
mtr-miR169l-5p	Medtr8g037270;Medtr1g097460;Medtr2g044830;Medtr2g099490;Medicago_truncatula_newGene_13110;Medtr4g081950;Medtr1g056530;Medtr1g026850;Medtr5g095950;Medtr8g104330;Medtr2g041090;Medtr8g019540;Medtr5g095940;Medtr7g106450;Medtr3g061510
mtr-miR171a	Medtr4g026485;Medtr0092s0100;Medtr7g025720;Medtr8g107730;Medtr3g089640;Medicago_truncatula_newGene_2442;Medtr1g094750;Medtr3g055590;Medtr5g025350;Medtr4g094690;Medtr8g014160;Medtr7g112000;Medtr5g044050;Medtr6g034350;Medtr7g025630;Medtr1g010280;Medtr2g016530;Medtr2g075830;Medtr2g451350;Medtr6g085070;Medtr7g025740;Medtr7g075660
mtr-miR171b	Medtr8g028765;Medtr7g065630;Medicago_truncatula_newGene_2930;Medtr1g054070;Medtr2g075830;Medtr4g115980;Medtr8g090280;Medtr8g090305;Medtr1g100777;Medtr3g065930;Medtr0092s0100;Medtr4g026485
mtr-miR171c	Medicago_truncatula_newGene_22039;Medtr7g053180;Medtr8g009630;Medicago_truncatula_newGene_5048;Medtr7g007920;Medtr0092s0100;Medtr4g026485;Medtr8g470400;Medtr3g008580;Medtr8g469780;Medtr8g469600;Medtr8g469570;Medicago_truncatula_newGene_2442;Medtr8g470950;Medtr3g009020;Medtr3g009030;Medtr2g032610;Medtr8g470050;Medtr5g069140;Medtr8g469650;Medtr2g075830
mtr-miR171d	Medtr1g045065;Medtr2g075830;Medtr4g091570;Medtr1g010070;Medtr2g016530;Medtr1g026950;Medtr8g090305;Medtr3g009020;Medtr5g062290;Medtr7g026973;Medtr8g014160;Medtr3g009030;Medtr3g110058;Medtr3g008580;Medtr1g105820;Medicago_truncatula_newGene_2442;Medtr4g026485;Medtr0092s0100
mtr-miR171e-3p	Medtr8g090305;Medicago_truncatula_newGene_2930;Medtr0092s0100;Medtr2g075830;Medtr5g015680;Medtr4g026485
mtr-miR171e-5p	Medtr3g067730;Medtr0419s0060;Medtr0400s0030;Medtr2g101950;Medtr2g089745;Medtr3g009760;Medtr3g074640;Medtr4g037575;Medtr0365s0020;Medtr8g027900;Medicago_truncatula_newGene_4144;Medtr0419s0020;Medtr1101s0010;Medtr6g081130;Medtr2g084405;Medtr1344s0010;Medicago_truncatula_newGene_10829;Medtr1g107385;Medtr7g094580;Medtr3g009820;Medtr6g082980;Medtr3g065970;Medtr3g466520;Medtr5g087960;Medtr0854s0010;Med…
mtr-miR171f	Medtr4g026485;Medtr0092s0100;Medtr4g011610;Medtr7g026230;Medtr8g105590;Medtr3g115920;Medtr4g036245;Medtr2g075830
mtr-miR171g	Medtr5g043780;Medtr5g099210;Medicago_truncatula_newGene_6673;Medtr3g010390;Medtr4g031680;Medtr2g100210;Medtr4g057487;Medtr1g059290;Medtr7g013170;Medtr6g012660;Medtr7g092280;Medtr1g050492;Medtr1g052685;Medtr5g058860;Medtr2g097980;Medtr1g009650;Medtr1g028600;Medtr8g066350;Medtr5g043790;Medtr3g098060;Medtr5g098000;Medtr5g099170;Medtr3g061630;Medtr3g072710
mtr-miR171h	Medtr5g043780;Medicago_truncatula_newGene_6673;Medtr5g099210;Medtr3g010390;Medtr4g057487;Medtr2g100210;Medtr1g059290;Medtr4g031680;Medtr7g013170;Medtr1g050492;Medtr1g052685;Medtr7g092280;Medtr6g012660;Medtr5g058860;Medtr2g097980;Medtr1g009650;Medtr8g066350;Medtr1g028600;Medtr5g043790;Medtr3g098060;Medtr3g061630;Medtr3g072710;Medtr5g099170;Medtr5g098000
mtr-miR172a	Medtr4g094868;Medtr2g049790;Medtr8g076210;Medtr3g037080;Medtr2g093060;Medtr1g073990;Medtr7g109520;Medtr0003s0580;Medtr2g008370;Medtr2g103560;Medtr2g038040;Medtr6g016990;Medtr3g019530;Medtr7g104170;Medtr1g105755;Medtr5g069890;Medtr2g029740;Medtr3g011910;Medtr1g009960;Medtr7g105800;Medtr3g019500;Medtr4g061200;Medtr1g105800;Medtr8g028895;Medtr3g018780;Medtr5g016810;Medtr1g029400;Medtr7g100590;Medtr8…
mtr-miR172b	Medtr4g061200;Medtr8g008840;Medtr8g017210;Medtr3g007600;Medtr4g010340;Medtr4g060950;Medtr4g092430;Medicago_truncatula_newGene_21333;Medtr2g093310;Medtr5g031440;Medtr4g011890;Medtr4g066290;Medtr4g081750;Medtr6g060600;Medtr2g032920;Medtr3g019580;Medtr3g013700;Medtr4g057950;Medtr1g043410;Medtr1g049140;Medtr5g055070;Medtr3g117850;Medtr4g015010;Medtr4g116330;Medtr5g013950;Medtr4g094868;Medtr8g018170;M…
mtr-miR172c-3p	Medtr4g061200;Medtr8g017210;Medtr8g008840;Medtr3g007600;Medtr4g092430;Medtr4g060950;Medtr4g010340;Medicago_truncatula_newGene_21333;Medtr4g011890;Medtr4g066290;Medtr5g031440;Medtr4g081750;Medtr2g093310;Medtr6g060600;Medtr2g032920;Medtr3g019580;Medtr4g057950;Medtr3g013700;Medtr1g049140;Medtr1g043410;Medtr3g117850;Medtr5g055070;Medtr4g015010;Medtr4g116330;Medtr4g094868;Medtr5g013950;Medtr1g081000;M…
mtr-miR172c-5p	Medtr6g074470;Medicago_truncatula_newGene_22524;Medtr6g471260;Medtr7g095080;Medtr1g085530;Medtr2g013120;Medtr8g036270;Medtr7g078730;Medtr6g073250;Medtr1g050495;Medtr1g038680;Medtr4g108650;Medtr8g028500;Medtr3g052590;Medtr1g080430;Medtr7g407010;Medtr1g083050;Medtr3g064040;Medtr3g096920;Medtr6g016990;Medtr4g113730;Medtr7g074450;Medtr8g464480;Medtr4g010050;Medtr7g055730;Medicago_truncatula_newGene_1…
mtr-miR172d-3p	Medtr2g032920;Medtr7g084150;Medtr3g019580;Medtr4g057950;Medtr3g013700;Medtr2g029940;Medtr1g049140;Medtr1g043410;Medtr4g063605;Medtr1g064690;Medtr8g046045;Medtr4g061200;Medtr4g060950;Medtr5g031440;Medtr2g093310;Medtr0009s0100;Medtr8g089540;Medtr3g073650;Medtr1g105755;Medtr5g069890;Medtr4g079390;Medtr4g081650;Medtr3g019530;Medtr8g035820;Medtr4g054920;Medtr7g070530;Medtr2g005455;Medtr7g090940;Medtr5…
mtr-miR172d-5p	Medtr0096s0100;Medtr1g052205;Medtr1g076540;Medtr4g057950;Medtr2g068920
mtr-miR2086-3p	Medtr1g040450;Medtr1g492760;Medtr3g045720;Medtr5g029890;Medtr1g061220;Medtr5g017200;Medtr1g103290;Medtr2g037930;Medtr1g054300;Medtr2g042570;Medtr8g106120;Medtr7g103680;Medtr4g006010;Medtr4g080100;Medtr3g052790;Medtr5g086030;Medtr3g063950;Medtr3g073055;Medtr2g067250;Medtr8g092100;Medtr4g102510;Medtr4g130800;Medtr3g058610;Medtr7g060420;Medtr1g081970;Medtr7g111160;Medtr6g015020;Medtr2g098340;Medtr5g…
mtr-miR2086-5p	Medtr8g103950;Medtr4g094375;Medtr3g079840;Medtr3g092060;Medtr2g099850;Medicago_truncatula_newGene_24415;Medtr3g040680;Medtr3g107960;Medtr4g127420
mtr-miR2087-3p	Medtr3g086090;Medicago_truncatula_newGene_3276;Medtr8g099065;Medtr2g037700;Medtr7g088120;Medicago_truncatula_newGene_26241;Medtr4g024810;Medtr6g092670;Medtr1g114170;Medtr7g096210;Medtr6g039210;Medtr7g088650;Medicago_truncatula_newGene_5794;Medtr7g112060;Medtr2g079740;Medtr4g081390;Medtr8g009500;Medtr7g115540;Medtr8g104280;Medtr8g104190;Medtr3g067290;Medtr3g028190;Medtr3g050860;Medtr3g048390;Medtr…
mtr-miR2087-5p	Medtr7g059420;Medtr8g089840;Medtr7g033640;Medicago_truncatula_newGene_11279;Medtr7g031250;Medtr6g034350;Medtr1g083230;Medtr5g081250;Medtr4g088420;Medtr7g037440;Medtr5g013760;Medtr2g080220;Medtr0002s0380;Medtr2g449800;Medtr1g034260;Medtr2g061710;Medtr1g094850;Medicago_truncatula_newGene_17676;Medtr8g007125;Medtr4g125680;Medtr7g037670;Medtr1g022505;Medtr5g045160;Medtr2g070460;Medtr8g027160;Medtr7g0…
mtr-miR2088-3p	Medtr8g095140;Medtr6g053980;Medtr8g027040;Medtr5g008710;Medtr3g084500;Medtr4g118340;Medtr2g082770;Medtr4g071870;Medtr2g087980;Medtr5g032910;Medtr6g006850;Medtr6g034560;Medtr6g083900;Medtr2g022710;Medtr1g027290;Medtr2g017480;Medtr8g095130;Medtr3g098960;Medtr0065s0110;Medtr5g073240;Medtr7g092100;Medtr8g011550;Medtr2g011500;Medtr5g093520;Medtr4g061800;Medtr3g035130;Medtr7g092470;Medtr1g029560;Medtr8…
mtr-miR2088-5p	Medicago_truncatula_newGene_14959;Medtr3g107660;Medtr1g022145;Medtr8g099380;Medtr0059s0170;Medtr4g044297;Medicago_truncatula_newGene_1565;Medtr1g032690
mtr-miR2089-3p	Medtr2g078350;Medtr1g062980;Medtr6g445600;Medtr0690s0010;Medtr4g115360;Medtr8g052190;Medtr2g083860;Medtr8g020870;Medtr8g052200;Medtr5g043330;Medtr8g052513;Medtr6g084400;Medtr2g100550;Medtr7g015230;Medtr4g127370;Medtr8g052080;Medtr2g097540;Medtr8g052290;Medtr8g052490;Medtr8g052050;Medtr5g075640;Medtr8g075620;Medtr8g052060;Medtr2g449800;Medtr4g134180;Medtr8g052170
mtr-miR2089-5p	Medtr4g080330;Medtr8g039910;Medtr7g069580;Medtr6g079120;Medtr2g040230;Medtr8g042650;Medtr4g061180;Medtr8g042660;Medtr5g038180;Medtr8g032830;Medtr6g078420;Medtr0038s0080;Medtr6g079140;Medtr3g018980;Medtr3g012470;Medtr4g080777;Medtr6g079000;Medtr0573s0030;Medtr4g082860;Medtr6g478080;Medtr8g042470;Medtr4g023210;Medtr5g043330;Medtr8g075440;Medtr5g005550;Medtr3g019000;Medtr3g100980;Medtr3g020650;Medtr…
mtr-miR2111a-3p	Medtr7g064935;Medtr2g028180;Medtr8g065030;Medtr8g080090;Medtr4g104020;Medtr6g072010;Medtr2g099040;Medtr8g020590;Medtr3g112370;Medtr5g015340;Medtr7g070810;Medtr5g011050;Medtr5g011060;Medtr3g461460;Medtr1g086250;Medtr8g038880;Medtr8g071250;Medtr2g046550;Medtr7g017100;Medtr5g084930;Medtr7g056750
mtr-miR2111a-5p	Medtr8g012635;Medtr8g038350;Medtr1g099590;Medtr6g005460;Medtr7g018270;Medtr5g094760;Medtr7g087030;Medtr2g016470;Medtr4g113240;Medtr7g064935;Medtr0513s0030;Medtr4g068365;Medtr5g046030;Medtr5g459450;Medtr1g046730;Medtr7g029290;Medtr8g012730;Medtr3g077420;Medtr2g082180;Medtr7g086500;Medtr6g023805;Medtr1g033660;Medtr1g100150;Medtr7g093290;Medtr3g096230;Medtr1g094730;Medtr4g033475;Medtr0769s0020;Medtr…
mtr-miR2111b	Medtr0769s0020;Medtr3g087940;Medtr1g094730;Medtr3g096230;Medtr4g033475;Medtr0015s0130;Medtr7g029625;Medtr3g101490;Medtr6g004880;Medtr4g016320;Medtr1g043730;Medtr6g023805;Medtr7g086500;Medtr7g093290;Medtr1g033660;Medtr1g100150;Medtr5g046030;Medtr4g068365;Medtr7g064935;Medtr0513s0030;Medtr8g012730;Medtr2g082180;Medtr3g077420;Medtr7g029290;Medtr1g046730;Medtr5g459450;Medtr6g005460;Medtr1g099590;Medt…
mtr-miR2111c	Medtr3g077420;Medtr2g082180;Medtr8g012730;Medtr1g046730;Medtr5g459450;Medtr7g029290;Medtr4g068365;Medtr5g046030;Medtr0513s0030;Medtr7g064935;Medtr4g113240;Medtr2g016470;Medtr5g094760;Medtr7g087030;Medtr7g018270;Medtr1g099590;Medtr6g005460;Medtr8g038350;Medtr8g012635;Medtr6g004880;Medtr0015s0130;Medtr7g029625;Medtr3g101490;Medtr1g043730;Medtr4g016320;Medtr3g087940;Medtr0769s0020;Medtr4g033475;Medt…
mtr-miR2111d-3p	Medtr5g092370;Medicago_truncatula_newGene_16211;Medtr3g080550;Medtr2g037610;Medtr5g098510;Medtr6g028080;Medtr2g046550;Medtr4g007850;Medtr5g006130;Medtr8g107310;Medtr8g030750;Medtr6g092500;Medtr2g028200;Medtr6g034320;Medtr6g090000;Medtr3g102170;Medtr1g007150;Medtr7g102600;Medtr1g014670;Medtr2g028590;Medicago_truncatula_newGene_10163;Medtr5g007970;Medtr7g102580;Medtr1g007160;Medtr5g095290;Medtr5g03…
mtr-miR2111d-5p	Medtr8g012730;Medtr3g077420;Medtr2g082180;Medtr5g459450;Medtr1g046730;Medtr7g029290;Medtr4g068365;Medtr5g046030;Medtr7g064935;Medtr0513s0030;Medtr2g016470;Medtr4g113240;Medtr5g094760;Medtr7g087030;Medtr1g099590;Medtr6g005460;Medtr7g018270;Medtr8g012635;Medtr8g038350;Medtr7g029625;Medtr3g101490;Medtr0015s0130;Medtr6g004880;Medtr1g043730;Medtr4g016320;Medtr0769s0020;Medtr3g087940;Medtr3g096230;Medt…
mtr-miR2111e-3p	Medtr3g076770;Medtr7g056750;Medtr7g117695;Medtr1g080860;Medtr2g094180;Medtr2g435450;Medtr7g081230;Medtr4g124820;Medtr7g070810;Medtr7g064935;Medicago_truncatula_newGene_7796;Medtr5g025950;Medtr3g109630;Medtr2g028200;Medtr7g104800;Medtr4g104020;Medtr3g467000;Medtr8g018450
mtr-miR2111e-5p	Medtr8g012730;Medtr3g077420;Medtr2g082180;Medtr1g046730;Medtr5g459450;Medtr7g029290;Medtr4g068365;Medtr5g046030;Medtr7g064935;Medtr0513s0030;Medtr2g016470;Medtr4g113240;Medtr5g094760;Medtr7g087030;Medtr1g099590;Medtr6g005460;Medtr7g018270;Medtr8g012635;Medtr8g038350;Medtr0015s0130;Medtr7g029625;Medtr3g101490;Medtr6g004880;Medtr1g043730;Medtr4g016320;Medtr0769s0020;Medtr3g087940;Medtr3g096230;Medt…
mtr-miR2111f	Medtr5g094760;Medtr7g087030;Medtr4g113240;Medtr2g016470;Medtr8g038350;Medtr8g012635;Medtr7g018270;Medtr1g099590;Medtr6g005460;Medtr5g459450;Medtr1g046730;Medtr7g029290;Medtr3g077420;Medtr2g082180;Medtr8g012730;Medtr0513s0030;Medtr7g064935;Medtr4g068365;Medtr5g046030;Medtr1g100150;Medtr1g033660;Medtr7g093290;Medtr7g086500;Medtr6g023805;Medtr1g043730;Medtr4g016320;Medtr6g004880;Medtr0015s0130;Medtr…
mtr-miR2111g-3p	Medtr7g109670;Medtr7g064935;Medtr1g017080;Medtr5g015340
mtr-miR2111g-5p	Medtr4g016320;Medtr1g043730;Medtr7g029625;Medtr3g101490;Medtr0015s0130;Medtr6g004880;Medtr1g094730;Medtr3g096230;Medtr4g033475;Medtr0769s0020;Medtr3g087940;Medtr1g033660;Medtr1g100150;Medtr7g093290;Medtr6g023805;Medtr7g086500;Medtr7g029290;Medtr5g459450;Medtr1g046730;Medtr8g012730;Medtr2g082180;Medtr3g077420;Medtr7g064935;Medtr0513s0030;Medtr5g046030;Medtr4g068365;Medtr7g087030;Medtr5g094760;Medt…
mtr-miR2111h	Medtr6g004880;Medtr7g029625;Medtr3g101490;Medtr0015s0130;Medtr1g043730;Medtr4g016320;Medtr3g087940;Medtr0769s0020;Medtr4g033475;Medtr3g096230;Medtr1g094730;Medtr7g093290;Medtr1g100150;Medtr1g033660;Medtr7g086500;Medtr6g023805;Medtr3g077420;Medtr2g082180;Medtr8g012730;Medtr5g459450;Medtr1g046730;Medtr7g029290;Medtr4g068365;Medtr5g046030;Medtr0513s0030;Medtr7g064935;Medtr4g113240;Medtr2g016470;Medt…
mtr-miR2111i	Medtr3g096230;Medtr1g094730;Medtr4g033475;Medtr0769s0020;Medtr3g087940;Medtr1g043730;Medtr4g016320;Medtr0015s0130;Medtr7g029625;Medtr3g101490;Medtr6g004880;Medtr7g086500;Medtr6g023805;Medtr1g033660;Medtr1g100150;Medtr7g093290;Medtr7g064935;Medtr0513s0030;Medtr4g068365;Medtr5g046030;Medtr1g046730;Medtr5g459450;Medtr7g029290;Medtr8g012730;Medtr3g077420;Medtr2g082180;Medtr8g012635;Medtr8g038350;Medt…
mtr-miR2111j	Medtr5g459450;Medtr1g046730;Medtr7g029290;Medtr3g077420;Medtr2g082180;Medtr8g012730;Medtr0513s0030;Medtr7g064935;Medtr4g068365;Medtr5g046030;Medtr5g094760;Medtr7g087030;Medtr4g113240;Medtr2g016470;Medtr8g038350;Medtr8g012635;Medtr7g018270;Medtr1g099590;Medtr6g005460;Medtr1g043730;Medtr4g016320;Medtr6g004880;Medtr3g101490;Medtr7g029625;Medtr0015s0130;Medtr4g033475;Medtr3g096230;Medtr1g094730;Medtr…
mtr-miR2111k	Medtr3g087940;Medtr0769s0020;Medtr4g033475;Medtr3g096230;Medtr1g094730;Medtr6g004880;Medtr3g101490;Medtr7g029625;Medtr0015s0130;Medtr1g043730;Medtr4g016320;Medtr7g086500;Medtr6g023805;Medtr7g093290;Medtr1g100150;Medtr1g033660;Medtr4g068365;Medtr5g046030;Medtr0513s0030;Medtr7g064935;Medtr3g077420;Medtr2g082180;Medtr8g012730;Medtr1g046730;Medtr5g459450;Medtr7g029290;Medtr7g018270;Medtr1g099590;Medt…
mtr-miR2111l	Medtr8g015100;Medtr7g021870;Medtr7g056750;Medtr8g107310;Medtr5g092370;Medtr5g098510;Medtr2g037610;Medtr5g070960;Medtr7g025620;Medtr1g013180;Medtr2g028590;Medtr8g015040;Medtr1g087060;Medtr8g014970;Medtr7g056003;Medtr8g015010;Medtr4g116545;Medtr1g041430;Medtr7g115190;Medtr2g437840;Medtr7g070940;Medtr5g089340;Medtr5g074130;Medtr5g079920;Medtr5g014010;Medtr5g071800;Medtr1g104630;Medtr7g016910;Medtr4g…
mtr-miR2111m-3p	Medtr5g025560;Medtr7g097010;Medtr5g014010;Medtr1g081000;Medtr7g103560;Medtr4g070630;Medtr6g014195;Medtr5g017820
mtr-miR2111m-5p	Medtr8g012730;Medtr3g077420;Medtr2g082180;Medtr5g459450;Medtr1g046730;Medtr7g029290;Medtr4g068365;Medtr5g046030;Medtr7g064935;Medtr0513s0030;Medtr2g016470;Medtr4g113240;Medtr5g094760;Medtr7g087030;Medtr1g099590;Medtr6g005460;Medtr7g018270;Medtr8g012635;Medtr8g038350;Medtr3g101490;Medtr7g029625;Medtr0015s0130;Medtr6g004880;Medtr1g043730;Medtr4g016320;Medtr0769s0020;Medtr3g087940;Medtr3g096230;Medt…
mtr-miR2111n	Medtr7g064935;Medtr0513s0030;Medtr5g046030;Medtr4g068365;Medtr7g029290;Medtr1g046730;Medtr5g459450;Medtr8g012730;Medtr2g082180;Medtr3g077420;Medtr8g012635;Medtr8g038350;Medtr6g005460;Medtr1g099590;Medtr7g018270;Medtr7g087030;Medtr5g094760;Medtr2g016470;Medtr4g113240;Medtr1g094730;Medtr3g096230;Medtr4g033475;Medtr0769s0020;Medtr3g087940;Medtr4g016320;Medtr1g043730;Medtr7g029625;Medtr0015s0130;Medt…
mtr-miR2111o	Medtr7g086500;Medtr6g023805;Medtr7g093290;Medtr1g100150;Medtr1g033660;Medtr3g087940;Medtr0769s0020;Medtr4g033475;Medtr3g096230;Medtr1g094730;Medtr6g004880;Medtr0015s0130;Medtr7g029625;Medtr3g101490;Medtr1g043730;Medtr4g016320;Medtr7g018270;Medtr1g099590;Medtr6g005460;Medtr8g038350;Medtr8g012635;Medtr4g113240;Medtr2g016470;Medtr5g094760;Medtr7g087030;Medtr4g068365;Medtr5g046030;Medtr0513s0030;Medt…
mtr-miR2118	Medtr1g009260;Medtr6g024000;Medtr2g077630;Medtr1g085700;Medtr0294s0010;Medtr5g016870;Medtr4g015060;Medtr6g463480;Medtr6g015665;Medtr4g415070;Medtr7g062950;Medtr8g042650;Medtr4g015020;Medtr7g062680;Medtr7g062750;Medtr7g010860;Medicago_truncatula_newGene_8256;Medtr2g077640;Medtr6g015410;Medtr4g014570;Medtr6g477950;Medtr5g038180;Medtr4g014990
mtr-miR2119	Medtr1g072270;Medtr5g029370;Medtr4g126170;Medtr7g103410;Medtr3g101660;Medtr4g091850;Medtr7g096610;Medtr5g085950;Medicago_truncatula_newGene_26378;Medtr1g090703;Medtr2g043690;Medtr8g020560;Medtr4g134390;Medtr7g023250;Medtr1g099040;Medtr5g018720;Medtr7g088590;Medtr3g089970;Medtr2g100250;Medtr8g467670;Medtr3g008530;Medtr4g019165;Medtr4g124940;Medtr6g086505;Medtr6g059410;Medtr4g100450;Medtr4g100420;M…
mtr-miR2199	Medtr7g111770;Medtr1g036390;Medtr4g009110;Medtr7g444810;Medtr4g005490;Medtr7g015970;Medtr4g099390;Medtr1g484960;Medtr4g009540;Medtr6g011080;Medtr2g104550;Medtr8g067280;Medtr2g104490;Medtr8g098695;Medtr2g083630;Medtr4g074170;Medtr7g080780
mtr-miR2585a	Medtr3g058840;Medtr5g047530;Medicago_truncatula_newGene_14465;Medtr8g022430;Medtr1g107475;Medtr2g103850;Medtr5g047480;Medtr4g045990;Medtr6g471160;Medtr4g123110;Medtr5g007760;Medtr5g016660;Medtr3g026160;Medtr4g065010
mtr-miR2585b	Medtr3g026160;Medtr4g065010;Medtr5g007760;Medtr5g016660;Medtr6g471160;Medtr4g045990;Medtr5g047480;Medtr4g123110;Medicago_truncatula_newGene_14465;Medtr5g047530;Medtr3g058840;Medtr2g103850;Medtr1g107475;Medtr8g022430
mtr-miR2585c	Medtr3g058840;Medtr5g047530;Medicago_truncatula_newGene_14465;Medtr8g022430;Medtr1g107475;Medtr2g103850;Medtr5g047480;Medtr6g471160;Medtr4g045990;Medtr4g123110;Medtr5g007760;Medtr5g016660;Medtr3g026160;Medtr4g065010
mtr-miR2585d	Medtr4g123110;Medtr4g045990;Medtr6g471160;Medtr5g047480;Medtr2g103850;Medtr1g107475;Medtr8g022430;Medicago_truncatula_newGene_14465;Medtr3g058840;Medtr5g047530;Medtr4g065010;Medtr3g026160;Medtr5g007760;Medtr5g016660
mtr-miR2586a	Medtr2g104790;Medtr4g106790;Medtr4g094672;Medtr8g092230;Medtr4g077300;Medtr5g018210;Medtr6g068990;Medtr2g079060;Medtr1g010220;Medicago_truncatula_newGene_20920;Medtr3g079750;Medtr3g026150;Medtr5g063480;Medicago_truncatula_newGene_28154;Medtr6g006750;Medtr3g030850;Medtr1g018510;Medtr6g035385;Medtr0019s0130;Medtr5g023850;Medtr3g090180;Medtr0122s0020;Medtr5g097490;Medtr3g060950;Medtr0048s0090;Medica…
mtr-miR2586b	Medtr7g106900;Medtr0644s0030;Medtr2g010520;Medtr0279s0030;Medtr4g094520;Medicago_truncatula_newGene_17424;Medtr0002s0120;Medtr3g026150;Medtr1g018510;Medtr3g030850;Medtr3g092050;Medtr6g033295;Medtr3g111530;Medtr0019s0130;Medtr8g027140;Medtr3g100460;Medtr4g098490;Medtr2g038080;Medtr8g046180;Medtr3g117550
mtr-miR2587a	Medtr1g053265;Medtr7g104450;Medtr2g105630;Medtr1g100315;Medtr4g088720;Medtr2g039140;Medtr5g036180;Medtr4g113090;Medtr1g100305;Medtr2g104950;Medtr4g009693;Medtr2g097920;Medicago_truncatula_newGene_25034;Medtr1g100395;Medtr4g058800;Medtr5g024210;Medtr4g059760;Medtr1g100335
mtr-miR2587b	Medtr5g024210;Medtr4g059760;Medtr1g100335;Medtr1g100395;Medtr4g058800;Medtr2g097920;Medicago_truncatula_newGene_25034;Medtr4g113090;Medtr2g104950;Medtr1g100305;Medtr4g009693;Medtr1g100315;Medtr4g088720;Medtr2g039140;Medtr5g036180;Medtr7g104450;Medtr2g105630;Medtr1g053265
mtr-miR2587c	Medtr1g053265;Medtr5g036180;Medtr2g039140;Medtr4g088720;Medtr1g100315;Medtr2g105630;Medtr7g104450;Medicago_truncatula_newGene_25034;Medtr2g097920;Medtr1g100305;Medtr4g009693;Medtr2g104950;Medtr4g113090;Medtr1g100335;Medtr4g059760;Medtr5g024210;Medtr4g058800;Medtr1g100395
mtr-miR2587d	Medtr4g113090;Medtr4g009693;Medtr2g104950;Medtr1g100305;Medicago_truncatula_newGene_25034;Medtr2g097920;Medtr1g100395;Medtr4g058800;Medtr4g059760;Medtr1g100335;Medtr5g024210;Medtr1g053265;Medtr7g104450;Medtr2g105630;Medtr2g039140;Medtr5g036180;Medtr1g100315;Medtr4g088720
mtr-miR2587e	Medtr5g024210;Medtr1g100335;Medtr4g059760;Medtr4g058800;Medtr1g100395;Medtr2g097920;Medicago_truncatula_newGene_25034;Medtr4g009693;Medtr2g104950;Medtr1g100305;Medtr4g113090;Medtr4g088720;Medtr1g100315;Medtr5g036180;Medtr2g039140;Medtr2g105630;Medtr7g104450;Medtr1g053265
mtr-miR2587f	Medtr4g058800;Medtr1g100395;Medtr5g024210;Medtr1g100335;Medtr4g059760;Medtr1g100305;Medtr4g009693;Medtr2g104950;Medtr4g113090;Medtr2g097920;Medicago_truncatula_newGene_25034;Medtr2g105630;Medtr7g104450;Medtr4g088720;Medtr1g100315;Medtr5g036180;Medtr2g039140;Medtr1g053265
mtr-miR2587g	Medtr1g053265;Medtr7g104450;Medtr2g105630;Medtr1g100315;Medtr4g088720;Medtr2g039140;Medtr5g036180;Medtr4g113090;Medtr1g100305;Medtr4g009693;Medtr2g104950;Medtr2g097920;Medicago_truncatula_newGene_25034;Medtr1g100395;Medtr4g058800;Medtr5g024210;Medtr4g059760;Medtr1g100335
mtr-miR2588a	Medtr8g464480;Medtr8g041880;Medtr6g087200;Medtr3g024150;Medtr3g010590;Medtr3g104470;Medtr8g077310;Medicago_truncatula_newGene_27558;Medtr4g045673;Medtr3g083660;Medtr3g009240;Medtr3g009250;Medtr3g023930;Medtr8g020480;Medtr3g010880;Medtr8g036160;Medtr2g049960;Medicago_truncatula_newGene_22880;Medtr2g451270;Medtr3g011660;Medtr8g088970;Medicago_truncatula_newGene_1076;Medtr2g450490;Medtr3g010870;Medt…
mtr-miR2588b	Medtr3g010870;Medtr4g130310;Medtr3g009260;Medtr3g466550;Medtr7g111280;Medicago_truncatula_newGene_22880;Medtr2g049960;Medtr2g451270;Medtr3g011660;Medtr8g088970;Medtr2g450490;Medicago_truncatula_newGene_1076;Medtr3g083660;Medtr3g009250;Medtr3g009240;Medtr8g020480;Medtr8g036160;Medtr3g010880;Medtr3g023930;Medtr8g041880;Medtr6g087200;Medtr8g464480;Medtr3g010590;Medtr3g024150;Medicago_truncatula_newG…
mtr-miR2589	Medtr0003s0540;Medicago_truncatula_newGene_11234;Medtr5g025530;Medtr6g047800
mtr-miR2590a	Medtr5g074360;Medtr3g084240;Medtr1g094810;Medtr8g098620;Medtr8g088650;Medtr1g041345;Medtr2g017420;Medicago_truncatula_newGene_22745;Medicago_truncatula_newGene_17661;Medtr3g084170
mtr-miR2590b	Medtr8g098620;Medtr8g088650;Medtr2g017420;Medtr1g041345;Medicago_truncatula_newGene_22745;Medtr3g084170;Medicago_truncatula_newGene_17661;Medtr5g074360;Medtr1g094810;Medtr3g084240
mtr-miR2590c	Medicago_truncatula_newGene_17661;Medtr3g084170;Medtr8g098620;Medtr8g088650;Medtr1g041345;Medicago_truncatula_newGene_22745;Medtr2g017420;Medtr3g084240;Medtr1g094810;Medtr5g074360
mtr-miR2590d	Medtr1g094810;Medtr3g084240;Medtr5g074360;Medtr3g084170;Medicago_truncatula_newGene_17661;Medtr8g098620;Medtr8g088650;Medtr2g017420;Medtr1g041345;Medicago_truncatula_newGene_22745
mtr-miR2590e	Medtr8g098620;Medtr8g088650;Medtr1g041345;Medtr2g017420;Medicago_truncatula_newGene_22745;Medtr3g084170;Medicago_truncatula_newGene_17661;Medtr5g074360;Medtr1g094810;Medtr3g084240
mtr-miR2590f	Medtr8g098620;Medtr1g041345;Medtr8g088650;Medicago_truncatula_newGene_22745;Medtr2g017420;Medtr3g084170;Medicago_truncatula_newGene_17661;Medtr5g074360;Medtr1g094810;Medtr3g084240
mtr-miR2590g	Medtr0027s0250;Medicago_truncatula_newGene_5022;Medtr3g025300;Medtr7g068710;Medtr6g022430;Medtr8g098620;Medtr3g006660
mtr-miR2590h	Medtr1g023170;Medtr8g098620;Medtr1g055255
mtr-miR2590i	Medtr1g055255;Medtr8g098620;Medtr1g023170
mtr-miR2590j	Medtr1g023170;Medtr8g098620;Medtr1g055255
mtr-miR2591	Medtr8g091360;Medtr5g023990;Medtr6g016595;Medtr8g102160
mtr-miR2592a-3p	Medtr8g074930;Medtr2g049990;Medtr5g026645;Medtr8g433020;Medtr5g077580;Medtr4g081330;Medtr2g006880;Medtr4g128600;Medtr1g045850;Medtr7g059030;Medtr1g112760;Medtr8g022210;Medtr2g086530;Medicago_truncatula_newGene_11349;Medicago_truncatula_newGene_23174;Medtr1g107255;Medtr2g016640;Medicago_truncatula_newGene_23063;Medtr4g121435;Medtr4g130820;Medtr4g109580;Medtr1g031700;Medtr3g055570;Medtr1g022115;Med…
mtr-miR2592a-5p	Medtr0322s0040;Medtr0454s0020;Medtr1g048950;Medtr8g090165;Medtr2g067030;Medtr7g101465;Medtr7g062260;Medtr8g022730;Medtr2g091015;Medtr2g025760;Medtr2129s0010;Medtr4g083150;Medtr2g105760;Medicago_truncatula_newGene_28735;Medtr6g088885;Medtr3g113720;Medtr2g079950;Medtr4g109580;Medtr1g086980;Medtr2g079900;Medtr6g012420;Medtr7g005970;Medtr4g119430;Medtr1g106770;Medtr7g009270;Medtr2g091280
mtr-miR2592ab	Medtr4g123630;Medtr4g133395;Medtr6g023750;Medtr0595s0010;Medtr4g075290;Medtr3g466890;Medtr6g463310;Medtr8g099355;Medtr2g095260;Medtr1g082380
mtr-miR2592ac	Medtr1g082380;Medtr2g095260;Medtr3g466890;Medtr6g463310;Medtr8g099355;Medtr0595s0010;Medtr4g075290;Medtr6g023750;Medtr4g133395;Medtr4g123630
mtr-miR2592ad	Medtr3g466890;Medtr6g463310;Medtr8g099355;Medtr4g075290;Medtr0595s0010;Medtr6g023750;Medtr4g133395;Medtr4g123630;Medtr1g082380;Medtr2g095260
mtr-miR2592ae	Medtr4g123630;Medtr6g023750;Medtr4g075290;Medicago_truncatula_newGene_11084;Medtr8g099355;Medtr4g076230;Medtr4g035100;Medtr1g082380;Medtr4g133395;Medtr4g108650;Medtr6g069420;Medicago_truncatula_newGene_15876;Medtr0595s0010;Medtr2g014490;Medtr3g466890;Medtr2g013690;Medicago_truncatula_newGene_5319;Medtr3g069810;Medtr8g042900
mtr-miR2592af	Medtr2g095260;Medtr1g082380;Medtr4g123630;Medtr4g133395;Medtr6g023750;Medtr0595s0010;Medtr4g075290;Medtr3g466890;Medtr6g463310;Medtr8g099355
mtr-miR2592ah	Medtr1g082380;Medtr2g095260;Medtr6g463310;Medtr8g099355;Medtr3g466890;Medtr0595s0010;Medtr4g075290;Medtr6g023750;Medtr4g123630;Medtr4g133395
mtr-miR2592ai	Medtr8g099355;Medtr6g463310;Medtr3g466890;Medtr4g075290;Medtr0595s0010;Medtr6g023750;Medtr4g133395;Medtr4g123630;Medtr1g082380;Medtr2g095260
mtr-miR2592aj	Medtr1g082380;Medtr2g095260;Medtr0595s0010;Medtr4g075290;Medtr3g466890;Medtr6g463310;Medtr8g099355;Medtr4g123630;Medtr4g133395;Medtr6g023750
mtr-miR2592al	Medtr6g023750;Medtr4g133395;Medtr4g123630;Medtr6g463310;Medtr8g099355;Medtr3g466890;Medtr4g075290;Medtr0595s0010;Medtr2g095260;Medtr1g082380
mtr-miR2592am	Medtr1g082380;Medtr2g095260;Medtr3g466890;Medtr6g463310;Medtr8g099355;Medtr0595s0010;Medtr4g075290;Medtr6g023750;Medtr4g123630;Medtr4g133395
mtr-miR2592an	Medtr7g012050;Medtr7g061840;Medtr8g107280;Medtr1g114540;Medtr7g017880;Medtr2g017495;Medtr3g101540;Medtr8g105820;Medtr8g102160;Medtr3g039990;Medtr8g010440;Medtr4g053430;Medtr4g094462;Medtr2g084300;Medtr3g025300;Medtr5g026350;Medtr4g106370;Medtr6g055360;Medtr4g108163;Medtr6g017325;Medtr2g072110;Medtr1g086600;Medtr8g071920;Medtr1g069050;Medtr4g105770;Medtr7g068630;Medtr1g038793;Medtr3g084960;Medicag…
mtr-miR2592ao	Medtr7g061840;Medtr8g107280;Medtr7g012050;Medtr3g101540;Medtr8g105820;Medtr2g017495;Medtr1g114540;Medtr7g017880;Medtr4g053430;Medtr8g010440;Medtr2g084300;Medtr4g094462;Medtr3g039990;Medtr8g102160;Medtr6g055360;Medtr6g017325;Medtr4g108163;Medtr3g025300;Medtr5g026350;Medtr4g106370;Medtr7g068630;Medtr1g038793;Medtr1g086600;Medtr2g072110;Medtr8g071920;Medtr1g069050;Medtr4g105770;Medtr0268s0050;Medtr7…
mtr-miR2592ap	Medtr5g038380;Medtr4g061843;Medtr1g092520;Medtr3g088510;Medtr8g469730;Medtr1g064060;Medtr1g010080;Medtr8g027345;Medtr3g466170;Medicago_truncatula_newGene_8726;Medtr5g049140;Medtr5g077715;Medtr7g094580;Medtr7g113980;Medtr4g122240;Medtr1g071230;Medtr4g070860;Medtr8g087425;Medtr6g464050;Medtr5g005370;Medtr5g077570;Medtr1g094130;Medtr5g013930;Medtr7g037280;Medtr2g072510;Medtr5g024260;Medtr8g087810;Me…
mtr-miR2592aq	Medtr4g061960;Medtr5g024260;Medtr8g087810;Medtr2g005810;Medtr2g072510;Medtr5g077570;Medtr1g094130;Medtr5g013930;Medtr7g037280;Medtr6g464050;Medtr5g005370;Medtr1g071230;Medtr8g087425;Medtr4g070860;Medtr7g094580;Medtr7g113980;Medtr4g122240;Medtr5g077715;Medtr5g049140;Medicago_truncatula_newGene_8726;Medtr3g466170;Medtr8g027345;Medtr1g010080;Medtr1g064060;Medtr8g469730;Medtr3g088510;Medtr5g038380;Me…
mtr-miR2592ar	Medicago_truncatula_newGene_8726;Medtr5g049140;Medtr5g077715;Medtr7g094580;Medtr4g122240;Medtr7g113980;Medtr5g038380;Medtr1g092520;Medtr4g061843;Medtr3g088510;Medtr1g064060;Medtr8g469730;Medtr3g466170;Medtr8g027345;Medtr1g010080;Medtr2g072510;Medtr8g087810;Medtr5g024260;Medtr2g005810;Medtr4g061960;Medtr8g087425;Medtr1g071230;Medtr4g070860;Medtr5g005370;Medtr6g464050;Medtr1g094130;Medtr5g077570;Me…
mtr-miR2592as	Medtr2g072510;Medtr2g005810;Medtr8g087810;Medtr5g024260;Medtr4g061960;Medtr8g087425;Medtr1g071230;Medtr4g070860;Medtr6g464050;Medtr5g005370;Medtr5g013930;Medtr7g037280;Medtr5g077570;Medtr1g094130;Medicago_truncatula_newGene_8726;Medtr5g077715;Medtr5g049140;Medtr4g122240;Medtr7g113980;Medtr7g094580;Medtr1g092520;Medtr4g061843;Medtr5g038380;Medtr3g088510;Medtr1g064060;Medtr8g469730;Medtr8g027345;Me…
mtr-miR2592at	Medtr3g088510;Medtr5g038380;Medtr1g092520;Medtr4g061843;Medtr3g466170;Medtr8g027345;Medtr1g010080;Medtr8g469730;Medtr1g064060;Medicago_truncatula_newGene_8726;Medtr7g094580;Medtr7g113980;Medtr4g122240;Medtr5g049140;Medtr5g077715;Medtr6g464050;Medtr5g005370;Medtr4g070860;Medtr1g071230;Medtr8g087425;Medtr5g077570;Medtr1g094130;Medtr7g037280;Medtr5g013930;Medtr2g072510;Medtr4g061960;Medtr8g087810;Me…
mtr-miR2592au	Medtr4g061960;Medtr2g005810;Medtr5g024260;Medtr8g087810;Medtr2g072510;Medtr5g013930;Medtr7g037280;Medtr1g094130;Medtr5g077570;Medtr5g005370;Medtr6g464050;Medtr8g087425;Medtr1g071230;Medtr4g070860;Medtr7g113980;Medtr4g122240;Medtr7g094580;Medtr5g049140;Medtr5g077715;Medicago_truncatula_newGene_8726;Medtr3g466170;Medtr8g027345;Medtr1g010080;Medtr1g064060;Medtr8g469730;Medtr3g088510;Medtr1g092520;Me…
mtr-miR2592av	Medtr2g072510;Medtr4g061960;Medtr2g005810;Medtr5g024260;Medtr8g087810;Medtr5g005370;Medtr6g464050;Medtr4g070860;Medtr1g071230;Medtr8g087425;Medtr5g013930;Medtr7g037280;Medtr5g077570;Medtr1g094130;Medicago_truncatula_newGene_8726;Medtr4g122240;Medtr7g113980;Medtr7g094580;Medtr5g077715;Medtr5g049140;Medtr3g088510;Medtr4g061843;Medtr1g092520;Medtr5g038380;Medtr8g027345;Medtr3g466170;Medtr1g010080;Me…
mtr-miR2592aw	Medtr3g088510;Medtr5g038380;Medtr1g092520;Medtr4g061843;Medtr1g010080;Medtr8g027345;Medtr3g466170;Medtr8g469730;Medtr1g064060;Medicago_truncatula_newGene_8726;Medtr7g094580;Medtr7g113980;Medtr4g122240;Medtr5g077715;Medtr5g049140;Medtr6g464050;Medtr5g005370;Medtr8g087425;Medtr1g071230;Medtr4g070860;Medtr1g094130;Medtr5g077570;Medtr5g013930;Medtr7g037280;Medtr2g072510;Medtr4g061960;Medtr8g087810;Me…
mtr-miR2592ax	Medtr4g061960;Medtr2g005810;Medtr8g087810;Medtr5g024260;Medtr2g072510;Medtr7g037280;Medtr5g013930;Medtr1g094130;Medtr5g077570;Medtr5g005370;Medtr6g464050;Medtr1g071230;Medtr4g070860;Medtr8g087425;Medtr4g122240;Medtr7g113980;Medtr7g094580;Medtr5g077715;Medtr5g049140;Medicago_truncatula_newGene_8726;Medtr8g027345;Medtr3g466170;Medtr1g010080;Medtr8g469730;Medtr1g064060;Medtr3g088510;Medtr4g061843;Me…
mtr-miR2592ay	Medicago_truncatula_newGene_8726;Medtr5g049140;Medtr5g077715;Medtr4g122240;Medtr7g113980;Medtr7g094580;Medtr1g092520;Medtr4g061843;Medtr5g038380;Medtr3g088510;Medtr8g469730;Medtr1g064060;Medtr8g027345;Medtr3g466170;Medtr1g010080;Medtr2g072510;Medtr2g005810;Medtr5g024260;Medtr8g087810;Medtr4g061960;Medtr8g087425;Medtr1g071230;Medtr4g070860;Medtr5g005370;Medtr6g464050;Medtr5g013930;Medtr7g037280;Me…
mtr-miR2592az	Medicago_truncatula_newGene_8726;Medtr5g077715;Medtr5g049140;Medtr7g113980;Medtr4g122240;Medtr7g094580;Medtr1g092520;Medtr4g061843;Medtr5g038380;Medtr3g088510;Medtr1g064060;Medtr8g469730;Medtr1g010080;Medtr8g027345;Medtr3g466170;Medtr2g072510;Medtr2g005810;Medtr5g024260;Medtr8g087810;Medtr4g061960;Medtr4g070860;Medtr1g071230;Medtr8g087425;Medtr6g464050;Medtr5g005370;Medtr7g037280;Medtr5g013930;Me…
mtr-miR2592b-3p	Medicago_truncatula_newGene_7795;Medtr6g086675;Medtr2g036700;Medtr1g059700;Medtr4g037045;Medtr1g090973;Medtr7g011800;Medtr3g074230;Medtr7g007780;Medtr2g048720;Medtr5g027310;Medtr5g090940;Medtr2g072820;Medtr7g068630;Medtr1g038793;Medtr1g086600;Medtr2g072110;Medtr1g069050;Medtr4g105770;Medtr8g071920;Medtr0268s0050;Medtr7g098900;Medtr8g068720;Medtr4g093845;Medtr4g084620;Medicago_truncatula_newGene_2…
mtr-miR2592b-5p	Medtr1g082380;Medtr4g113790;Medtr6g072100;Medtr1g112920;Medtr4g076230;Medtr4g010210;Medtr6g093030;Medtr4g075290;Medtr5g067250;Medtr8g099355;Medtr6g015173;Medtr6g007650;Medtr4g123630;Medtr6g023750;Medtr3g069810;Medicago_truncatula_newGene_5319;Medtr2g013690;Medicago_truncatula_newGene_28735;Medtr4g133720;Medtr2g095510;Medicago_truncatula_newGene_15876;Medicago_truncatula_newGene_12952;Medtr5g06729…
mtr-miR2592ba	Medtr5g038380;Medtr4g061843;Medtr1g092520;Medtr3g088510;Medtr8g469730;Medtr1g064060;Medtr8g027345;Medtr1g010080;Medtr3g466170;Medicago_truncatula_newGene_8726;Medtr5g049140;Medtr5g077715;Medtr7g094580;Medtr4g122240;Medtr7g113980;Medtr1g071230;Medtr4g070860;Medtr8g087425;Medtr6g464050;Medtr5g005370;Medtr5g077570;Medtr1g094130;Medtr5g013930;Medtr7g037280;Medtr2g072510;Medtr8g087810;Medtr5g024260;Me…
mtr-miR2592bc	Medtr8g027345;Medtr3g466170;Medtr1g010080;Medtr8g469730;Medtr1g064060;Medtr3g088510;Medtr5g038380;Medtr1g092520;Medtr4g061843;Medtr7g094580;Medtr7g113980;Medtr4g122240;Medtr5g049140;Medtr5g077715;Medicago_truncatula_newGene_8726;Medtr1g094130;Medtr5g077570;Medtr7g037280;Medtr5g013930;Medtr6g464050;Medtr5g005370;Medtr4g070860;Medtr1g071230;Medtr8g087425;Medtr4g061960;Medtr8g087810;Medtr5g024260;Me…
mtr-miR2592bd	Medtr1g071230;Medtr8g087425;Medtr4g070860;Medtr5g005370;Medtr6g464050;Medtr5g013930;Medtr7g037280;Medtr1g094130;Medtr5g077570;Medtr2g072510;Medtr2g005810;Medtr5g024260;Medtr8g087810;Medtr4g061960;Medtr1g092520;Medtr4g061843;Medtr5g038380;Medtr3g088510;Medtr8g469730;Medtr1g064060;Medtr3g466170;Medtr8g027345;Medtr1g010080;Medicago_truncatula_newGene_8726;Medtr5g049140;Medtr5g077715;Medtr7g113980;Me…
mtr-miR2592be	Medtr5g077570;Medtr1g094130;Medtr5g013930;Medtr7g037280;Medtr1g071230;Medtr8g087425;Medtr4g070860;Medtr6g464050;Medtr5g005370;Medtr8g087810;Medtr5g024260;Medtr2g005810;Medtr4g061960;Medtr2g072510;Medtr1g064060;Medtr8g469730;Medtr1g010080;Medtr8g027345;Medtr3g466170;Medtr5g038380;Medtr1g092520;Medtr4g061843;Medtr3g088510;Medtr5g077715;Medtr5g049140;Medtr7g094580;Medtr7g113980;Medtr4g122240;Medicag…
mtr-miR2592bf	Medicago_truncatula_newGene_8726;Medtr5g077715;Medtr5g049140;Medtr7g094580;Medtr7g113980;Medtr4g122240;Medtr5g038380;Medtr1g092520;Medtr4g061843;Medtr3g088510;Medtr8g469730;Medtr1g064060;Medtr8g027345;Medtr1g010080;Medtr3g466170;Medtr2g072510;Medtr8g087810;Medtr5g024260;Medtr2g005810;Medtr4g061960;Medtr1g071230;Medtr4g070860;Medtr8g087425;Medtr5g005370;Medtr6g464050;Medtr5g077570;Medtr1g094130;Me…
mtr-miR2592bg	Medtr4g061960;Medtr8g087810;Medtr5g024260;Medtr2g005810;Medtr2g072510;Medtr5g077570;Medtr1g094130;Medtr7g037280;Medtr5g013930;Medtr5g005370;Medtr6g464050;Medtr8g087425;Medtr1g071230;Medtr4g070860;Medtr7g094580;Medtr7g113980;Medtr4g122240;Medtr5g049140;Medtr5g077715;Medicago_truncatula_newGene_8726;Medtr8g027345;Medtr1g010080;Medtr3g466170;Medtr1g064060;Medtr8g469730;Medtr3g088510;Medtr5g038380;Me…
mtr-miR2592bi	Medtr3g067280;Medtr5g036660;Medtr5g030430;Medtr0812s0020;Medtr3g067437;Medtr7g073970;Medtr5g090940;Medtr3g067270;Medtr8g094180;Medtr2g084300;Medtr7g089780;Medtr3g067500;Medtr3g467760;Medtr7g067300;Medtr3g467750;Medtr2g436540;Medtr7g062470;Medtr8g012990;Medtr6g044690;Medtr8g101420;Medtr5g086320;Medtr3g080470;Medtr6g072540;Medtr4g060980;Medtr4g070610
mtr-miR2592bj	Medtr8g094180;Medtr5g090940;Medtr3g067270;Medtr3g067437;Medtr7g073970;Medtr3g067280;Medtr5g030430;Medtr0812s0020;Medtr5g036660;Medtr3g467760;Medtr7g089780;Medtr3g067500;Medtr2g084300;Medtr5g086320;Medtr8g101420;Medtr6g044690;Medtr7g062470;Medtr2g436540;Medtr8g012990;Medtr3g467750;Medtr7g067300;Medtr4g070610;Medtr4g060980;Medtr6g072540;Medtr3g080470
mtr-miR2592bk	Medtr7g062470;Medtr2g436540;Medtr8g012990;Medtr6g044690;Medtr8g101420;Medtr5g086320;Medtr7g067300;Medtr3g467750;Medtr4g060980;Medtr4g070610;Medtr3g080470;Medtr6g072540;Medtr5g090940;Medtr3g067270;Medtr8g094180;Medtr5g036660;Medtr3g067280;Medtr0812s0020;Medtr5g030430;Medtr7g073970;Medtr3g067437;Medtr3g067500;Medtr7g089780;Medtr3g467760;Medtr2g084300
mtr-miR2592bl-3p	Medtr0531s0010;Medtr5g016300;Medtr2g041640;Medtr4g060980;Medtr5g020740;Medtr2g039980;Medtr5g088320;Medtr8g103850;Medtr3g074460;Medtr6g092930;Medtr3g030040;Medtr8g099355;Medtr1g078170;Medtr8g070580;Medtr7g092880;Medtr7g016840;Medtr2g062920;Medtr6g023080;Medtr3g115560;Medicago_truncatula_newGene_28227;Medicago_truncatula_newGene_10977;Medtr5g093530;Medtr0003s0540;Medtr3g070650;Medtr4g111965;Medtr6g…
mtr-miR2592bl-5p	Medtr8g101710;Medtr3g048910;Medtr6g057780;Medtr0861s0010;Medtr3g452760;Medtr3g041560;Medtr1g081970;Medtr2g084300;Medtr3g452970;Medtr1g060440;Medtr8g068720;Medtr1g038430;Medtr0268s0050;Medtr3g452730;Medtr5g076440;Medtr4g017490;Medtr8g101420;Medtr3g048860;Medicago_truncatula_newGene_28735;Medtr8g463900;Medtr3g452800;Medtr3g048760;Medtr7g006540;Medtr1g099310;Medtr4g070610;Medtr4g060980;Medtr1g051765…
mtr-miR2592bm-3p	Medtr4g061080;Medtr1g099085;Medtr5g027310;Medtr3g104940;Medtr8g080240;Medtr1g050512;Medicago_truncatula_newGene_12933;Medtr2g007570;Medtr5g088040;Medtr2g055360;Medtr4g017780;Medicago_truncatula_newGene_6673;Medtr5g089110;Medicago_truncatula_newGene_236;Medtr5g088620;Medtr6g034720;Medtr8g068720;Medtr7g112040;Medtr5g088140;Medicago_truncatula_newGene_2419;Medicago_truncatula_newGene_28735;Medtr8g02…
mtr-miR2592bm-5p	Medtr7g084380;Medtr8g090165;Medtr3g106770;Medtr2g067030;Medicago_truncatula_newGene_15676;Medtr1g071350;Medtr0366s0010;Medtr2g105760;Medicago_truncatula_newGene_28735;Medtr8g099725;Medtr5g044250;Medtr6g015173;Medtr8g011200;Medtr1g031720;Medtr1g115505;Medtr7g103590;Medtr6g012420;Medtr8g011330;Medtr8g024520;Medtr6g083300;Medtr3g408440;Medtr6g083760;Medtr8g011230;Medtr8g011210
mtr-miR2592bn-3p	Medtr1g115400;Medtr5g006230;Medtr7g085820;Medtr8g024560;Medtr5g088140;Medicago_truncatula_newGene_28735;Medicago_truncatula_newGene_2419;Medtr8g068720;Medtr6g034720;Medtr7g112040;Medtr4g017780;Medtr5g089110;Medicago_truncatula_newGene_6673;Medtr2g055360;Medtr2g007570;Medtr5g088040;Medtr5g088620;Medicago_truncatula_newGene_236;Medicago_truncatula_newGene_12933;Medtr5g027310;Medtr1g050512;Medtr8g08…
mtr-miR2592bn-5p	Medtr7g084380;Medtr3g106770;Medtr8g090165;Medicago_truncatula_newGene_15676;Medtr1g071350;Medtr2g067030;Medicago_truncatula_newGene_28735;Medtr0366s0010;Medtr2g105760;Medtr1g115505;Medtr1g031720;Medtr6g015173;Medtr8g011200;Medtr8g099725;Medtr5g044250;Medtr6g012420;Medtr7g103590;Medtr8g024520;Medtr8g011330;Medtr8g011210;Medtr8g011230;Medtr3g408440;Medtr6g083760;Medtr6g083300
mtr-miR2592bo-3p	Medtr4g053430;Medtr8g010440;Medtr2g084300;Medtr4g094462;Medtr3g039990;Medtr8g102160;Medtr6g055360;Medtr6g017325;Medtr4g108163;Medtr3g025300;Medtr4g106370;Medtr5g026350;Medtr7g061840;Medtr8g107280;Medtr7g012050;Medtr8g105820;Medtr3g101540;Medtr2g017495;Medtr1g114540;Medtr7g017880;Medicago_truncatula_newGene_7795;Medtr6g086675;Medtr2g036700;Medtr1g059700;Medtr4g037045;Medtr1g090973;Medtr7g011800;Me…
mtr-miR2592bo-5p	Medtr4g133395;Medtr3g087275;Medtr6g012420
mtr-miR2592bp-3p	Medtr2g008620;Medtr2g090980;Medtr8g017340;Medtr8g093630;Medtr1g013450;Medtr8g068720;Medtr2g055750;Medtr0840s0010;Medtr5g076250;Medtr8g017350;Medtr8g463900;Medtr1g070350;Medtr4g070610;Medtr6g038300;Medtr5g081630;Medtr1g097270;Medtr4g105130;Medtr5g027310;Medtr2g044290;Medtr1g108590;Medtr3g088475;Medtr7g092810;Medtr6g015805;Medtr4g081200
mtr-miR2592bp-5p	Medtr8g071920;Medtr1g069050;Medtr4g105770;Medtr1g086600;Medtr2g072110;Medtr1g038793;Medtr7g068630;Medtr3g019060;Medtr4g102260;Medtr3g084960;Medicago_truncatula_newGene_28735;Medtr4g084620;Medtr8g068720;Medtr4g093845;Medtr0268s0050;Medtr7g098900;Medtr7g007780;Medtr3g074230;Medtr1g090973;Medtr7g011800;Medtr4g037045;Medtr2g036700;Medtr1g059700;Medtr6g086675;Medicago_truncatula_newGene_7795;Medtr5g09…
mtr-miR2592bq-5p	Medtr8g021250;Medtr2g096660;Medtr5g046040;Medtr0188s0020;Medtr8g105780;Medtr7g099640;Medtr3g073470;Medtr8g012965;Medtr1g040280;Medtr2g438370;Medtr5g075365;Medtr2g055310;Medtr4g044010;Medtr7g007080;Medtr6g016845;Medtr8g086550
mtr-miR2592br-3p	Medtr2g048720;Medtr5g090940;Medtr2g072820;Medtr5g027310;Medtr1g090973;Medtr7g011800;Medtr7g007780;Medtr3g074230;Medicago_truncatula_newGene_7795;Medtr4g037045;Medtr2g036700;Medtr1g059700;Medtr6g086675;Medtr3g084960;Medtr4g084620;Medicago_truncatula_newGene_28735;Medtr3g019060;Medtr4g102260;Medtr7g098900;Medtr0268s0050;Medtr8g068720;Medtr4g093845;Medtr2g072110;Medtr1g086600;Medtr4g105770;Medtr1g06…
mtr-miR2592br-5p	Medtr7g070200;Medtr6g023350;Medtr3g087275;Medtr4g070270;Medtr1g017990;Medtr8g059485;Medtr4g014540;Medtr7g450860;Medtr7g082110;Medtr7g015550;Medtr7g076220;Medtr8g032570;Medtr6g068970;Medtr6g012420;Medtr0014s0120;Medtr3g034210;Medtr5g066690;Medtr1g019270;Medtr4g019320;Medtr2g098880
mtr-miR2592c	Medtr8g068720;Medtr4g093845;Medtr0268s0050;Medtr7g098900;Medtr3g019060;Medtr4g102260;Medtr3g084960;Medtr4g084620;Medicago_truncatula_newGene_28735;Medtr1g038793;Medtr7g068630;Medtr4g105770;Medtr1g069050;Medtr8g071920;Medtr1g086600;Medtr2g072110;Medtr5g027310;Medtr2g072820;Medtr5g090940;Medtr2g048720;Medtr4g037045;Medtr2g036700;Medtr6g086675;Medtr1g059700;Medicago_truncatula_newGene_7795;Medtr7g00…
mtr-miR2592d-3p	Medtr1g114540;Medtr7g017880;Medtr2g017495;Medtr3g101540;Medtr8g105820;Medtr7g012050;Medtr7g061840;Medtr8g107280;Medtr3g025300;Medtr4g106370;Medtr5g026350;Medtr6g055360;Medtr4g108163;Medtr6g017325;Medtr8g102160;Medtr3g039990;Medtr8g010440;Medtr4g053430;Medtr4g094462;Medtr2g084300;Medtr3g084960;Medicago_truncatula_newGene_28735;Medtr4g084620;Medtr3g019060;Medtr4g102260;Medtr7g098900;Medtr0268s0050;…
mtr-miR2592d-5p	Medtr3g466890;Medtr6g463310;Medtr8g099355;Medtr0595s0010;Medtr4g075290;Medtr6g023750;Medtr4g123630;Medtr4g133395;Medtr1g082380;Medtr2g095260
mtr-miR2592e-3p	Medtr8g107280;Medtr7g061840;Medtr7g012050;Medtr3g101540;Medtr8g105820;Medtr2g017495;Medtr7g017880;Medtr1g114540;Medtr2g084300;Medtr4g094462;Medtr4g053430;Medtr8g010440;Medtr8g102160;Medtr3g039990;Medtr6g017325;Medtr4g108163;Medtr6g055360;Medtr5g026350;Medtr4g106370;Medtr3g025300;Medtr1g038793;Medtr7g068630;Medtr1g069050;Medtr8g071920;Medtr4g105770;Medtr1g086600;Medtr2g072110;Medtr4g093845;Medtr8g…
mtr-miR2592e-5p	Medtr2g095260;Medtr1g082380;Medtr4g123630;Medtr4g133395;Medtr6g023750;Medtr4g075290;Medtr0595s0010;Medtr8g099355;Medtr6g463310;Medtr3g466890
mtr-miR2592f	Medtr6g017325;Medtr4g108163;Medtr6g055360;Medtr5g026350;Medtr4g106370;Medtr3g025300;Medtr2g084300;Medtr4g094462;Medtr4g053430;Medtr8g010440;Medtr3g039990;Medtr8g102160;Medtr3g101540;Medtr8g105820;Medtr2g017495;Medtr7g017880;Medtr1g114540;Medtr8g107280;Medtr7g061840;Medtr7g012050;Medtr5g090940;Medtr5g027310;Medtr2g072820;Medtr2g048720;Medtr1g059700;Medtr2g036700;Medtr6g086675;Medtr4g037045;Medicag…
mtr-miR2592g	Medtr4g094462;Medtr2g084300;Medtr8g010440;Medtr4g053430;Medtr3g039990;Medtr8g102160;Medtr6g017325;Medtr4g108163;Medtr6g055360;Medtr5g026350;Medtr4g106370;Medtr3g025300;Medtr8g107280;Medtr7g061840;Medtr7g012050;Medtr2g017495;Medtr8g105820;Medtr3g101540;Medtr7g017880;Medtr1g114540;Medtr4g037045;Medtr2g036700;Medtr1g059700;Medtr6g086675;Medicago_truncatula_newGene_7795;Medtr7g007780;Medtr3g074230;Me…
mtr-miR2592h	Medtr7g011800;Medtr1g090973;Medtr3g074230;Medtr7g007780;Medicago_truncatula_newGene_7795;Medtr2g036700;Medtr1g059700;Medtr6g086675;Medtr4g037045;Medtr2g048720;Medtr5g090940;Medtr5g027310;Medtr2g072820;Medtr1g086600;Medtr2g072110;Medtr1g069050;Medtr8g071920;Medtr4g105770;Medtr7g068630;Medtr1g038793;Medicago_truncatula_newGene_28735;Medtr4g084620;Medtr3g084960;Medtr4g102260;Medtr3g019060;Medtr7g098…
mtr-miR2592i	Medtr1g114540;Medtr7g017880;Medtr2g017495;Medtr8g105820;Medtr3g101540;Medtr7g012050;Medtr7g061840;Medtr8g107280;Medtr3g025300;Medtr5g026350;Medtr4g106370;Medtr6g055360;Medtr6g017325;Medtr4g108163;Medtr8g102160;Medtr3g039990;Medtr8g010440;Medtr4g053430;Medtr4g094462;Medtr2g084300;Medtr3g084960;Medtr4g084620;Medicago_truncatula_newGene_28735;Medtr3g019060;Medtr4g102260;Medtr0268s0050;Medtr7g098900;…
mtr-miR2592j	Medtr8g102160;Medtr3g039990;Medtr2g084300;Medtr4g094462;Medtr4g053430;Medtr8g010440;Medtr4g106370;Medtr5g026350;Medtr3g025300;Medtr6g017325;Medtr4g108163;Medtr6g055360;Medtr7g012050;Medtr8g107280;Medtr7g061840;Medtr7g017880;Medtr1g114540;Medtr8g105820;Medtr3g101540;Medtr2g017495;Medtr3g074230;Medtr7g007780;Medtr1g090973;Medtr7g011800;Medtr2g036700;Medtr6g086675;Medtr1g059700;Medtr4g037045;Medicag…
mtr-miR2592k	Medtr7g068630;Medtr1g038793;Medtr1g086600;Medtr2g072110;Medtr4g105770;Medtr1g069050;Medtr8g071920;Medtr7g098900;Medtr0268s0050;Medtr8g068720;Medtr4g093845;Medtr3g084960;Medtr4g084620;Medicago_truncatula_newGene_28735;Medtr3g019060;Medtr4g102260;Medicago_truncatula_newGene_7795;Medtr4g037045;Medtr2g036700;Medtr6g086675;Medtr1g059700;Medtr1g090973;Medtr7g011800;Medtr7g007780;Medtr3g074230;Medtr2g04…
mtr-miR2592l	Medtr1g069050;Medtr4g105770;Medtr8g071920;Medtr1g086600;Medtr2g072110;Medtr1g038793;Medtr7g068630;Medtr4g102260;Medtr3g019060;Medtr4g084620;Medicago_truncatula_newGene_28735;Medtr3g084960;Medtr4g093845;Medtr8g068720;Medtr0268s0050;Medtr7g098900;Medtr3g074230;Medtr7g007780;Medtr7g011800;Medtr1g090973;Medtr1g059700;Medtr2g036700;Medtr6g086675;Medtr4g037045;Medicago_truncatula_newGene_7795;Medtr5g02…
mtr-miR2592m	Medtr4g037045;Medtr2g036700;Medtr6g086675;Medtr1g059700;Medicago_truncatula_newGene_7795;Medtr7g007780;Medtr3g074230;Medtr7g011800;Medtr1g090973;Medtr5g027310;Medtr5g090940;Medtr2g072820;Medtr2g048720;Medtr1g038793;Medtr7g068630;Medtr1g069050;Medtr8g071920;Medtr4g105770;Medtr1g086600;Medtr2g072110;Medtr4g093845;Medtr8g068720;Medtr0268s0050;Medtr7g098900;Medtr3g019060;Medtr4g102260;Medtr3g084960;M…
mtr-miR2592n	Medtr8g102160;Medtr3g039990;Medtr8g010440;Medtr4g053430;Medtr4g094462;Medtr2g084300;Medtr3g025300;Medtr4g106370;Medtr5g026350;Medtr6g055360;Medtr4g108163;Medtr6g017325;Medtr7g012050;Medtr7g061840;Medtr8g107280;Medtr1g114540;Medtr7g017880;Medtr2g017495;Medtr8g105820;Medtr3g101540;Medtr1g090973;Medtr7g011800;Medtr7g007780;Medtr3g074230;Medicago_truncatula_newGene_7795;Medtr4g037045;Medtr6g086675;Me…
mtr-miR2592o-3p	Medtr4g108163;Medtr6g017325;Medtr6g055360;Medtr5g026350;Medtr4g106370;Medtr3g025300;Medtr2g084300;Medtr4g094462;Medtr4g053430;Medtr8g010440;Medtr3g039990;Medtr8g102160;Medtr8g105820;Medtr3g101540;Medtr2g017495;Medtr7g017880;Medtr1g114540;Medtr8g107280;Medtr7g061840;Medtr7g012050;Medtr5g027310;Medtr5g090940;Medtr2g072820;Medtr2g048720;Medtr2g036700;Medtr6g086675;Medtr1g059700;Medtr4g037045;Medicag…
mtr-miR2592o-5p	Medtr4g123630;Medtr4g133395;Medtr6g023750;Medtr4g075290;Medtr0595s0010;Medtr6g463310;Medtr3g466890;Medtr8g099355;Medtr2g095260;Medtr1g082380
mtr-miR2592p	Medtr5g026350;Medtr4g106370;Medtr3g025300;Medtr4g108163;Medtr6g017325;Medtr6g055360;Medtr8g102160;Medtr3g039990;Medtr4g094462;Medtr2g084300;Medtr8g010440;Medtr4g053430;Medtr7g017880;Medtr1g114540;Medtr2g017495;Medtr3g101540;Medtr8g105820;Medtr7g012050;Medtr8g107280;Medtr7g061840;Medtr5g027310;Medtr5g090940;Medtr2g072820;Medtr2g048720;Medtr7g007780;Medtr3g074230;Medtr1g090973;Medtr7g011800;Medtr4g…
mtr-miR2592q-3p	Medtr6g055360;Medtr6g017325;Medtr4g108163;Medtr3g025300;Medtr4g106370;Medtr5g026350;Medtr8g010440;Medtr4g053430;Medtr4g094462;Medtr2g084300;Medtr3g039990;Medtr8g102160;Medtr2g017495;Medtr3g101540;Medtr8g105820;Medtr1g114540;Medtr7g017880;Medtr7g061840;Medtr8g107280;Medtr7g012050;Medtr2g048720;Medtr5g027310;Medtr2g072820;Medtr5g090940;Medicago_truncatula_newGene_7795;Medtr4g037045;Medtr1g059700;Me…
mtr-miR2592q-5p	Medtr4g123630;Medtr4g133395;Medtr6g023750;Medtr0595s0010;Medtr4g075290;Medtr6g463310;Medtr3g466890;Medtr8g099355;Medtr2g095260;Medtr1g082380
mtr-miR2592r	Medtr4g084620;Medicago_truncatula_newGene_28735;Medtr3g084960;Medtr4g102260;Medtr3g019060;Medtr0268s0050;Medtr7g098900;Medtr8g068720;Medtr4g093845;Medtr2g072110;Medtr1g086600;Medtr1g069050;Medtr4g105770;Medtr8g071920;Medtr7g068630;Medtr1g038793;Medtr2g048720;Medtr5g027310;Medtr5g090940;Medtr2g072820;Medtr1g090973;Medtr7g011800;Medtr3g074230;Medtr7g007780;Medicago_truncatula_newGene_7795;Medtr2g03…
mtr-miR2592s-5p	Medtr5g067250;Medtr8g099355;Medtr4g010210;Medtr6g093030;Medtr4g075290;Medtr6g023750;Medtr6g015173;Medtr4g123630;Medtr6g007650;Medtr1g082380;Medtr4g113790;Medtr6g072100;Medtr1g112920;Medtr4g076230;Medtr4g115620;Medicago_truncatula_newGene_12952;Medicago_truncatula_newGene_15876;Medtr8g028265;Medtr5g067290;Medtr0595s0010;Medtr6g088810;Medtr4g132620;Medtr4g108650;Medtr4g133395;Medtr1g094215;Medicago…
mtr-miR2592t	Medtr1g082380;Medtr2g095260;Medtr0595s0010;Medtr4g075290;Medtr6g463310;Medtr8g099355;Medtr3g466890;Medtr4g133395;Medtr4g123630;Medtr6g023750
mtr-miR2592u	Medtr6g023750;Medtr4g123630;Medtr4g133395;Medtr3g466890;Medtr6g463310;Medtr8g099355;Medtr0595s0010;Medtr4g075290;Medtr2g095260;Medtr1g082380
mtr-miR2592v	Medtr2g095260;Medtr1g082380;Medtr6g023750;Medtr4g133395;Medtr4g123630;Medtr3g466890;Medtr6g463310;Medtr8g099355;Medtr0595s0010;Medtr4g075290
mtr-miR2592w	Medtr1g082380;Medtr2g095260;Medtr4g075290;Medtr0595s0010;Medtr6g463310;Medtr3g466890;Medtr8g099355;Medtr4g123630;Medtr4g133395;Medtr6g023750
mtr-miR2592x	Medtr1g082380;Medtr2g095260;Medtr6g463310;Medtr3g466890;Medtr8g099355;Medtr4g075290;Medtr0595s0010;Medtr6g023750;Medtr4g133395;Medtr4g123630
mtr-miR2592y	Medtr2g095260;Medtr1g082380;Medtr4g123630;Medtr4g133395;Medtr6g023750;Medtr0595s0010;Medtr4g075290;Medtr6g463310;Medtr3g466890;Medtr8g099355
mtr-miR2592z	Medtr4g123630;Medtr4g133395;Medtr6g023750;Medtr0595s0010;Medtr4g075290;Medtr3g466890;Medtr6g463310;Medtr8g099355;Medtr2g095260;Medtr1g082380
mtr-miR2593a	Medtr7g006570;Medtr8g107440;Medtr3g006740;Medtr8g466240;Medtr3g067890;Medtr1g021440;Medtr7g075580;Medicago_truncatula_newGene_8726;Medtr1g032570;Medtr8g075550;Medtr4g065870;Medtr7g028610;Medtr2g096850;Medtr7g058920;Medtr4g057845;Medtr4g005830;Medtr7g075600;Medtr8g088520;Medtr4g094235;Medtr1g037610;Medicago_truncatula_newGene_22925;Medtr7g108760;Medtr3g086300;Medicago_truncatula_newGene_12325;Medt…
mtr-miR2593b	Medtr4g124440;Medtr4g094080;Medicago_truncatula_newGene_23133;Medtr1g060070;Medtr7g108870;Medtr8g058470;Medtr7g112570;Medtr8g479380;Medtr6g071450;Medtr2g436780;Medtr1g090917;Medtr5g080000;Medicago_truncatula_newGene_20610;Medicago_truncatula_newGene_23504;Medtr7g047640;Medicago_truncatula_newGene_20643;Medtr4g124520;Medtr1g080300;Medicago_truncatula_newGene_22039;Medtr3g083620;Medtr2g016520;Medtr…
mtr-miR2593c	Medtr6g472100;Medtr8g009870;Medtr3g082270;Medtr1g032460;Medtr2g059035;Medtr1g021320;Medtr4g058710;Medtr2g085340;Medtr7g077840;Medicago_truncatula_newGene_12325;Medtr3g086300;Medtr7g108760;Medicago_truncatula_newGene_22925;Medtr1g037610;Medtr4g094235;Medtr8g088520;Medtr4g005830;Medtr7g075600;Medtr4g057845;Medtr7g058920;Medtr2g096850;Medtr7g028610;Medtr4g065870;Medtr8g075550;Medtr1g032570;Medtr7g07…
mtr-miR2593d	Medicago_truncatula_newGene_22925;Medtr7g032900;Medtr7g075600;Medtr8g020960;Medtr1g109200;Medtr3g074900;Medtr8g019280;Medtr8g041650;Medtr2g073010;Medtr7g077330;Medtr1g099280;Medtr3g093960;Medtr2g017925;Medtr5g054550;Medtr3g450710;Medtr7g028870;Medtr7g088980;Medtr5g030340;Medtr7g075580;Medtr8g466240;Medtr7g055630;Medtr3g463080;Medtr3g067890;Medtr8g042520;Medtr5g072400;Medicago_truncatula_newGene_2…
mtr-miR2593e	Medicago_truncatula_newGene_22925;Medtr8g020960;Medtr1g109200;Medtr7g075600;Medtr7g032900;Medtr3g074900;Medtr8g019280;Medtr2g073010;Medtr7g077330;Medtr8g041650;Medtr3g093960;Medtr2g017925;Medtr1g099280;Medtr7g028870;Medtr7g088980;Medtr7g075580;Medtr5g030340;Medtr5g054550;Medtr3g450710;Medtr8g042520;Medtr5g072400;Medtr8g466240;Medtr7g055630;Medtr3g067890;Medtr3g463080;Medicago_truncatula_newGene_2…
mtr-miR2594	Medtr3g093980;Medtr8g076470;Medtr6g078865;Medtr5g027460;Medtr4g023650;Medtr6g053230;Medtr7g063440;Medtr1g484940;Medtr0023s0240;Medtr3g070780;Medtr1g026160;Medtr1g050750;Medtr4g022610;Medtr0087s0070;Medtr8g102330;Medtr5g017890
mtr-miR2595	Medtr4g075560;Medtr1g112780;Medtr7g084480;Medtr6g015885;Medtr1g061860;Medtr3g037620;Medtr4g068900;Medtr4g123110;Medtr3g015710;Medtr1g031890;Medtr3g465600;Medtr4g014340;Medtr1g069620;Medtr4g035650;Medtr2g104650;Medtr4g129620;Medtr2g450830;Medtr7g021550;Medtr7g031420;Medtr2g021660;Medtr3g097450;Medtr3g061640;Medtr0007s0080;Medtr6g082890;Medtr0018s0230;Medtr6g008840;Medtr7g013560;Medtr6g029250;Medtr…
mtr-miR2596	Medtr1g054310;Medtr8g017210;Medtr7g105200;Medtr5g008260;Medtr8g028900;Medtr5g014560;Medtr5g035670;Medtr8g073840;Medtr1g066970;Medtr5g093830;Medtr6g034380;Medtr6g088765;Medtr3g087110;Medtr2g040230;Medtr3g100550;Medtr7g086730;Medtr8g099385;Medicago_truncatula_newGene_25077;Medtr2g005905;Medtr8g464570;Medtr5g076700;Medtr8g088320;Medtr5g020620;Medtr6g021730;Medtr7g033325;Medtr2g031350;Medtr1g077190;M…
mtr-miR2597	Medtr6g052020;Medicago_truncatula_newGene_8348;Medtr6g089050;Medtr3g456030;Medtr8g020510;Medtr7g098610;Medtr1g095440;Medtr7g105030;Medtr6g081890;Medtr0631s0010;Medtr2g047130;Medtr4g092090;Medtr6g088960;Medtr8g042930;Medtr8g023220;Medtr5g083050;Medtr6g055650;Medtr3g070970;Medtr6g466310;Medtr6g465020;Medtr1g059590;Medtr1g105840;Medtr7g427720;Medtr4g078390;Medtr1g100623;Medicago_truncatula_newGene_2…
mtr-miR2598	Medtr2g079510;Medtr5g011790;Medtr1g022215;Medtr1g018970;Medtr1g006990;Medtr2g026710;Medtr8g028265;Medtr4g117570;Medtr8g098620;Medtr2g042650;Medtr1g078470;Medtr2g042640;Medicago_truncatula_newGene_22745;Medtr7g093900;Medtr1g116875;Medtr1g079250;Medtr5g006470;Medicago_truncatula_newGene_6861;Medtr1g016300
mtr-miR2599	Medtr1g107575;Medtr2g009760;Medtr6g037180;Medtr0002s0200;Medtr4g104880;Medtr6g077500;Medtr6g037200;Medtr5g011400;Medtr8g072140;Medtr1g096810;Medtr4g011610;Medtr1g112130;Medtr8g024340;Medtr3g088860;Medtr7g016480;Medtr6g093070;Medtr4g094208;Medtr2g062870;Medicago_truncatula_newGene_18057;Medicago_truncatula_newGene_11301
mtr-miR2600a	Medtr3g113630;Medtr7g022870;Medtr5g021750;Medtr2g089765;Medtr5g009810;Medtr7g038910;Medtr8g037280;Medtr6g004980;Medtr5g078080;Medtr8g446670;Medicago_truncatula_newGene_12813;Medtr4g116950;Medtr1g050750;Medtr2g028950;Medtr1g034785;Medtr5g034210;Medtr3g064540
mtr-miR2600b	Medtr0274s0010;Medtr3g452750;Medtr1g031680;Medtr0640s0020;Medtr4g064350;Medtr2g089765;Medtr6g078930;Medtr0648s0020;Medtr3g041560
mtr-miR2600c	Medtr1g031680;Medtr0274s0010;Medtr3g452750;Medtr0640s0020;Medtr6g078930;Medtr2g089765;Medtr4g064350;Medtr3g041560;Medtr0648s0020
mtr-miR2600d	Medtr6g078930;Medtr2g089765;Medtr4g064350;Medtr3g041560;Medtr0648s0020;Medtr1g031680;Medtr3g452750;Medtr0274s0010;Medtr0640s0020
mtr-miR2600e	Medtr8g005315;Medtr3g452750;Medtr4g064350;Medtr2g102510;Medtr2g089765
mtr-miR2601	Medicago_truncatula_newGene_15676;Medtr2g090245;Medtr1471s0010;Medtr6g034675;Medtr7g009970;Medtr2g098080;Medtr4g028060;Medtr3g095010;Medicago_truncatula_newGene_8601;Medtr8g465310;Medtr2g016730;Medtr5g095070
mtr-miR2603	Medtr4g417260;Medtr0044s0050;Medtr3g058840;Medtr4g103400;Medtr7g092180;Medtr7g005400;Medtr7g405940;Medicago_truncatula_newGene_4172;Medtr4g054360;Medtr1g009240;Medtr5g047140;Medtr4g107640;Medtr5g042480;Medtr2g078260;Medtr8g011600;Medtr5g076860;Medtr5g021560;Medtr7g085820;Medtr8g101260;Medtr1g009270;Medtr5g088210;Medtr5g074850;Medtr1g031280;Medtr2g099020;Medtr7g007400;Medtr7g095170;Medtr2g437230;M…
mtr-miR2604	Medtr7g009390;Medtr2g014240;Medtr7g106510;Medtr4g127100;Medtr3g045830;Medtr4g072910;Medtr8g089700;Medtr8g035750;Medtr8g105200;Medtr6g013380;Medtr8g100130;Medtr1g075320;Medtr1g062170;Medtr4g035975;Medtr4g081130;Medtr4g124300;Medtr2g088590;Medtr2g093980;Medtr8g018735;Medtr2g097950;Medtr6g013240;Medtr1g099350;Medtr1g069275;Medtr4g051715;Medtr7g056020;Medtr4g051682;Medicago_truncatula_newGene_13480;M…
mtr-miR2605	Medtr7g085790;Medicago_truncatula_newGene_12494;Medtr1g071710;Medtr2g033040;Medtr3g062590;Medtr2g025540;Medtr4g019870;Medtr4g124470;Medtr4g087680;Medtr7g089970;Medicago_truncatula_newGene_2405;Medtr7g074090;Medtr2g076900;Medtr2g098310;Medtr8g069450;Medtr0377s0010;Medtr7g012950;Medtr6g086445;Medtr5g047930
mtr-miR2606a	Medtr5g081030;Medtr5g026645;Medtr0171s0010;Medtr7g034355;Medtr3g091060;Medtr8g095210;Medtr6g478160;Medtr3g408340;Medtr0032s0020;Medtr3g098350;Medtr3g084450;Medtr8g465660;Medtr6g082870;Medtr7g107710;Medtr5g011780;Medtr6g464540;Medtr0171s0020;Medtr2g095210;Medtr3g014180;Medtr3g111650;Medtr5g088980;Medtr8g062340;Medicago_truncatula_newGene_612;Medtr8g094070;Medtr4g037265;Medtr5g074610;Medicago_trunc…
mtr-miR2606b	Medtr3g014180;Medtr6g464540;Medtr2g095210;Medtr0171s0020;Medtr5g011780;Medtr7g107710;Medtr8g465660;Medtr6g082870;Medtr3g084450;Medicago_truncatula_newGene_130;Medtr4g037265;Medtr5g074610;Medicago_truncatula_newGene_612;Medtr8g062340;Medtr8g094070;Medtr3g111650;Medtr5g088980;Medtr7g034355;Medtr3g091060;Medtr0171s0010;Medtr5g026645;Medtr5g081030;Medtr3g098350;Medtr0032s0020;Medtr6g478160;Medtr3g408…
mtr-miR2606c	Medicago_truncatula_newGene_3331;Medtr8g086140;Medtr5g048350;Medtr3g014180;Medtr0653s0020;Medtr3g006390;Medtr0018s0220
mtr-miR2607	Medtr4g077240;Medtr4g037745;Medtr3g014660;Medtr2g438140;Medtr4g094520;Medtr5g025010;Medtr7g059445;Medtr4g016800;Medtr0175s0020;Medtr4g417270;Medicago_truncatula_newGene_12325;Medtr1g492730;Medtr6g043810;Medtr2g084195;Medtr4g017280;Medtr4g027410;Medtr2g005730;Medtr7g103680;Medtr7g077970;Medtr3g100390;Medtr5g032100;Medtr4g016850;Medtr3g058410;Medtr8g470050;Medtr7g107280;Medtr0014s0390;Medtr4g015930…
mtr-miR2608	Medtr2g086530;Medicago_truncatula_newGene_7929;Medtr2g073170;Medtr3g026920;Medtr8g075240;Medtr3g436840;Medtr4g131500;Medtr6g445150;Medtr0011s0020;Medtr5g093940;Medtr4g132890;Medtr7g034105;Medtr1g032570;Medtr2g088360;Medtr3g084910;Medtr4g119230;Medicago_truncatula_newGene_17839;Medtr1g035200;Medtr7g104620;Medtr3g464640;Medicago_truncatula_newGene_24903;Medtr7g109830;Medtr6g033165;Medicago_truncatu…
mtr-miR2609a	Medtr0900s0010;Medtr4g123690;Medtr7g080920;Medtr4g052000;Medtr4g127310;Medtr0219s0050;Medtr7g025650;Medtr3g029670;Medtr3g029750;Medtr8g051835;Medtr1g040590;Medtr5g009000;Medtr8g099340;Medtr8g042530;Medtr4g119980;Medtr0901s0010;Medtr4g063605
mtr-miR2609b	Medtr3g029670;Medtr7g025650;Medtr0219s0050;Medtr8g099340;Medtr5g009000;Medtr1g040590;Medtr8g051835;Medtr3g029750;Medtr8g042530;Medtr4g123690;Medtr0900s0010;Medtr7g080920;Medtr4g052000;Medtr4g127310;Medtr4g063605;Medtr0901s0010;Medtr4g119980
mtr-miR2610a	Medtr8g027285;Medtr4g075270;Medtr3g062840;Medtr5g012120;Medtr6g049090;Medtr1g022070;Medtr4g094795;Medtr5g079880;Medtr3g073240;Medtr2g094420;Medtr1g108640;Medtr0488s0020;Medtr0019s0020;Medtr5g034250;Medtr3g080100;Medtr3g086580;Medtr4g107350;Medtr8g067930;Medtr6g061200;Medtr3g461480;Medtr1g080990;Medtr1g070185;Medtr2g058550;Medtr7g116425;Medtr4g017590;Medtr2g031920;Medtr8g101710;Medtr1g034230;Medtr…
mtr-miR2610b	Medtr1g070185;Medtr7g116425;Medtr2g058550;Medtr2g031920;Medtr4g017590;Medtr1g034230;Medtr8g101710;Medtr1g098980;Medtr6g061270;Medtr7g105760;Medtr4g070340;Medtr8g069400;Medtr2g437910;Medtr4g127370;Medtr5g014310;Medtr1g115560;Medtr8g024340;Medtr8g032810;Medtr7g073710;Medtr7g056747;Medtr4g023470;Medtr4g094462;Medtr4g015600;Medtr7g074120;Medtr5g012120;Medtr4g075270;Medtr8g027285;Medtr3g062840;Medtr6g…
mtr-miR2611	Medtr1g090330;Medtr2g436530;Medtr4g061200;Medtr4g036110;Medtr6g007975;Medtr1g107305;Medtr5g042410;Medtr8g100160;Medtr6g090585;Medtr4g011280;Medtr2g099920;Medtr7g081420;Medtr6g082480;Medtr1g116520;Medtr6g471150;Medtr8g076470;Medtr4g006610;Medtr1g014260;Medtr1g010240;Medtr1g045770;Medtr4g091450;Medtr2g088400;Medtr2g102210;Medtr8g061030;Medtr2g069210;Medtr2g028190;Medtr7g099265;Medtr8g046150;Medtr4g…
mtr-miR2612	Medtr5g091950;Medtr6g047550;Medtr4g067010;Medtr5g094850;Medtr1g072320;Medtr0011s0210;Medtr7g092240;Medtr7g108080;Medtr3g033790;Medtr4g066460;Medtr4g066380;Medtr1g060590;Medtr0250s0040;Medtr7g050355;Medtr7g098040;Medtr1g084040;Medtr5g089970;Medtr0011s0260;Medtr6g015995;Medtr4g123670;Medtr7g082905;Medtr8g066440;Medtr6g047570;Medtr5g020980;Medtr3g014790;Medtr2g095050;Medtr4g019490;Medtr1g009650;Medt…
mtr-miR2613	Medtr7g055873;Medtr3g052270;Medtr3g109610;Medtr7g074990;Medtr2g007650;Medtr2g043900;Medtr1g089250;Medtr7g013790;Medtr1275s0010;Medtr4g022410
mtr-miR2614	Medtr3g088425;Medtr5g010520;Medtr3g022870;Medtr3g464470;Medtr0937s0020;Medtr7g071975;Medtr8g094555;Medtr1g007120;Medtr5g015520;Medtr2g028920;Medtr3g464500;Medtr1g069115;Medtr1g021110
mtr-miR2616	Medtr3g035130;Medtr1g053715;Medtr3g449780;Medtr2g436990;Medtr1g015880;Medtr7g109650;Medtr6g087100;Medtr0048s0210;Medtr6g022030;Medtr2g094140;Medtr4g122540;Medtr4g065640;Medtr8g092510;Medtr8g076270;Medtr0022s0290;Medtr2g043970;Medtr2g089460;Medtr7g091670;Medtr7g078820;Medtr8g073295;Medtr5g018530;Medtr0519s0010;Medicago_truncatula_newGene_12367;Medtr6g016695;Medtr8g011575;Medtr3g069820;Medtr7g06953…
mtr-miR2617a	Medtr6g007165;Medtr1g069385;Medtr3g055010;Medtr3g490845;Medtr8g017020;Medtr8g080330;Medtr4g081990;Medtr1g060030;Medtr3g055230;Medtr8g016960;Medtr4g070470;Medtr2g022060;Medtr1g069290;Medtr4g007150;Medtr3g055080;Medtr3g106930;Medicago_truncatula_newGene_21402;Medtr6g053660;Medtr3g086080;Medtr6g076110;Medtr3g094710;Medtr3g014470;Medtr1g007800;Medtr3g091780;Medtr8g041845;Medtr4g086290;Medtr5g017540;M…
mtr-miR2617b	Medtr6g076110;Medtr3g086080;Medtr3g094710;Medtr3g106930;Medtr6g053660;Medicago_truncatula_newGene_21402;Medtr1g007800;Medtr3g014470;Medtr4g086290;Medtr8g041845;Medtr5g017540;Medtr3g091780;Medtr5g459350;Medtr8g037810;Medtr1g054710;Medtr3g080400;Medtr8g016975;Medtr3g490845;Medtr1g069385;Medtr3g055010;Medtr8g017020;Medtr6g007165;Medtr8g080330;Medtr8g016960;Medtr2g022060;Medtr4g070470;Medtr1g060030;M…
mtr-miR2617c	Medtr4g070470;Medtr2g022060;Medtr8g016960;Medtr4g081990;Medtr3g055230;Medtr1g060030;Medtr3g055080;Medtr4g007150;Medtr1g069290;Medtr8g017020;Medtr1g069385;Medtr3g055010;Medtr3g490845;Medtr6g007165;Medtr8g080330;Medtr5g017540;Medtr4g086290;Medtr8g041845;Medtr3g091780;Medtr1g054710;Medtr8g037810;Medtr5g459350;Medtr8g016975;Medtr3g080400;Medtr3g094710;Medtr6g076110;Medtr3g086080;Medicago_truncatula_n…
mtr-miR2618a	Medtr1g043400;Medtr1g026540;Medtr1g030760;Medtr4g115630;Medtr5g081550;Medtr6g092660;Medtr7g090940;Medtr4g130500;Medtr4g015550;Medtr6g016960;Medtr6g073003;Medtr6g006780;Medtr2g098850;Medtr7g105030;Medtr2g007280;Medtr5g047120;Medtr4g033230;Medtr7g062280
mtr-miR2618b	Medtr6g016960;Medtr6g006780;Medtr2g098850;Medtr6g073003;Medtr2g007280;Medtr7g105030;Medtr7g062280;Medtr4g033230;Medtr5g047120;Medtr1g043400;Medtr4g115630;Medtr1g026540;Medtr1g030760;Medtr5g081550;Medtr6g092660;Medtr4g015550;Medtr4g130500;Medtr7g090940
mtr-miR2619a	Medtr5g077840;Medtr1g071100;Medtr7g095450;Medtr4g096820;Medtr7g024300;Medtr7g097070;Medtr4g127620;Medicago_truncatula_newGene_17680;Medtr4g005380;Medtr1g086390;Medtr5g011440;Medtr5g029750;Medtr1g067110;Medtr4g022850;Medtr6g078190;Medtr2g061790;Medtr0022s0430;Medtr4g097950;Medtr5g064600;Medtr3g466020;Medtr1g071400;Medtr3g118020;Medicago_truncatula_newGene_2821;Medtr4g134500;Medtr5g079680;Medtr2g43…
mtr-miR2619b-3p	Medtr5g011520;Medtr8g007290;Medtr2g435550;Medtr4g132890;Medtr5g097230;Medtr3g099430;Medicago_truncatula_newGene_25089;Medtr4g122950;Medtr1g015930;Medtr5g033030;Medtr4g056480;Medtr5g005780;Medtr5g009120;Medtr2g010470;Medtr7g024300;Medtr4g098560;Medtr2g020710;Medtr1g106755;Medicago_truncatula_newGene_5940;Medtr7g059160;Medtr4g122960;Medtr8g463630;Medtr3g029990;Medtr7g113280;Medtr4g130850;Medtr8g090…
mtr-miR2619b-5p	Medtr8g103580;Medtr6g011820;Medtr6g046930;Medtr0465s0020;Medtr4g011440;Medtr4g055080;Medtr1g114240;Medtr4g115540;Medtr3g466750;Medtr7g095450;Medtr2g024310;Medtr6g028130;Medtr3g009230;Medtr7g113910;Medtr4g118720;Medtr4g062470;Medtr5g082150;Medtr6g049240;Medtr4g046643;Medtr1g090960;Medtr8g070540;Medtr8g072260;Medtr3g464840;Medtr8g030590;Medtr3g466530;Medtr4g067360;Medtr7g039810;Medtr3g114260;Medtr8…
mtr-miR2620	Medtr5g005550
mtr-miR2621	Medtr2g090765;Medtr5g005110;Medtr7g092070;Medtr7g405740;Medtr3g064020
mtr-miR2622	Medtr1g008640;Medtr1g070350;Medtr8g042910;Medtr1g022980;Medtr3g079670;Medtr8g042900;Medtr2g049400;Medtr3g020230;Medtr8g106100
mtr-miR2623	Medtr6g033350;Medtr1g007320;Medtr1g040610;Medtr2g078340;Medtr7g113180;Medtr8g461390;Medtr4g118790
mtr-miR2624	Medtr1g112820;Medtr3g112190;Medtr7g018780;Medtr1g057790;Medtr5g061290;Medtr1g115430;Medtr8g064910;Medtr4g032730;Medtr6g004800
mtr-miR2625	Medtr5g035300;Medtr8g056190;Medtr5g073230;Medtr6g011090;Medtr7g072420;Medtr4g093030;Medtr2g450850;Medtr7g077220;Medicago_truncatula_newGene_9323;Medtr4g123790;Medtr4g016850;Medtr6g079090;Medtr7g061140;Medtr2g062420;Medtr1g012260;Medtr1g037380;Medtr8g039850;Medicago_truncatula_newGene_17701;Medtr3g030520;Medtr8g057090;Medtr4g013375;Medtr7g024720;Medtr8g040490;Medtr1g110160;Medicago_truncatula_newG…
mtr-miR2627	Medtr6g024235;Medtr1g025920;Medtr6g452470;Medtr8g464140;Medtr1g081020;Medtr1g070210;Medtr2g096070;Medtr7g090960;Medicago_truncatula_newGene_19630;Medtr6g037570;Medtr2g014960;Medicago_truncatula_newGene_5443;Medtr7g029080;Medtr0340s0010;Medtr2g044140;Medtr8g095670;Medtr5g010660;Medtr4g123900;Medtr2g037700;Medtr2g047868;Medtr3g462950;Medtr4g104340;Medtr3g022615;Medtr8g093870;Medtr3g050140;Medtr0199…
mtr-miR2628	Medtr1g061120;Medtr1g104850;Medtr4g094590;Medicago_truncatula_newGene_28635;Medtr6g037700;Medtr6g036790;Medtr4g052460;Medtr6g076090;Medtr8g010400;Medtr7g102410;Medtr1g492600;Medtr4g066210;Medtr6g036840;Medtr7g072270;Medtr7g037650;Medtr2g102740;Medtr1g053530;Medtr1g022400;Medicago_truncatula_newGene_3567;Medtr0021s0360;Medtr3g079840;Medtr5g018510;Medicago_truncatula_newGene_27310;Medtr7g012295;Med…
mtr-miR2629a	Medtr2g058550;Medtr3g051280;Medicago_truncatula_newGene_5443;Medtr6g478160;Medtr4g104080;Medtr8g095670;Medtr0340s0010;Medtr2g044140;Medtr7g029080;Medtr7g047610;Medtr7g029440;Medtr5g069070;Medtr6g452470;Medicago_truncatula_newGene_26241;Medtr1g015750;Medtr1g081020;Medtr5g068770;Medtr2g096070;Medtr8g098765;Medtr2g030630;Medtr6g028050;Medtr4g066150;Medicago_truncatula_newGene_5794;Medtr2g032720;Medt…
mtr-miR2629b	Medicago_truncatula_newGene_3989;Medtr3g077320;Medtr6g037330;Medicago_truncatula_newGene_10919;Medtr5g079780;Medicago_truncatula_newGene_5794;Medtr4g066150;Medtr2g032720;Medtr4g017730;Medtr0513s0030;Medtr7g095490;Medtr3g112430;Medtr4g051608;Medtr8g012380;Medtr6g078850;Medtr7g115540;Medtr3g067290;Medtr3g040210;Medtr8g093870;Medtr8g097210;Medtr3g022615;Medtr6g445520;Medtr2g040500;Medtr1g053275;Medt…
mtr-miR2629c	Medtr4g017720;Medtr1g046230;Medtr5g031650;Medtr3g014220;Medtr2g040500;Medtr1g053275;Medtr7g099885;Medtr8g059020;Medtr6g445520;Medtr0199s0040;Medtr5g041305;Medtr4g125460;Medtr5g082150;Medtr8g097210;Medtr3g040210;Medtr8g093870;Medtr3g022615;Medtr8g012380;Medtr4g051608;Medtr3g112430;Medtr3g067290;Medtr7g115540;Medtr6g078850;Medtr6g037330;Medtr3g077320;Medicago_truncatula_newGene_3989;Medtr0513s0030;…
mtr-miR2629d	Medtr2g096070;Medtr8g098765;Medtr6g028050;Medtr2g030630;Medtr6g452470;Medtr5g069070;Medtr1g015750;Medicago_truncatula_newGene_26241;Medtr1g081020;Medtr5g068770;Medtr2g044140;Medtr0340s0010;Medtr8g095670;Medtr4g104080;Medtr7g029080;Medtr7g029440;Medtr7g047610;Medtr2g058550;Medicago_truncatula_newGene_5443;Medtr3g051280;Medtr6g478160;Medtr5g082150;Medtr4g125460;Medtr5g041305;Medtr0199s0040;Medtr6g4…
mtr-miR2629e	Medtr2g058550;Medicago_truncatula_newGene_5443;Medtr3g051280;Medtr6g478160;Medtr0340s0010;Medtr2g044140;Medtr8g095670;Medtr4g104080;Medtr7g029080;Medtr7g029440;Medtr7g047610;Medtr6g452470;Medtr5g069070;Medtr1g015750;Medicago_truncatula_newGene_26241;Medtr1g081020;Medtr5g068770;Medtr2g096070;Medtr8g098765;Medtr6g028050;Medtr2g030630;Medtr5g079780;Medicago_truncatula_newGene_10919;Medicago_truncatu…
mtr-miR2629f	Medicago_truncatula_newGene_26241;Medtr1g015750;Medtr5g069070;Medtr6g452470;Medtr5g068770;Medtr1g081020;Medtr8g098765;Medtr2g096070;Medtr2g030630;Medtr6g028050;Medtr2g058550;Medtr6g478160;Medtr3g051280;Medicago_truncatula_newGene_5443;Medtr7g029080;Medtr8g095670;Medtr4g104080;Medtr2g044140;Medtr0340s0010;Medtr7g029440;Medtr7g047610;Medtr3g022615;Medtr8g097210;Medtr8g093870;Medtr3g040210;Medtr0199…
mtr-miR2629g	Medtr8g097210;Medtr3g040210;Medtr8g093870;Medtr3g022615;Medtr6g445520;Medtr4g017720;Medtr1g046230;Medtr5g031650;Medtr1g053275;Medtr2g040500;Medtr8g059020;Medtr7g099885;Medtr3g014220;Medtr4g125460;Medtr5g082150;Medtr5g041305;Medtr0199s0040;Medicago_truncatula_newGene_3989;Medtr3g077320;Medtr6g037330;Medtr2g032720;Medtr4g066150;Medicago_truncatula_newGene_5794;Medicago_truncatula_newGene_10919;Medt…
mtr-miR2629h	Medtr8g009150
mtr-miR2630a	Medtr1g040690;Medtr1g029810;Medtr4g047870;Medtr3g462910;Medtr1g075860;Medtr7g073980;Medtr5g088210;Medtr1g078070;Medtr6g016115;Medicago_truncatula_newGene_12490;Medtr3g080240;Medtr6g077860;Medtr6g016090;Medtr5g013810;Medtr3g063070;Medtr7g084140;Medtr1g054775;Medtr1g069620;Medtr4g069920;Medtr1g017920;Medtr6g016095;Medtr2g013970;Medtr6g016130;Medtr4g087280;Medicago_truncatula_newGene_17927;Medtr5g02…
mtr-miR2630b	Medtr5g088210;Medtr7g073980;Medtr1g075860;Medtr4g047870;Medtr3g462910;Medtr1g029810;Medtr1g040690;Medtr2g013970;Medtr4g087280;Medtr6g016130;Medtr7g084140;Medtr3g063070;Medtr6g016095;Medtr4g069920;Medtr1g017920;Medtr1g054775;Medtr1g069620;Medtr6g077860;Medtr5g013810;Medtr6g016090;Medtr1g078070;Medtr6g016115;Medtr3g080240;Medicago_truncatula_newGene_12490;Medtr1g026170;Medtr3g093910;Medtr2g048300;M…
mtr-miR2630c	Medtr5g038420;Medtr6g016070;Medtr7g108715;Medtr8g107370;Medicago_truncatula_newGene_23676;Medtr8g070000;Medtr7g082550;Medtr8g106840;Medtr3g058250;Medtr0020s0130;Medtr1g031280;Medtr4g094342;Medtr1g061220;Medtr7g058500;Medtr6g016050;Medtr4g081550;Medtr3g086190;Medtr6g016085;Medtr3g088775;Medtr3g082250;Medtr1g061900;Medtr6g016100;Medtr3g464740;Medtr6g016120;Medtr1g041690;Medtr6g016110;Medtr6g016125;…
mtr-miR2630d	Medtr7g073980;Medtr5g088210;Medtr1g075860;Medtr3g462910;Medtr4g047870;Medtr1g040690;Medtr1g029810;Medtr6g016130;Medtr4g087280;Medtr2g013970;Medtr1g054775;Medtr1g069620;Medtr4g069920;Medtr6g016095;Medtr1g017920;Medtr3g063070;Medtr7g084140;Medtr6g016090;Medtr5g013810;Medtr6g077860;Medicago_truncatula_newGene_12490;Medtr3g080240;Medtr6g016115;Medtr1g078070;Medtr2g048300;Medtr1g026170;Medtr3g093910;M…
mtr-miR2630e	Medtr6g461810;Medtr1g024920;Medtr4g050760;Medtr8g028540;Medtr5g058225;Medtr1g033130;Medtr6g016080;Medtr3g464740;Medtr6g016125;Medtr6g016110;Medtr1g041690;Medtr6g016120;Medicago_truncatula_newGene_1670;Medtr6g055030;Medtr7g059330;Medtr4g013165;Medtr5g081960;Medtr6g016935;Medtr2g075060;Medtr2g060940;Medtr2g090365;Medtr4g084990;Medtr8g041740;Medtr1g105970;Medtr7g012950;Medtr6g033355;Medtr5g012910;Me…
mtr-miR2630f	Medtr6g016935;Medtr4g013165;Medtr5g081960;Medtr7g059330;Medtr6g055030;Medicago_truncatula_newGene_1670;Medtr2g060940;Medtr2g090365;Medtr2g075060;Medtr6g033355;Medtr7g012950;Medtr1g105970;Medtr8g041740;Medtr4g084990;Medtr2g012380;Medtr4g072030;Medtr5g012910;Medtr5g005920;Medtr1g024920;Medtr4g050760;Medtr6g461810;Medtr1g033130;Medtr6g016080;Medtr5g058225;Medtr8g028540;Medtr3g464740;Medtr6g016120;Me…
mtr-miR2630g	Medtr6g016105;Medicago_truncatula_newGene_1969;Medtr7g117110;Medtr7g021410;Medtr7g016480;Medtr5g027910;Medicago_truncatula_newGene_17927;Medtr3g093910;Medtr1g026170;Medtr2g048300;Medtr3g067930;Medtr6g016055;Medtr8g007590;Medtr3g082260;Medtr1g085090;Medtr2g090840;Medtr6g016060;Medtr5g027870;Medicago_truncatula_newGene_25034;Medtr1g098920;Medtr6g016065;Medtr8g079980;Medtr4g033215;Medtr7g092000;Medt…
mtr-miR2630h	Medicago_truncatula_newGene_1670;Medtr6g055030;Medtr7g059330;Medtr4g013165;Medtr5g081960;Medtr6g016935;Medtr2g075060;Medtr2g060940;Medtr2g090365;Medtr4g084990;Medtr8g041740;Medtr1g105970;Medtr6g033355;Medtr7g012950;Medtr5g012910;Medtr5g005920;Medtr4g072030;Medtr2g012380;Medtr6g461810;Medtr1g024920;Medtr4g050760;Medtr8g028540;Medtr5g058225;Medtr6g016080;Medtr1g033130;Medtr3g464740;Medtr6g016125;Me…
mtr-miR2630i	Medtr7g016480;Medicago_truncatula_newGene_1969;Medtr6g016105;Medtr7g021410;Medtr7g117110;Medicago_truncatula_newGene_17927;Medtr5g027910;Medtr3g093910;Medtr1g026170;Medtr2g048300;Medtr3g067930;Medtr3g082260;Medtr6g016055;Medtr8g007590;Medtr1g085090;Medtr2g090840;Medicago_truncatula_newGene_25034;Medtr5g027870;Medtr6g016060;Medtr1g098920;Medtr6g016065;Medtr7g092000;Medtr4g033215;Medtr8g079980;Medt…
mtr-miR2630j	Medtr6g016105;Medicago_truncatula_newGene_1969;Medtr7g021410;Medtr7g117110;Medtr7g016480;Medtr5g027910;Medicago_truncatula_newGene_17927;Medtr2g048300;Medtr1g026170;Medtr3g093910;Medtr6g016055;Medtr3g082260;Medtr8g007590;Medtr3g067930;Medtr6g016060;Medtr5g027870;Medicago_truncatula_newGene_25034;Medtr1g085090;Medtr2g090840;Medtr1g098920;Medtr4g033215;Medtr8g079980;Medtr7g092000;Medtr6g016065;Medt…
mtr-miR2630k	Medtr4g094342;Medtr1g031280;Medtr0020s0130;Medtr7g082550;Medtr3g058250;Medtr8g106840;Medtr8g070000;Medicago_truncatula_newGene_23676;Medtr8g107370;Medtr7g108715;Medtr6g016070;Medtr5g038420;Medtr6g016100;Medtr1g061900;Medtr3g082250;Medtr3g088775;Medtr3g086190;Medtr6g016085;Medtr4g081550;Medtr6g016050;Medtr7g058500;Medtr1g061220;Medtr8g028540;Medtr5g058225;Medtr1g033130;Medtr6g016080;Medtr6g461810;…
mtr-miR2630l	Medtr6g016100;Medtr3g082250;Medtr1g061900;Medtr3g088775;Medtr6g016085;Medtr3g086190;Medtr4g081550;Medtr6g016050;Medtr7g058500;Medtr1g061220;Medtr4g094342;Medtr0020s0130;Medtr1g031280;Medtr7g082550;Medtr3g058250;Medtr8g106840;Medicago_truncatula_newGene_23676;Medtr8g070000;Medtr8g107370;Medtr7g108715;Medtr6g016070;Medtr5g038420;Medtr2g075060;Medtr2g090365;Medtr2g060940;Medtr7g059330;Medicago_trunc…
mtr-miR2630m	Medtr7g073980;Medtr5g088210;Medtr1g075860;Medtr3g462910;Medtr4g047870;Medtr1g029810;Medtr1g040690;Medtr6g016130;Medtr4g087280;Medtr2g013970;Medtr1g054775;Medtr1g069620;Medtr4g069920;Medtr1g017920;Medtr6g016095;Medtr3g063070;Medtr7g084140;Medtr6g016090;Medtr5g013810;Medtr6g077860;Medicago_truncatula_newGene_12490;Medtr3g080240;Medtr1g078070;Medtr6g016115;Medtr2g048300;Medtr3g093910;Medtr1g026170;M…
mtr-miR2630n	Medtr7g108715;Medtr8g107370;Medtr5g038420;Medtr6g016070;Medtr1g031280;Medtr0020s0130;Medtr4g094342;Medtr8g070000;Medicago_truncatula_newGene_23676;Medtr7g082550;Medtr3g058250;Medtr8g106840;Medtr4g081550;Medtr6g016050;Medtr1g061220;Medtr7g058500;Medtr1g061900;Medtr3g082250;Medtr6g016100;Medtr6g016085;Medtr3g086190;Medtr3g088775;Medtr1g041690;Medtr6g016120;Medtr6g016125;Medtr6g016110;Medtr3g464740;…
mtr-miR2630o	Medtr6g016050;Medtr4g081550;Medtr1g061220;Medtr7g058500;Medtr1g061900;Medtr3g082250;Medtr6g016100;Medtr6g016085;Medtr3g086190;Medtr3g088775;Medtr7g108715;Medtr8g107370;Medtr5g038420;Medtr6g016070;Medtr1g031280;Medtr0020s0130;Medtr4g094342;Medtr8g070000;Medicago_truncatula_newGene_23676;Medtr8g106840;Medtr7g082550;Medtr3g058250;Medtr4g072030;Medtr2g012380;Medtr5g005920;Medtr5g012910;Medtr1g105970;…
mtr-miR2630p	Medtr6g016050;Medtr4g081550;Medtr1g061220;Medtr7g058500;Medtr1g061900;Medtr3g082250;Medtr6g016100;Medtr3g086190;Medtr6g016085;Medtr3g088775;Medtr7g108715;Medtr8g107370;Medtr5g038420;Medtr6g016070;Medtr1g031280;Medtr0020s0130;Medtr4g094342;Medtr8g070000;Medicago_truncatula_newGene_23676;Medtr8g106840;Medtr7g082550;Medtr3g058250;Medtr4g072030;Medtr2g012380;Medtr5g012910;Medtr5g005920;Medtr1g105970;…
mtr-miR2630q	Medtr8g007590;Medtr6g016055;Medtr3g082260;Medtr3g067930;Medtr2g048300;Medtr3g093910;Medtr1g026170;Medtr5g027910;Medicago_truncatula_newGene_17927;Medtr7g117110;Medicago_truncatula_newGene_1969;Medtr6g016105;Medtr7g021410;Medtr7g016480;Medtr3g117140;Medtr1g071610;Medtr7g012530;Medtr2g015340;Medtr0126s0080;Medtr6g016075;Medtr5g007070;Medtr3g099020;Medtr4g124450;Medtr4g033215;Medtr8g079980;Medtr7g09…
mtr-miR2630r	Medtr1g024920;Medtr4g050760;Medtr6g461810;Medtr6g016080;Medtr1g033130;Medtr8g028540;Medtr5g058225;Medtr3g464740;Medtr1g041690;Medtr6g016120;Medtr6g016125;Medtr6g016110;Medtr5g081960;Medtr4g013165;Medtr6g016935;Medtr6g055030;Medicago_truncatula_newGene_1670;Medtr7g059330;Medtr2g060940;Medtr2g090365;Medtr2g075060;Medtr1g105970;Medtr7g012950;Medtr6g033355;Medtr4g084990;Medtr8g041740;Medtr4g072030;Me…
mtr-miR2630s	Medtr8g107370;Medtr7g108715;Medtr6g016070;Medtr5g038420;Medtr4g094342;Medtr0020s0130;Medtr1g031280;Medtr3g058250;Medtr7g082550;Medtr8g106840;Medicago_truncatula_newGene_23676;Medtr8g070000;Medtr6g016050;Medtr4g081550;Medtr7g058500;Medtr1g061220;Medtr6g016100;Medtr3g082250;Medtr1g061900;Medtr3g088775;Medtr3g086190;Medtr6g016085;Medtr6g016110;Medtr6g016125;Medtr6g016120;Medtr1g041690;Medtr3g464740;…
mtr-miR2630t	Medicago_truncatula_newGene_12490;Medtr3g080240;Medtr1g078070;Medtr6g016115;Medtr6g016090;Medtr5g013810;Medtr6g077860;Medtr1g054775;Medtr1g069620;Medtr4g069920;Medtr6g016095;Medtr1g017920;Medtr3g063070;Medtr7g084140;Medtr6g016130;Medtr4g087280;Medtr2g013970;Medtr1g040690;Medtr1g029810;Medtr3g462910;Medtr4g047870;Medtr1g075860;Medtr7g073980;Medtr5g088210;Medtr1g098920;Medicago_truncatula_newGene_2…
mtr-miR2630u	Medtr1g040690;Medtr1g029810;Medtr4g047870;Medtr3g462910;Medtr1g075860;Medtr7g073980;Medtr5g088210;Medtr1g078070;Medtr6g016115;Medicago_truncatula_newGene_12490;Medtr3g080240;Medtr6g077860;Medtr6g016090;Medtr5g013810;Medtr3g063070;Medtr7g084140;Medtr1g069620;Medtr1g054775;Medtr4g069920;Medtr1g017920;Medtr6g016095;Medtr2g013970;Medtr6g016130;Medtr4g087280;Medicago_truncatula_newGene_17927;Medtr5g02…
mtr-miR2630v	Medtr3g099020;Medtr4g124450;Medtr6g016075;Medtr2g015340;Medtr0126s0080;Medtr5g007070;Medtr7g012530;Medtr3g117140;Medtr1g071610;Medtr6g016065;Medtr7g092000;Medtr4g033215;Medtr8g079980;Medtr1g098920;Medtr2g090840;Medtr1g085090;Medicago_truncatula_newGene_25034;Medtr5g027870;Medtr6g016060;Medtr3g067930;Medtr3g082260;Medtr6g016055;Medtr8g007590;Medtr1g026170;Medtr3g093910;Medtr2g048300;Medicago_trunc…
mtr-miR2630w	Medtr8g041740;Medtr4g084990;Medtr6g033355;Medtr7g012950;Medtr1g105970;Medtr5g012910;Medtr5g005920;Medtr2g012380;Medtr4g072030;Medtr7g059330;Medicago_truncatula_newGene_1670;Medtr6g055030;Medtr6g016935;Medtr4g013165;Medtr5g081960;Medtr2g075060;Medtr2g060940;Medtr2g090365;Medtr3g464740;Medtr6g016110;Medtr6g016125;Medtr6g016120;Medtr1g041690;Medtr6g461810;Medtr4g050760;Medtr1g024920;Medtr5g058225;Me…
mtr-miR2630x	Medtr1g078070;Medtr6g016115;Medicago_truncatula_newGene_12490;Medtr3g080240;Medtr6g077860;Medtr6g016090;Medtr5g013810;Medtr3g063070;Medtr7g084140;Medtr1g054775;Medtr1g069620;Medtr1g017920;Medtr4g069920;Medtr6g016095;Medtr2g013970;Medtr6g016130;Medtr4g087280;Medtr1g029810;Medtr1g040690;Medtr4g047870;Medtr3g462910;Medtr1g075860;Medtr7g073980;Medtr5g088210;Medtr1g098920;Medtr2g090840;Medtr1g085090;M…
mtr-miR2630y	Medtr2g060940;Medtr2g090365;Medtr2g075060;Medtr6g016935;Medtr4g013165;Medtr5g081960;Medtr7g059330;Medtr6g055030;Medicago_truncatula_newGene_1670;Medtr2g012380;Medtr4g072030;Medtr5g005920;Medtr5g012910;Medtr7g012950;Medtr6g033355;Medtr1g105970;Medtr8g041740;Medtr4g084990;Medtr6g016080;Medtr1g033130;Medtr5g058225;Medtr8g028540;Medtr1g024920;Medtr4g050760;Medtr6g461810;Medtr6g016120;Medtr1g041690;Me…
mtr-miR2631	Medicago_truncatula_newGene_24137;Medtr4g061827;Medtr3g087800;Medtr8g465970;Medtr8g102460;Medtr6g088825;Medtr4g116890;Medtr4g061920;Medtr8g078200
mtr-miR2632a	Medtr4g118780;Medtr0009s0490;Medtr4g094292;Medtr7g098720;Medtr5g047590;Medtr7g034450;Medtr8g095320;Medtr4g127300;Medtr0018s0170;Medtr8g106800;Medtr3g034180;Medtr4g036715;Medtr6g071575;Medicago_truncatula_newGene_21068;Medtr6g460460;Medtr8g014320;Medtr1g008600;Medtr2g049680
mtr-miR2632b	Medtr6g071575;Medtr3g034180;Medtr8g106800;Medtr4g036715;Medicago_truncatula_newGene_21068;Medtr6g460460;Medtr2g049680;Medtr8g014320;Medtr1g008600;Medtr4g118780;Medtr0009s0490;Medtr7g098720;Medtr4g094292;Medtr5g047590;Medtr8g095320;Medtr0018s0170;Medtr4g127300;Medtr7g034450
mtr-miR2632c	Medtr6g460460;Medtr2g049680;Medtr1g008600;Medtr8g014320;Medtr6g071575;Medtr3g034180;Medtr8g106800;Medtr4g036715;Medicago_truncatula_newGene_21068;Medtr7g098720;Medtr4g094292;Medtr8g095320;Medtr4g127300;Medtr7g034450;Medtr0018s0170;Medtr5g047590;Medtr4g118780;Medtr0009s0490
mtr-miR2633	Medtr6g043270;Medtr2g014770;Medtr7g084350;Medicago_truncatula_newGene_130;Medtr3g020510;Medtr3g009230;Medtr2g018270;Medtr6g043630;Medtr1g023690;Medtr7g047440;Medtr5g082150;Medtr4g485630;Medtr7g024480;Medtr1g106815;Medtr8g105200;Medtr3g010190;Medtr5g017470;Medtr8g018040;Medtr1g029690;Medtr3g053910;Medtr4g073230;Medtr4g029340;Medtr2g070630;Medtr1g034270;Medtr8g079485;Medtr7g079840;Medtr0616s0020;Me…
mtr-miR2634	Medtr1g023035;Medtr3g112290;Medtr3g087330;Medtr5g024080;Medtr1g031080;Medtr2g087295;Medtr3g065110;Medtr3g107960;Medtr3g026280;Medtr6g018330;Medtr7g106800;Medtr5g015540;Medtr4g036090;Medtr4g120730;Medtr3g087270;Medtr1g116510;Medtr7g080900;Medtr5g043690;Medtr4g064260;Medtr2g036740;Medtr4g032680;Medtr2g014950;Medtr4g013305;Medtr1g044120;Medtr8g107330;Medtr5g045140;Medtr7g085290;Medtr7g081705;Medtr7g…
mtr-miR2635	Medtr0650s0010;Medtr6g005330;Medtr4g100700;Medtr6g005360;Medtr8g078970;Medtr2g083940;Medtr6g082700;Medtr0111s0070;Medtr1g067180;Medtr6g005340;Medtr5g017640;Medtr3g465590;Medtr8g088370;Medtr8g068990;Medtr4g048000;Medtr6g086400;Medtr6g069870;Medtr4g083630;Medtr8g104855;Medtr7g058860;Medtr4g039430;Medtr1g093600;Medtr8g079520;Medtr8g028010;Medtr3g070650;Medtr2g044580;Medtr2g016320;Medtr4g007500;Medtr…
mtr-miR2636	Medtr1g029790;Medtr1g083260;Medtr0907s0020;Medtr3g089025;Medtr7g446310;Medicago_truncatula_newGene_11301;Medicago_truncatula_newGene_7629;Medtr1g093990;Medtr8g069600;Medtr3g087060;Medtr0510s0010;Medtr6g090200;Medtr8g005265;Medtr1g115535;Medtr2g017480;Medtr6g007370;Medtr7g045510;Medtr4g078230;Medtr8g018420;Medtr7g039330;Medtr8g021370;Medicago_truncatula_newGene_18057;Medtr8g095080;Medtr3g448490;Me…
mtr-miR2637	Medtr1g029850;Medtr5g035280;Medtr7g018380;Medtr8g070700;Medtr2g072170;Medtr7g102920;Medtr5g069890;Medicago_truncatula_newGene_24703;Medtr3g466750;Medtr7g091410;Medtr1g051585;Medtr8g445800;Medtr4g085790;Medtr3g079850;Medtr8g468030;Medtr4g081730;Medtr4g103540;Medtr4g122070;Medtr3g114910;Medtr4g134740;Medtr7g106760;Medtr4g103680;Medtr1g052720;Medtr2g090250;Medtr2g007830;Medtr4g085070;Medtr3g074450;M…
mtr-miR2638a	Medtr7g069590;Medicago_truncatula_newGene_12116;Medtr8g102930;Medtr5g048470;Medtr2g009950;Medtr4g063940;Medtr2g075405;Medtr7g016020;Medtr7g066750;Medtr7g013300;Medtr3g074380;Medicago_truncatula_newGene_23787;Medtr1g060930;Medtr8g022960;Medtr1g073140;Medtr1g040077;Medtr6g023770;Medtr8g040410;Medtr0015s0090;Medtr7g062540;Medtr4g079470;Medtr6g036577;Medtr8g041990;Medtr8g016940;Medtr2g076680;Medtr1g0…
mtr-miR2638b	Medicago_truncatula_newGene_23787;Medtr7g013300;Medtr3g074380;Medtr7g066750;Medtr4g063940;Medtr2g075405;Medtr7g016020;Medtr1g073140;Medtr1g040077;Medtr8g022960;Medtr1g060930;Medicago_truncatula_newGene_12116;Medtr7g069590;Medtr2g009950;Medtr8g102930;Medtr5g048470;Medtr6g471160;Medtr5g009840;Medtr3g067645;Medtr3g095100;Medtr1g102840;Medtr7g072470;Medtr8g098945;Medtr5g082920;Medtr1g115900;Medtr8g04…
mtr-miR2639	Medtr8g088520;Medtr1g036590
mtr-miR2640	Medtr4g094315;Medtr5g031460;Medtr7g112860
mtr-miR2642	Medtr8g058830;Medtr1g009650;Medtr8g089990;Medtr2g064740;Medtr5g065900;Medtr4g079140;Medtr4g076430;Medtr0046s0090;Medtr7g075185;Medtr3g452330;Medtr6g034310;Medtr4g073290;Medtr3g083840;Medtr7g007400;Medtr4g030830;Medtr2g099110;Medtr5g043780;Medtr7g072490;Medtr5g095310;Medtr0080s0090;Medtr7g037750;Medtr8g089190;Medtr0147s0080;Medtr1361s0010;Medtr6g033070;Medtr8g101340;Medtr5g095330;Medtr2g020500;Med…
mtr-miR2643a	Medtr5g012630;Medtr7g033775;Medtr2g010900;Medtr4g013175;Medtr5g026530;Medtr4g081380;Medtr3g007330;Medtr4g061340;Medtr2g078850;Medtr2g078900;Medtr4g014060;Medtr7g078040;Medtr5g057690;Medtr4g132780;Medtr7g018980;Medtr1g095740;Medtr7g013590;Medtr6g007135;Medtr2g029990;Medtr3g036430;Medtr3g111020;Medtr4g024870;Medtr1g088120;Medtr3g058480;Medtr4g006875;Medtr8g070530;Medtr4g094720;Medtr5g038910;Medtr4g…
mtr-miR2643b-3p	Medtr8g073550;Medtr8g069515;Medtr7g056710;Medtr5g053270;Medtr6g065540;Medtr1g114600;Medtr5g057020;Medtr1g052270;Medtr2g451540;Medtr5g057643;Medtr3g024110;Medtr3g009290;Medtr4g099260;Medtr5g038910;Medtr4g094720;Medtr1g088120;Medtr3g058480;Medtr8g070530;Medtr4g006875;Medtr4g024870;Medtr3g111020;Medtr3g036430;Medtr2g029990;Medtr6g007135;Medtr1g095740;Medtr7g013590;Medtr7g018980;Medtr4g132780;Medtr5g…
mtr-miR2643b-5p	Medtr7g106680;Medtr4g128340;Medtr5g096700;Medtr3g091650;Medtr1g484920;Medtr3g072610;Medtr6g034145;Medtr0004s0230;Medtr3g112130;Medtr8g037260;Medicago_truncatula_newGene_14808;Medtr8g103420;Medtr6g033660;Medtr1g019110;Medtr3g098650;Medtr8g091300;Medtr5g066250;Medtr4g021027;Medtr4g100650;Medtr0008s0120;Medtr1g072090;Medtr6g091910;Medtr6g091800;Medtr5g081870;Medtr1g036260;Medtr1g053270;Medtr4g134590…
mtr-miR2644	Medtr4g059540;Medtr3g027650;Medtr8g030940;Medtr6g023580;Medtr1g052435;Medtr7g094750;Medtr6g034515;Medtr8g030500;Medicago_truncatula_newGene_26517;Medtr1g105765;Medtr3g033470;Medtr3g091080;Medtr8g096410;Medicago_truncatula_newGene_14808;Medtr3g067775;Medtr2g039890;Medtr4g023130;Medtr4g006290;Medtr2g449950;Medtr1g078290;Medtr6g061710;Medtr5g066470;Medtr3g081430;Medtr5g036330;Medicago_truncatula_new…
mtr-miR2645	Medtr8g045695;Medtr4g014300;Medicago_truncatula_newGene_23815;Medicago_truncatula_newGene_15871;Medtr4g077783;Medtr4g080823;Medtr5g062240;Medtr3g052520;Medtr7g050980;Medtr2g098710;Medtr4g039540;Medtr3g113240;Medtr3g118250;Medtr3g011520;Medicago_truncatula_newGene_3867;Medtr8g070580;Medtr8g468810;Medtr6g088245;Medtr5g043110;Medtr5g020000;Medtr2g067970;Medtr4g021725;Medtr8g030690;Medtr4g076810;Medt…
mtr-miR2646a	Medtr2g091105;Medicago_truncatula_newGene_14809;Medtr5g090560;Medtr6g478210;Medtr5g037400;Medtr5g065970;Medtr2g026030;Medtr6g079140;Medtr3g010210;Medtr2g102210;Medtr5g037420;Medtr3g080900;Medtr1g059990;Medtr7g083450;Medtr3g029590;Medtr5g086750;Medicago_truncatula_newGene_1446;Medtr1g010210;Medtr2g460790;Medtr1g007640;Medtr5g067010;Medtr7g084030;Medtr5g022530;Medtr6g077640;Medtr6g079460;Medtr3g112…
mtr-miR2646b	Medtr2g026030;Medtr6g079140;Medtr5g090560;Medicago_truncatula_newGene_14809;Medtr2g091105;Medtr5g065970;Medtr5g037400;Medtr6g478210;Medtr2g102210;Medtr5g037420;Medtr3g010210;Medicago_truncatula_newGene_1446;Medtr7g083450;Medtr3g080900;Medtr1g059990;Medtr5g086750;Medtr3g029590;Medtr1g007640;Medtr1g010210;Medtr2g460790;Medtr6g077640;Medtr6g079460;Medtr6g035170;Medtr3g112150;Medtr5g022530;Medtr7g084…
mtr-miR2648	Medtr4g117950;Medtr6g042200;Medtr6g083760;Medtr6g037900;Medtr8g445370;Medtr3g085610;Medtr4g091890;Medtr3g073010;Medtr6g033245;Medtr1g039410;Medtr7g118300;Medtr4g006100;Medtr7g015710;Medtr1g029190;Medtr2g032690;Medtr3g086150;Medtr5g063920;Medtr1g106000;Medtr7g037430;Medtr1g085180;Medtr4g112860;Medtr4g098800;Medtr5g010500;Medtr4g124900;Medtr7g021190;Medtr1g098220;Medtr5g047340;Medtr2g006940;Medtr4g…
mtr-miR2649	Medtr4g128990;Medtr6g088795;Medtr4g086730;Medicago_truncatula_newGene_13823;Medtr1g100643;Medtr3g067875;Medtr4g017730;Medtr7g082650;Medtr4g090545;Medtr2g089670;Medtr5g093300;Medtr2g038090;Medtr5g031180;Medtr4g086740;Medtr4g109400;Medtr8g030680;Medtr4g129730;Medtr4g073290;Medtr5g095820;Medtr4g017720;Medtr4g065640;Medtr4g086750;Medtr4g083770;Medtr3g013710;Medtr5g022000
mtr-miR2650	Medtr6g038370;Medtr6g046930;Medtr3g085980;Medtr0296s0010;Medtr6g038350;Medicago_truncatula_newGene_21258;Medtr7g099870;Medtr4g077300;Medtr8g103890;Medtr8g006640;Medtr3g112190;Medtr5g022580;Medtr4g119400;Medtr8g037345;Medtr8g069565;Medtr8g074760
mtr-miR2651	Medtr8g088790;Medtr6g014355;Medtr6g017140;Medtr5g019120;Medtr3g065960;Medtr2g094020;Medtr4g078850;Medtr2g083020;Medtr5g077690;Medtr8g038490;Medtr8g094730;Medicago_truncatula_newGene_24372;Medtr1g066800;Medtr8g027990;Medicago_truncatula_newGene_1457;Medtr1g025140;Medtr7g103680;Medtr7g012860;Medtr7g113850;Medtr1g109500;Medtr7g081815;Medtr8g098230;Medtr8g099105;Medtr8g071100;Medtr7g081700;Medtr8g030…
mtr-miR2652a	Medtr1g063100;Medtr5g055460;Medtr3g109630;Medtr3g058790;Medtr3g103430;Medtr3g062620;Medtr8g100040;Medtr2g054250;Medtr5g024900;Medicago_truncatula_newGene_9253;Medtr4g030050;Medtr7g017820;Medtr7g112660;Medtr3g092960;Medtr1g108990;Medicago_truncatula_newGene_8022;Medtr1g049000;Medtr8g046060;Medtr7g086030;Medtr4g122960;Medtr3g058880;Medtr6g044690;Medtr4g094205;Medtr1g023510;Medtr4g102010;Medtr3g0587…
mtr-miR2652b	Medtr4g102010;Medtr3g058720;Medtr4g094205;Medtr1g023510;Medtr6g044690;Medtr1g026072;Medtr6g043960;Medtr3g058670;Medtr3g058820;Medtr3g058780;Medtr3g058870;Medtr3g088625;Medtr7g083690;Medtr4g073230;Medtr8g083150;Medtr8g089975;Medtr7g082600;Medtr2g093010;Medicago_truncatula_newGene_9253;Medtr2g054250;Medtr5g024900;Medtr8g100040;Medtr3g103430;Medtr3g062620;Medtr3g058790;Medtr3g109630;Medtr1g063100;Me…
mtr-miR2652c	Medtr3g088625;Medtr3g058870;Medtr3g058820;Medtr3g058780;Medtr3g058670;Medtr6g043960;Medtr1g026072;Medtr2g093010;Medtr7g082600;Medtr8g089975;Medtr8g083150;Medtr4g073230;Medtr7g083690;Medtr1g023510;Medtr4g094205;Medtr3g058720;Medtr4g102010;Medtr6g044690;Medtr1g049000;Medtr8g046060;Medtr7g086030;Medtr4g122960;Medtr3g058880;Medtr4g030050;Medtr7g017820;Medtr7g112660;Medtr3g092960;Medicago_truncatula_n…
mtr-miR2652e	Medtr6g044690;Medtr4g102010;Medtr3g058720;Medtr4g094205;Medtr1g023510;Medtr7g083690;Medtr4g073230;Medtr8g083150;Medtr8g089975;Medtr7g082600;Medtr2g093010;Medtr1g026072;Medtr6g043960;Medtr3g058670;Medtr3g058870;Medtr3g058820;Medtr3g058780;Medtr3g088625;Medtr3g103430;Medtr3g062620;Medtr3g058790;Medtr3g109630;Medtr1g063100;Medtr5g055460;Medicago_truncatula_newGene_9253;Medtr2g054250;Medtr5g024900;Me…
mtr-miR2652g	Medtr4g030050;Medtr7g112660;Medtr7g017820;Medtr3g092960;Medtr1g108990;Medicago_truncatula_newGene_8022;Medtr1g049000;Medtr8g046060;Medtr7g086030;Medtr4g122960;Medtr3g058880;Medtr5g055460;Medtr1g063100;Medtr3g109630;Medtr3g058790;Medtr3g103430;Medtr3g062620;Medtr8g100040;Medtr2g054250;Medtr5g024900;Medicago_truncatula_newGene_9253;Medtr7g082600;Medtr2g093010;Medtr8g089975;Medtr4g073230;Medtr8g0831…
mtr-miR2652h	Medtr6g044690;Medtr1g023510;Medtr4g094205;Medtr3g058720;Medtr4g102010;Medtr8g089975;Medtr2g093010;Medtr7g082600;Medtr7g083690;Medtr8g083150;Medtr4g073230;Medtr3g088625;Medtr3g058870;Medtr3g058820;Medtr3g058780;Medtr3g058670;Medtr1g026072;Medtr6g043960;Medtr3g109630;Medtr1g063100;Medtr5g055460;Medtr3g062620;Medtr3g103430;Medtr3g058790;Medtr8g100040;Medicago_truncatula_newGene_9253;Medtr5g024900;Me…
mtr-miR2652i	Medtr4g094205;Medtr1g023510;Medtr4g102010;Medtr3g058720;Medtr6g044690;Medtr3g058820;Medtr3g058870;Medtr3g058780;Medtr3g088625;Medtr6g043960;Medtr1g026072;Medtr3g058670;Medtr8g089975;Medtr7g082600;Medtr2g093010;Medtr7g083690;Medtr4g073230;Medtr8g083150;Medtr8g100040;Medicago_truncatula_newGene_9253;Medtr2g054250;Medtr5g024900;Medtr3g109630;Medtr1g063100;Medtr5g055460;Medtr3g103430;Medtr3g062620;Me…
mtr-miR2652j	Medtr7g112660;Medtr7g017820;Medtr4g030050;Medtr1g108990;Medicago_truncatula_newGene_8022;Medtr3g092960;Medtr7g086030;Medtr8g046060;Medtr1g049000;Medtr3g058880;Medtr4g122960;Medtr3g109630;Medtr1g063100;Medtr5g055460;Medtr3g103430;Medtr3g062620;Medtr3g058790;Medtr8g100040;Medicago_truncatula_newGene_9253;Medtr2g054250;Medtr5g024900;Medtr8g089975;Medtr7g082600;Medtr2g093010;Medtr7g083690;Medtr4g0732…
mtr-miR2652k	Medtr3g103430;Medtr3g062620;Medtr3g058790;Medtr3g109630;Medtr1g063100;Medtr5g055460;Medicago_truncatula_newGene_9253;Medtr2g054250;Medtr5g024900;Medtr8g100040;Medtr1g108990;Medicago_truncatula_newGene_8022;Medtr3g092960;Medtr7g017820;Medtr7g112660;Medtr4g030050;Medtr3g058880;Medtr4g122960;Medtr1g049000;Medtr8g046060;Medtr7g086030;Medtr6g044690;Medtr4g102010;Medtr3g058720;Medtr4g094205;Medtr1g0235…
mtr-miR2652l	Medtr8g089975;Medtr7g082600;Medtr2g093010;Medtr7g083690;Medtr4g073230;Medtr8g083150;Medtr3g058870;Medtr3g058820;Medtr3g058780;Medtr3g088625;Medtr6g043960;Medtr1g026072;Medtr3g058670;Medtr6g044690;Medtr4g094205;Medtr1g023510;Medtr4g102010;Medtr3g058720;Medtr7g017820;Medtr7g112660;Medtr4g030050;Medtr1g108990;Medicago_truncatula_newGene_8022;Medtr3g092960;Medtr1g049000;Medtr7g086030;Medtr8g046060;Me…
mtr-miR2652m	Medtr1g026072;Medtr6g043960;Medtr3g058670;Medtr3g058780;Medtr3g058820;Medtr3g058870;Medtr3g088625;Medtr7g083690;Medtr4g073230;Medtr8g083150;Medtr8g089975;Medtr7g082600;Medtr2g093010;Medtr4g102010;Medtr3g058720;Medtr4g094205;Medtr1g023510;Medtr6g044690;Medtr3g058880;Medtr4g122960;Medtr1g049000;Medtr8g046060;Medtr7g086030;Medtr1g108990;Medicago_truncatula_newGene_8022;Medtr3g092960;Medtr7g017820;Me…
mtr-miR2653a	Medtr7g067600;Medtr2g104120;Medtr8g021330;Medtr8g037910;Medicago_truncatula_newGene_2039;Medicago_truncatula_newGene_26544;Medtr2g104030;Medicago_truncatula_newGene_2215;Medtr3g073480;Medtr8g052513;Medtr8g037880;Medtr8g052320;Medtr4g074920;Medtr8g052600
mtr-miR2653b	Medtr8g052320;Medtr8g037880;Medtr8g052513;Medtr3g073480;Medtr8g052600;Medtr4g074920;Medtr2g104120;Medtr8g021330;Medtr7g067600;Medtr2g104030;Medicago_truncatula_newGene_2215;Medicago_truncatula_newGene_2039;Medicago_truncatula_newGene_26544;Medtr8g037910
mtr-miR2653c	Medtr8g021330;Medtr2g104120;Medtr7g067600;Medtr2g104030;Medicago_truncatula_newGene_2215;Medicago_truncatula_newGene_2039;Medicago_truncatula_newGene_26544;Medtr8g037910;Medtr8g052320;Medtr8g037880;Medtr8g052513;Medtr3g073480;Medtr8g052600;Medtr4g074920
mtr-miR2653d	Medtr7g067600;Medtr2g104120;Medtr8g021330;Medtr8g037910;Medicago_truncatula_newGene_2215;Medtr2g104030;Medicago_truncatula_newGene_2039;Medicago_truncatula_newGene_26544;Medtr8g037880;Medtr8g052513;Medtr3g073480;Medtr8g052320;Medtr8g052600;Medtr4g074920
mtr-miR2654	Medtr7g086290;Medtr4g068940;Medtr8g098260;Medtr7g080990;Medtr5g059890;Medtr6g027460;Medicago_truncatula_newGene_5574;Medtr7g116320;Medtr4g057595;Medtr5g013580;Medtr3g023030;Medtr4g068340;Medicago_truncatula_newGene_6409;Medtr2g028950;Medtr3g088920;Medtr7g007780;Medtr5g011370;Medtr2g080220;Medtr6g027450;Medtr6g032970;Medtr6g028020;Medtr8g085280;Medtr7g025340;Medtr4g112045;Medtr8g099995;Medtr8g0308…
mtr-miR2655b	Medtr1g031220;Medtr7g085430;Medtr2g063837;Medtr5g027900;Medtr7g007850;Medtr5g027870;Medtr6g092970;Medicago_truncatula_newGene_22376;Medtr1g031460;Medtr2g048510;Medtr1g027730;Medtr8g465310;Medicago_truncatula_newGene_8601;Medtr5g095590;Medtr1g027140;Medtr1g112870;Medtr7g013700;Medtr5g011980;Medtr3g067930;Medtr4g121840;Medtr2g030640;Medicago_truncatula_newGene_9323;Medtr4g090610;Medicago_truncatula…
mtr-miR2655k	Medtr8g015620;Medtr6g080160;Medtr8g081510;Medicago_truncatula_newGene_20152;Medtr4g120380;Medtr8g471140;Medtr7g081010;Medtr7g110830;Medtr1g112870;Medtr3g035130;Medtr8g465110;Medtr8g015610;Medtr1g107425;Medtr4g017850;Medtr3g070560;Medtr8g068950;Medtr2g005620;Medtr2g039890;Medtr8g071330;Medtr7g090500;Medtr7g072605;Medicago_truncatula_newGene_6861
mtr-miR2655o	Medtr8g471140;Medtr7g081010;Medtr4g120380;Medtr8g015620;Medtr6g080160;Medtr8g081510;Medicago_truncatula_newGene_20152;Medtr2g039890;Medtr8g071330;Medtr7g072605;Medicago_truncatula_newGene_6861;Medtr7g090500;Medtr3g070560;Medtr4g017850;Medtr2g005620;Medtr8g068950;Medtr3g035130;Medtr1g107425;Medtr8g465110;Medtr8g015610;Medtr7g110830;Medtr1g112870
mtr-miR2656a	Medtr3g086430;Medtr7g444850;Medtr3g102010;Medtr1g484850;Medicago_truncatula_newGene_6330;Medtr2g067900;Medtr4g121600;Medtr2g087620;Medtr3g005330;Medtr6g087800;Medtr4g069970;Medtr3g096200;Medtr1g031660;Medtr8g074000;Medtr4g010530;Medtr3g090660;Medtr3g079620;Medtr4g128410;Medtr7g017700;Medtr6g084400;Medtr8g022980;Medtr5g009770;Medtr0050s0130;Medtr1g099280;Medtr7g091290;Medtr2g083350;Medtr1g027370;M…
mtr-miR2656b	Medtr4g052080;Medtr1g027370;Medtr8g073570;Medtr2g038320;Medtr5g009770;Medtr8g022980;Medtr6g084400;Medtr2g083350;Medtr0050s0130;Medtr1g099280;Medtr7g091290;Medtr7g417770;Medtr5g033920;Medtr8g099090;Medtr5g027110;Medtr6g065270;Medtr5g064580;Medtr5g082780;Medtr3g102020;Medtr3g028140;Medtr5g009780;Medtr7g102930;Medtr8g064830;Medtr7g087370;Medtr7g069120;Medtr3g090665;Medtr1g027420;Medtr5g043000;Medtr8…
mtr-miR2656c	Medtr4g128670;Medtr1g047400;Medtr2g103990;Medtr7g117060;Medtr2g103110;Medicago_truncatula_newGene_8568;Medtr3g019580;Medtr4g123583;Medtr7g005475;Medtr2g011600;Medtr2g028980;Medtr4g119550;Medtr2g029800;Medtr8g014660;Medtr5g012940;Medtr3g055090;Medtr3g092627;Medtr5g009800;Medtr3g113090;Medtr0291s0010;Medtr7g089010;Medtr2g089040;Medtr5g005700;Medtr3g023970;Medtr2g061460;Medtr4g091060;Medtr4g084620;M…
mtr-miR2656d	Medtr4g091060;Medtr5g005700;Medtr2g061460;Medtr3g023970;Medtr2g089040;Medtr0291s0010;Medtr7g089010;Medtr5g009800;Medtr3g092627;Medtr3g113090;Medtr3g055090;Medtr8g014660;Medtr5g012940;Medtr2g029800;Medtr4g119550;Medtr2g028980;Medtr2g011600;Medtr3g019580;Medtr7g005475;Medtr4g123583;Medtr2g103110;Medicago_truncatula_newGene_8568;Medtr7g117060;Medtr4g128670;Medtr1g047400;Medtr2g103990;Medtr8g087730;M…
mtr-miR2656e	Medtr2g029800;Medtr2g011600;Medtr4g119550;Medtr2g028980;Medtr2g103110;Medicago_truncatula_newGene_8568;Medtr3g019580;Medtr4g123583;Medtr7g005475;Medtr1g047400;Medtr4g128670;Medtr2g103990;Medtr7g117060;Medtr3g023970;Medtr5g005700;Medtr2g061460;Medtr4g091060;Medtr2g089040;Medtr5g009800;Medtr3g092627;Medtr3g113090;Medtr0291s0010;Medtr7g089010;Medtr8g014660;Medtr5g012940;Medtr3g055090;Medtr2g062300;M…
mtr-miR2658	Medtr4g018970;Medtr8g089000;Medtr2g009220;Medtr4g015600;Medtr2g092950;Medtr4g087140;Medtr2g037610;Medtr4g023060;Medtr6g091690;Medtr3g084140;Medtr5g047390;Medtr6g083020;Medtr7g076650;Medtr0101s0020;Medtr5g025650;Medtr6g009150;Medtr3g005670;Medtr8g099640;Medtr7g014435;Medtr1g066850;Medtr1g107495;Medtr1g078000;Medtr5g084950;Medtr7g113410;Medtr1g021320;Medtr4g109340;Medtr7g045510;Medtr7g068290;Medtr5…
mtr-miR2660	Medtr4g017150;Medtr4g060900;Medtr2g101920;Medicago_truncatula_newGene_9685;Medtr3g013960;Medtr2g030570;Medtr8g073730;Medtr1g036490;Medtr8g012190;Medtr2g013120;Medtr4g025980;Medtr2g097670;Medicago_truncatula_newGene_26440;Medtr2g100210;Medtr8g101620;Medtr4g043690;Medtr4g064750;Medtr3g020890;Medtr5g076960;Medtr5g023680;Medtr5g016260;Medtr0005s0140
mtr-miR2661	Medtr6g081310;Medtr3g104840;Medtr6g083830;Medtr1g115225;Medtr3g061100;Medtr3g026775;Medtr1g079465;Medtr7g033970;Medtr5g006920;Medicago_truncatula_newGene_9869;Medtr8g088800;Medtr1g016970;Medtr5g055480;Medtr7g080930;Medtr4g076850;Medtr5g006930;Medtr3g037690;Medtr1g075890;Medtr1g047040;Medtr3g101590;Medtr3g465390;Medtr3g005800;Medtr5g097300;Medtr4g127290;Medtr4g107930;Medtr7g106710;Medtr1g115390;Me…
mtr-miR2663	Medtr3g072130;Medtr3g090620;Medtr5g086790;Medtr5g087050;Medtr5g069480;Medtr5g083500;Medtr1g043380;Medtr1g058210;Medtr8g095150;Medtr8g080890;Medtr4g108010;Medtr4g124660;Medtr8g062770;Medicago_truncatula_newGene_8726;Medtr0308s0020;Medtr8g057697;Medtr1g017020;Medtr8g076290;Medtr4g115640;Medtr7g067880;Medtr3g058090;Medtr7g073510;Medtr2g030380;Medtr5g089030;Medtr4g100380;Medtr8g445450;Medtr3g102810;M…
mtr-miR2664a	Medicago_truncatula_newGene_5293;Medtr1g059770;Medtr8g061120;Medtr2g023050;Medtr1g107485;Medtr7g066120;Medtr7g084240;Medtr3g030620;Medtr7g094070;Medtr3g089880;Medtr7g451450;Medtr1g022960;Medtr7g066210;Medtr0252s0030;Medtr1g043775;Medtr1g047400;Medtr8g075500
mtr-miR2664b	Medtr7g084240;Medtr2g023050;Medtr1g107485;Medtr7g066120;Medtr3g089880;Medtr7g451450;Medtr3g030620;Medtr7g094070;Medicago_truncatula_newGene_5293;Medtr8g061120;Medtr1g059770;Medtr1g047400;Medtr1g043775;Medtr8g075500;Medtr0252s0030;Medtr1g022960;Medtr7g066210
mtr-miR2665	Medtr2g082650;Medtr0190s0020;Medtr8g010750;Medtr1g094115;Medtr2g013210;Medtr6g022790;Medtr5g023770;Medicago_truncatula_newGene_5293;Medtr4g124050;Medtr7g071040;Medtr7g007440;Medtr7g070740;Medtr8g468620;Medtr4g081350;Medtr8g470560;Medtr7g116130;Medtr6g009200;Medicago_truncatula_newGene_22862;Medtr7g109200;Medtr2g020860;Medtr4g094828;Medtr4g022760;Medtr0050s0130;Medtr4g121140;Medtr4g094832;Medtr8g4…
mtr-miR2666	Medtr3g450940;Medtr8g073910;Medtr2g099570;Medicago_truncatula_newGene_11845;Medtr3g032140;Medtr5g088450;Medtr5g088470;Medtr1g083020;Medtr3g437580;Medtr7g021960;Medtr2g017985;Medtr7g079830;Medtr3g491840;Medtr1g088120;Medtr5g088430;Medtr3g080350;Medtr3g034990;Medtr1g009230;Medtr5g011340;Medtr4g053630;Medtr1g022440;Medtr6g052760;Medtr1g022400;Medtr8g467150;Medtr3g101080;Medtr3g062450;Medtr3g114010;M…
mtr-miR2667a	Medtr4g072540;Medtr4g134870;Medtr1g112330;Medtr8g083170;Medicago_truncatula_newGene_641;Medtr0037s0060;Medtr3g102420;Medtr1g017940;Medtr4g072510;Medtr4g082305;Medtr4g072670;Medtr1g076480;Medtr1g083460;Medtr1g059830;Medtr3g102500;Medtr2g027360;Medtr8g068360;Medtr8g465410;Medtr2g012270;Medtr8g465580;Medtr5g065440;Medtr1g021210;Medtr6g026870;Medtr4g104350;Medtr5g027900
mtr-miR2667b	Medtr0037s0060;Medicago_truncatula_newGene_641;Medtr1g017940;Medtr3g102420;Medtr4g082305;Medtr4g072510;Medtr4g072670;Medtr4g072540;Medtr1g112330;Medtr4g134870;Medtr8g083170;Medtr8g465580;Medtr2g012270;Medtr8g465410;Medtr5g065440;Medtr1g021210;Medtr6g026870;Medtr4g104350;Medtr5g027900;Medtr1g083460;Medtr1g076480;Medtr1g059830;Medtr3g102500;Medtr2g027360;Medtr8g068360
mtr-miR2668	Medtr4g065010;Medtr8g461270;Medtr8g014320;Medtr4g094570;Medtr1g059580;Medtr5g028070;Medtr4g117570;Medtr2g102273;Medtr8g075890;Medtr3g065890;Medtr8g075830;Medtr8g031380;Medtr6g038320;Medtr2g103850;Medtr2g021260;Medicago_truncatula_newGene_24518;Medicago_truncatula_newGene_16822;Medtr5g072570;Medtr5g047480;Medtr3g058840;Medicago_truncatula_newGene_14465;Medtr5g069410;Medtr1g107475
mtr-miR2669a	Medtr2g437600;Medtr8g077430;Medtr2g023450;Medtr1g068810;Medtr1g078470;Medtr3g020155;Medtr8g028395;Medtr1g084990;Medtr3g091400;Medtr3g467370;Medtr3g019930;Medtr7g052480;Medtr8g102840;Medtr4g094732;Medtr5g088200;Medtr3g019900;Medtr3g070500;Medtr3g007750;Medtr1g069105;Medtr1g114690;Medtr7g114990;Medtr1g096550;Medtr2g033485;Medtr8g106070;Medtr7g029015;Medtr3g463270;Medtr3g020740;Medtr3g020100;Medtr2g…
mtr-miR2669b	Medtr3g019980;Medtr2g022680;Medtr3g020760;Medtr2g101840;Medtr8g099265;Medtr3g011590;Medtr2g073010;Medtr2g039370;Medtr1g093020;Medtr3g069050;Medtr7g029015;Medtr3g463270;Medtr2g046630;Medtr6g088270;Medtr3g020100;Medtr3g020740;Medtr8g015430;Medtr1g076360;Medtr3g108100;Medtr3g019900;Medtr3g070500;Medtr1g069105;Medtr1g114690;Medtr3g007750;Medtr1g096550;Medtr7g114990;Medtr8g106070;Medtr2g033485;Medtr2g…
mtr-miR2670a	Medtr7g021365;Medtr2g012440;Medtr4g097520;Medtr3g058840;Medtr1g041390;Medtr1g026310;Medtr1g026430;Medicago_truncatula_newGene_1076;Medtr5g057647;Medtr5g026730;Medicago_truncatula_newGene_17124;Medtr1g107455;Medtr6g014150;Medtr5g057810;Medtr7g076655;Medtr7g085820;Medtr1g026470;Medtr0366s0020;Medtr6g013920;Medtr7g010440;Medtr7g118330;Medtr1g108530;Medtr7g090940;Medtr2g031770;Medtr0035s0050;Medicago…
mtr-miR2670b	Medtr2g012440;Medtr7g021365;Medtr1g041390;Medtr4g097520;Medtr3g058840;Medicago_truncatula_newGene_1076;Medtr5g057647;Medtr5g026730;Medtr1g026430;Medtr1g026310;Medtr5g057810;Medtr6g014150;Medtr1g107455;Medicago_truncatula_newGene_17124;Medtr7g085820;Medtr7g076655;Medtr0366s0020;Medtr1g026470;Medtr7g010440;Medtr6g013920;Medtr2g031770;Medtr7g090940;Medtr1g108530;Medtr7g118330;Medtr6g014190;Medtr1g04…
mtr-miR2670c	Medtr8g075490;Medtr5g077000;Medtr4g005910;Medtr6g014186;Medtr6g038350;Medtr8g038990;Medtr2g067640;Medtr4g105480;Medtr6g038390;Medtr2g031810;Medtr0459s0020;Medtr4g021580;Medtr8g096820;Medtr6g009720;Medtr7g076520;Medtr7g112420;Medtr6g068970;Medtr5g079220;Medtr3g069620;Medtr4g065980;Medtr6g038370;Medicago_truncatula_newGene_25206;Medtr2g070390;Medtr7g095930;Medtr7g050990;Medtr4g134210;Medtr5g036560;…
mtr-miR2670d	Medtr4g097520;Medtr3g058840;Medtr1g041390;Medtr7g021365;Medtr2g012440;Medtr1g107455;Medicago_truncatula_newGene_17124;Medtr6g014150;Medtr5g057810;Medtr1g026310;Medtr1g026430;Medtr5g057647;Medtr5g026730;Medicago_truncatula_newGene_1076;Medtr1g026470;Medtr0366s0020;Medtr7g076655;Medtr7g085820;Medtr7g118330;Medtr1g108530;Medtr7g090940;Medtr2g031770;Medtr6g013920;Medtr7g010440;Medtr4g134210;Medtr5g03…
mtr-miR2670e	Medtr7g055747;Medtr8g011230;Medtr5g034780;Medtr8g065010;Medtr3g102650;Medtr1g051630;Medtr2g055280;Medtr5g076330;Medtr7g096170;Medtr7g058440;Medtr4g067230;Medtr4g133410;Medtr8g038990
mtr-miR2670f	Medtr4g132730;Medtr3g110110;Medtr7g029850;Medtr6g008170;Medtr3g030280;Medtr6g014585;Medtr8g069775;Medtr7g045330;Medtr6g034270;Medtr2g083020;Medtr6g012930;Medtr4g006270;Medtr8g038550;Medtr7g024810;Medtr6g014575
mtr-miR2670g	Medtr6g034270;Medtr8g069775;Medtr7g045330;Medtr2g083020;Medtr3g110110;Medtr4g132730;Medtr3g030280;Medtr6g014585;Medtr7g029850;Medtr6g008170;Medtr6g014575;Medtr6g012930;Medtr4g006270;Medtr7g024810;Medtr8g038550
mtr-miR2672	Medtr6g011760;Medtr4g130400;Medtr4g133942
mtr-miR2674	Medtr2g084465;Medtr7g088370;Medtr1g107470;Medtr4g073890;Medicago_truncatula_newGene_3496;Medtr0073s0030;Medtr6g452450;Medtr1g081340;Medtr4g120080;Medtr7g018270;Medtr2g089470;Medtr0002s0870;Medtr5g090430;Medtr3g462680;Medtr8g061330;Medtr2g064230;Medtr5g032940;Medtr2g066670;Medtr8g075630;Medtr4g094582;Medtr2g068990;Medtr5g020190;Medtr8g060470;Medtr6g053620;Medtr0550s0010;Medtr2g040970;Medtr0025s005…
mtr-miR2675	Medtr6g015600;Medtr2g009130;Medtr3g065705;Medtr7g013700;Medtr8g085260;Medtr3g027295;Medtr1g012760;Medtr7g021630;Medtr4g017350;Medtr2g030370;Medtr4g074010;Medtr3g110330;Medtr5g015920;Medtr2g054830;Medtr2g046590;Medtr3g106115;Medtr4g021020;Medicago_truncatula_newGene_17988;Medtr2g437350;Medtr6g015940;Medtr5g092850;Medtr4g094342;Medtr4g008340;Medtr5g091220;Medicago_truncatula_newGene_19678;Medtr5g09…
mtr-miR2676a	Medtr2g435650;Medtr7g087040;Medtr2g070780;Medtr4g129650;Medtr0015s0160;Medicago_truncatula_newGene_20920;Medtr7g087130;Medtr8g018130;Medtr1g100820;Medtr4g120970;Medtr4g005750;Medtr4g102440;Medtr2g067220;Medtr3g049070;Medtr6g008430;Medtr6g015815;Medtr2g081500;Medtr1g076330;Medtr4g007560;Medtr3g110660;Medtr7g095350;Medtr3g104020;Medtr3g083500;Medtr5g078770;Medtr7g084300;Medtr8g469230;Medtr1g062360;…
mtr-miR2676b	Medtr7g087040;Medtr2g435650;Medtr0015s0160;Medtr4g129650;Medtr2g070780;Medtr4g120970;Medtr8g018130;Medtr1g100820;Medicago_truncatula_newGene_20920;Medtr7g087130;Medtr4g005750;Medtr2g067220;Medtr4g102440;Medtr3g049070;Medtr6g008430;Medtr4g007560;Medtr3g110660;Medtr1g076330;Medtr2g081500;Medtr6g015815;Medtr7g095350;Medtr3g104020;Medtr7g084300;Medtr5g078770;Medtr3g083500;Medtr8g469230;Medtr2g059440;…
mtr-miR2676c	Medtr7g087840;Medtr4g015110;Medtr2g088940;Medtr3g092070;Medtr4g050540;Medtr7g008960;Medtr7g111110;Medtr5g014620;Medtr3g464760;Medtr4g073370;Medtr3g108808;Medtr2g063110;Medtr3g072500;Medtr2g096970;Medtr3g104830;Medtr1g021500;Medtr8g090210;Medtr2g059195;Medtr3g117840;Medtr7g086840;Medtr3g070720;Medtr6g033450;Medtr3g462840;Medtr2g071620;Medtr8g469050;Medtr4g098650;Medtr4g114620;Medtr8g105010;Medtr2g…
mtr-miR2676d	Medtr3g049070;Medtr2g067220;Medtr4g102440;Medtr4g005750;Medtr8g018130;Medtr1g100820;Medtr4g120970;Medicago_truncatula_newGene_20920;Medtr7g087130;Medtr0015s0160;Medtr4g129650;Medtr2g070780;Medtr7g087040;Medtr2g435650;Medtr3g005610;Medtr7g095560;Medtr2g059440;Medtr1g062360;Medtr8g469230;Medtr7g084300;Medtr5g078770;Medtr3g083500;Medtr3g104020;Medtr7g095350;Medtr3g110660;Medtr4g007560;Medtr1g076330;…
mtr-miR2676e	Medtr2g063110;Medtr3g108808;Medtr2g096970;Medtr3g072500;Medtr3g104830;Medtr1g021500;Medtr4g073370;Medtr3g464760;Medtr7g086840;Medtr3g117840;Medtr2g059195;Medtr8g090210;Medtr4g050540;Medtr3g092070;Medtr2g088940;Medtr4g015110;Medtr7g087840;Medtr5g014620;Medtr7g111110;Medtr7g008960;Medtr8g009710;Medtr1g071680;Medtr5g043800;Medtr6g466320;Medtr3g083350;Medtr8g041890;Medtr2g072730;Medtr8g028365;Medtr6g…
mtr-miR2676f	Medtr3g118020;Medtr1g060600;Medtr6g088690;Medtr1g079730;Medtr0176s0050;Medtr5g017070;Medtr2g071620;Medtr8g469050;Medtr4g098650;Medtr4g114620;Medtr8g105010;Medtr2g032940;Medtr3g117180;Medtr3g070720;Medtr6g033450;Medtr3g462840;Medtr2g072730;Medtr8g041890;Medtr2g035760;Medtr6g060910;Medtr8g028365;Medtr8g009710;Medtr1g071680;Medtr5g043800;Medtr3g083350;Medtr6g466320;Medtr7g111110;Medtr5g014620;Medtr7…
mtr-miR2678	Medtr7g011500;Medtr4g008160;Medtr1g034270;Medtr8g433010;Medtr6g472220;Medtr8g090280;Medtr6g027710;Medtr5g037650;Medtr3g067890;Medtr6g078815;Medtr2g013160;Medtr7g112420;Medtr6g071430;Medtr3g464030;Medtr2g040220;Medtr6g471260;Medtr8g433020;Medtr7g079110;Medtr2g039770;Medtr4g108240;Medtr3g073040;Medtr6g087260;Medtr4g115660;Medtr0777s0010;Medtr7g090730;Medtr2g040360;Medtr3g491840;Medtr1g012790;Medtr4…
mtr-miR2679a	Medtr5g017640;Medtr3g005820;Medtr4g032190;Medtr1g037250;Medtr7g107350;Medtr7g444810;Medtr1g080110;Medtr5g087940;Medtr7g069090;Medtr4g026500;Medtr8g023300;Medtr4g006875;Medtr3g084720;Medtr6g017235;Medtr6g087680;Medtr7g076190;Medtr5g081680;Medtr1g009650;Medtr1g017130;Medtr1g016290;Medtr2g026395;Medtr7g079730;Medtr7g066370;Medtr3g467380;Medtr7g098040;Medtr5g082910;Medtr8g027725;Medtr8g104855;Medtr2g…
mtr-miR2679b	Medtr3g005820;Medtr5g017640;Medtr3g084720;Medtr8g023300;Medtr4g006875;Medtr6g017235;Medtr5g087940;Medtr4g026500;Medtr7g069090;Medtr7g444810;Medtr7g107350;Medtr1g080110;Medtr4g032190;Medtr1g037250;Medtr8g027725;Medtr3g467380;Medtr7g079730;Medtr7g066370;Medtr5g082910;Medtr7g098040;Medtr1g009650;Medtr5g081680;Medtr7g076190;Medtr2g026395;Medtr1g016290;Medtr1g017130;Medtr6g087680;Medicago_truncatula_n…
mtr-miR2679c	Medtr7g076190;Medtr5g081680;Medtr1g009650;Medtr1g017130;Medtr1g016290;Medtr2g026395;Medtr6g087680;Medtr8g027725;Medtr7g079730;Medtr7g066370;Medtr3g467380;Medtr5g082910;Medtr7g098040;Medtr2g450210;Medtr4g063670;Medtr8g104855;Medicago_truncatula_newGene_1670;Medtr3g043750;Medtr5g034120;Medtr8g036080;Medtr5g071340;Medtr8g064470;Medtr5g017640;Medtr3g005820;Medtr7g107350;Medtr7g444810;Medtr1g080110;Me…
mtr-miR2680a	Medtr2g007690;Medtr5g026810;Medtr4g125300;Medtr0099s0130;Medtr7g031230;Medtr5g460880;Medtr2g023280;Medtr5g009190;Medtr3g116770;Medtr5g090790;Medtr2g014260;Medtr3g112460;Medtr1g066970;Medtr8g432480;Medtr3g015383;Medtr1g107505;Medtr3g037260;Medtr8g087750;Medtr2g062660;Medtr3g037270;Medtr7g451000;Medtr1g049220;Medtr2g034040
mtr-miR2680b	Medtr3g037270;Medtr7g451000;Medtr2g034040;Medtr1g049220;Medtr3g015383;Medtr8g432480;Medtr1g066970;Medtr2g014260;Medtr3g112460;Medtr8g087750;Medtr2g062660;Medtr3g037260;Medtr1g107505;Medtr5g009190;Medtr2g023280;Medtr5g090790;Medtr3g116770;Medtr4g125300;Medtr5g026810;Medtr2g007690;Medtr5g460880;Medtr7g031230;Medtr0099s0130
mtr-miR2680c	Medtr2g023280;Medtr5g009190;Medtr3g116770;Medtr5g090790;Medtr2g007690;Medtr4g125300;Medtr5g026810;Medtr0099s0130;Medtr7g031230;Medtr5g460880;Medtr7g451000;Medtr3g037270;Medtr1g049220;Medtr2g034040;Medtr1g066970;Medtr8g432480;Medtr2g014260;Medtr3g112460;Medtr3g015383;Medtr8g087750;Medtr2g062660;Medtr1g107505;Medtr3g037260
mtr-miR2680d	Medtr3g037270;Medtr7g451000;Medtr1g049220;Medtr2g034040;Medtr2g014260;Medtr3g112460;Medtr1g066970;Medtr8g432480;Medtr3g015383;Medtr1g107505;Medtr3g037260;Medtr8g087750;Medtr2g062660;Medtr2g023280;Medtr5g009190;Medtr3g116770;Medtr5g090790;Medtr2g007690;Medtr4g125300;Medtr5g026810;Medtr7g031230;Medtr0099s0130;Medtr5g460880
mtr-miR2680e	Medtr3g037270;Medtr7g451000;Medtr2g034040;Medtr1g049220;Medtr3g015383;Medtr2g014260;Medtr3g112460;Medtr8g432480;Medtr1g066970;Medtr1g107505;Medtr3g037260;Medtr8g087750;Medtr2g062660;Medtr5g009190;Medtr2g023280;Medtr5g090790;Medtr3g116770;Medtr4g125300;Medtr5g026810;Medtr2g007690;Medtr5g460880;Medtr7g031230;Medtr0099s0130
mtr-miR319a-3p	Medtr2g090960;Medtr2g087180;Medtr2g028000;Medtr3g027590;Medtr2g090105;Medtr7g070280;Medtr8g088730;Medtr2g078200;Medtr6g074780;Medtr1g108370;Medtr2g032690;Medtr6g043510;Medtr6g071935;Medtr6g072310;Medtr7g114570;Medtr1g021230;Medtr4g075640;Medtr8g042410;Medicago_truncatula_newGene_15304;Medtr2g047838;Medtr8g463380;Medtr3g011610;Medtr3g026060;Medicago_truncatula_newGene_14729;Medtr7g110000;Medtr8g08…
mtr-miR319a-5p	Medicago_truncatula_newGene_15304;Medtr1g103160;Medtr5g079940;Medtr0194s0020;Medtr7g100200;Medtr3g109010;Medtr2g010110;Medtr8g039690;Medtr8g061950;Medtr0014s0210;Medtr1g019820;Medtr4g011630;Medtr1g012020;Medtr8g103840;Medtr3g080580;Medtr4g094985;Medtr4g032170;Medtr1g069215;Medtr8g069525;Medtr4g085630;Medtr3g078637;Medtr8g105170;Medicago_truncatula_newGene_21304;Medtr2g034550;Medtr5g015790;Medtr4g…
mtr-miR319b-3p	Medtr8g088730;Medtr7g070280;Medtr2g078200;Medtr3g027590;Medtr2g090105;Medtr2g028000;Medtr2g087180;Medtr2g090960;Medtr6g072310;Medtr6g071935;Medtr7g114570;Medtr6g043510;Medtr1g108370;Medtr2g032690;Medtr6g074780;Medtr3g026060;Medicago_truncatula_newGene_14729;Medicago_truncatula_newGene_15304;Medtr2g047838;Medtr8g463380;Medtr3g011610;Medtr4g075640;Medtr1g021230;Medtr8g042410;Medtr1g040610;Medtr3g10…
mtr-miR319b-5p	Medtr7g100730;Medtr6g008075;Medtr8g005100;Medtr4g006760;Medtr5g014310;Medicago_truncatula_newGene_15304;Medtr3g006190;Medtr4g055480;Medtr0014s0490;Medtr5g068270;Medtr1g069000;Medtr0058s0070;Medtr2g036460;Medtr8g074920;Medtr2g032590;Medtr4g133890;Medtr0003s0590;Medtr1g069215;Medtr8g023720;Medtr0110s0040;Medtr8g103840;Medtr0110s0030;Medtr4g125920;Medtr7g093720;Medtr1g066630;Medtr4g029110;Medtr6g034…
mtr-miR319c-3p	Medtr4g075640;Medtr2g028000;Medtr8g042410;Medtr2g090960;Medtr2g078200;Medicago_truncatula_newGene_14729;Medtr8g088730;Medicago_truncatula_newGene_15304;Medtr3g011610;Medtr8g463380;Medtr1g108370;Medtr2g032690;Medtr1g040610;Medtr7g114570;Medtr3g101870
mtr-miR319c-5p	Medicago_truncatula_newGene_24372;Medicago_truncatula_newGene_24058;Medtr6g045377;Medtr7g072510;Medtr7g115550;Medtr3g108140;Medtr3g089055;Medtr4g009030;Medtr1g492730;Medtr2g063620;Medtr8g020920;Medtr4g013375;Medtr1g084790;Medicago_truncatula_newGene_17052;Medtr1g029420
mtr-miR319d-3p	Medtr1g108370;Medtr2g032690;Medtr6g074780;Medtr2g105640;Medtr7g114570;Medtr2g090960;Medtr7g070280;Medtr2g078200;Medtr8g089310;Medtr7g110000;Medtr1g021230;Medtr8g042410;Medtr3g026060;Medicago_truncatula_newGene_14729;Medicago_truncatula_newGene_15304;Medtr2g047838;Medtr8g463380;Medtr3g011610
mtr-miR319d-5p	Medtr2g097700;Medtr6g015580;Medtr7g111080;Medtr4g123700;Medtr3g101590;Medtr3g104820;Medtr2g087120;Medtr5g006410;Medtr7g086810;Medtr3g109010;Medtr4g103540;Medtr7g100990;Medtr7g114260;Medicago_truncatula_newGene_15304;Medtr2g069950;Medtr4g084080;Medtr1g085300;Medtr2g040370;Medtr3g070740;Medtr4g097240;Medtr4g134770;Medtr4g094985;Medtr8g021225;Medtr5g094610;Medtr4g061670;Medtr2g091030;Medtr2g040260
mtr-miR390	Medtr0021s0360;Medtr1g015530;Medtr1g073350;Medtr1123s0010;Medtr1g047670;Medtr5g089000;Medtr2g010760;Medtr3g437630;Medtr4g014400;Medtr3g031300;Medtr7g079870;Medtr2g075060;Medtr4g125360;Medtr2g074990;Medtr4g035550;Medtr2g024330;Medtr1g100787
mtr-miR393a	Medtr3g065460;Medtr3g088390;Medtr7g074190;Medtr5g064035;Medtr4g050000;Medtr4g031810;Medtr7g083610;Medtr8g032950;Medtr8g066975;Medicago_truncatula_newGene_15579;Medicago_truncatula_newGene_17701;Medtr3g027330;Medtr0043s0040;Medtr7g106880;Medtr3g111510;Medtr5g087380;Medtr0027s0250;Medtr2g028050;Medtr7g110030;Medtr2g033170;Medtr8g093550;Medtr1g088950;Medtr4g105520
mtr-miR393b-3p	Medtr3g107920;Medtr3g056470;Medtr3g027870;Medtr2g437480;Medtr5g079730;Medtr2g006360;Medtr4g091060;Medtr2g047908;Medicago_truncatula_newGene_15579;Medtr6g004090;Medtr5g053930;Medtr0027s0030;Medtr7g095030;Medtr2g027090;Medtr4g095000;Medtr5g077260;Medtr2g076670;Medtr4g485570;Medtr8g041990;Medtr0338s0050;Medtr3g052260;Medtr2g026120;Medtr5g081950;Medtr3g100230;Medtr2g012890;Medtr7g104580;Medtr7g102910…
mtr-miR393b-5p	Medtr4g031810;Medtr4g050000;Medtr3g065460;Medtr3g088390;Medtr5g064035;Medtr7g074190;Medtr8g032950;Medtr7g083610;Medicago_truncatula_newGene_15579;Medtr8g066975;Medtr3g027330;Medicago_truncatula_newGene_17701;Medtr0043s0040;Medtr7g106880;Medtr5g087380;Medtr3g111510;Medtr0027s0250;Medtr7g110030;Medtr2g028050;Medtr2g033170;Medtr8g093550;Medtr1g088950;Medtr4g105520
mtr-miR395a	Medtr8g088480;Medtr3g021100;Medtr6g046620;Medtr3g021170;Medtr1g064380;Medtr5g076280;Medtr7g060200;Medtr4g127915;Medtr5g011220;Medtr7g050950;Medtr3g073730;Medtr1g037030;Medicago_truncatula_newGene_15676;Medtr1g052470;Medtr4g126960;Medtr3g087740;Medtr2g006850;Medtr7g060560;Medtr3g114090;Medtr0144s0060;Medtr7g099940;Medtr6g046587;Medtr4g127610;Medtr4g005110;Medtr3g085330;Medtr5g044380;Medtr3g090510;…
mtr-miR395b	Medtr4g068360;Medtr3g021100;Medtr8g099640;Medtr4g050330;Medtr5g076280;Medtr6g022290;Medtr3g021170;Medtr2g039160;Medtr3g109620;Medtr6g022310;Medtr5g036580;Medtr3g073730;Medtr4g061200;Medtr4g125820;Medtr3g114090;Medtr4g127610;Medtr6g046587;Medtr3g021340;Medtr3g466420;Medicago_truncatula_newGene_15676;Medtr1g026870;Medtr3g087740;Medtr6g059895;Medtr5g032030;Medtr6g005550;Medtr3g105900;Medtr1g023690;M…
mtr-miR395c	Medtr5g011220;Medtr7g060200;Medtr4g127915;Medtr5g076280;Medtr1g064380;Medtr3g021170;Medtr6g046620;Medtr8g088480;Medtr3g021100;Medtr1g037030;Medtr3g073730;Medtr7g050950;Medtr6g046587;Medtr7g099940;Medtr4g127610;Medtr0144s0060;Medtr7g060560;Medtr3g114090;Medtr4g126960;Medtr3g087740;Medtr2g006850;Medtr1g052470;Medicago_truncatula_newGene_15676;Medtr4g083130;Medtr5g061860;Medtr1g102550;Medtr2g009040;…
mtr-miR395d	Medtr1g037030;Medtr7g050950;Medtr3g073730;Medtr7g060200;Medtr4g127915;Medtr5g011220;Medtr8g088480;Medtr3g021100;Medtr6g046620;Medtr3g021170;Medtr5g076280;Medtr1g064380;Medtr3g090510;Medtr4g079780;Medtr8g103880;Medtr6g005550;Medtr6g046480;Medtr1g102550;Medtr5g061860;Medtr2g009040;Medtr4g083130;Medtr4g005110;Medtr3g085330;Medtr5g044380;Medtr7g060560;Medtr3g114090;Medtr0144s0060;Medtr7g099940;Medtr6…
mtr-miR395e	Medicago_truncatula_newGene_15676;Medtr3g087740;Medtr2g006850;Medtr4g126960;Medtr1g052470;Medtr3g114090;Medtr7g060560;Medtr4g127610;Medtr6g046587;Medtr7g099940;Medtr0144s0060;Medtr3g085330;Medtr4g005110;Medtr5g044380;Medtr6g046480;Medtr6g005550;Medtr8g103880;Medtr3g090510;Medtr4g079780;Medtr4g083130;Medtr2g009040;Medtr1g102550;Medtr5g061860;Medtr3g021100;Medtr8g088480;Medtr1g064380;Medtr5g076280;…
mtr-miR395f	Medtr7g050950;Medtr3g073730;Medtr1g037030;Medtr8g088480;Medtr3g021100;Medtr6g046620;Medtr3g021170;Medtr5g076280;Medtr1g064380;Medtr7g060200;Medtr4g127915;Medtr5g011220;Medtr4g005110;Medtr3g085330;Medtr5g044380;Medtr3g090510;Medtr4g079780;Medtr6g005550;Medtr8g103880;Medtr6g046480;Medtr1g102550;Medtr5g061860;Medtr2g009040;Medtr4g083130;Medicago_truncatula_newGene_15676;Medtr1g052470;Medtr4g126960;M…
mtr-miR395g	Medtr6g059895;Medtr6g046480;Medtr8g103880;Medtr7g110900;Medtr4g079780;Medtr1g036110;Medtr4g083130;Medtr3g031940;Medtr1g102550;Medtr5g061860;Medtr3g085330;Medtr0191s0020;Medtr4g005110;Medtr5g082850;Medtr4g080070;Medicago_truncatula_newGene_10869;Medtr5g044380;Medtr5g075100;Medtr3g087480;Medtr4g006970;Medtr4g127610;Medtr7g099940;Medicago_truncatula_newGene_13803;Medtr0057s0080;Medtr0144s0060;Medtr4…
mtr-miR395h	Medtr5g036580;Medtr4g051920;Medtr3g073730;Medtr4g043720;Medtr5g029770;Medtr2g039160;Medtr7g098480;Medtr7g056647;Medtr7g098570;Medtr8g088480;Medtr6g047570;Medtr1g010130;Medtr1g064380;Medtr3g021170;Medtr6g046620;Medtr4g127915;Medtr7g060200;Medtr7g067940;Medtr1g050750;Medtr4g086580;Medicago_truncatula_newGene_10869;Medtr5g032030;Medtr6g046480;Medtr6g086300;Medtr6g005550;Medtr8g103880;Medtr4g083130;M…
mtr-miR395i	Medtr4g083130;Medtr5g061860;Medtr1g102550;Medtr2g009040;Medtr6g046480;Medtr4g079780;Medtr3g090510;Medtr6g005550;Medtr8g103880;Medtr5g044380;Medtr3g085330;Medtr4g005110;Medtr6g046587;Medtr7g099940;Medtr4g127610;Medtr0144s0060;Medtr7g060560;Medtr3g114090;Medtr4g126960;Medtr3g087740;Medtr2g006850;Medtr1g052470;Medicago_truncatula_newGene_15676;Medtr1g037030;Medtr3g073730;Medtr7g050950;Medtr5g011220;…
mtr-miR395j	Medtr7g050950;Medtr3g073730;Medtr1g037030;Medtr3g021100;Medtr8g088480;Medtr5g076280;Medtr1g064380;Medtr3g021170;Medtr6g046620;Medtr4g127915;Medtr7g060200;Medtr5g011220;Medtr3g085330;Medtr4g005110;Medtr5g044380;Medtr6g046480;Medtr8g103880;Medtr6g005550;Medtr3g090510;Medtr4g079780;Medtr4g083130;Medtr2g009040;Medtr5g061860;Medtr1g102550;Medicago_truncatula_newGene_15676;Medtr2g006850;Medtr3g087740;M…
mtr-miR395k	Medtr5g044380;Medtr5g075450;Medtr2g079710;Medtr5g082850;Medtr4g005110;Medtr3g118500;Medtr1g102550;Medtr5g061860;Medtr2g437040;Medtr3g111610;Medtr3g087740;Medtr2g437200;Medtr4g104470;Medtr7g066080;Medtr1g021955;Medtr7g099940;Medtr7g045350;Medtr0057s0080;Medtr3g013900;Medtr3g117090;Medtr5g075100;Medtr3g114090;Medtr7g013170;Medtr3g073730;Medtr2g437260;Medtr7g012530;Medtr5g079730;Medtr7g069480;Medtr6…
mtr-miR395l	Medtr7g060200;Medtr4g127915;Medtr5g011220;Medtr8g088480;Medtr3g021100;Medtr6g046620;Medtr3g021170;Medtr1g064380;Medtr5g076280;Medtr1g037030;Medtr7g050950;Medtr3g073730;Medtr7g060560;Medtr3g114090;Medtr0144s0060;Medtr7g099940;Medtr6g046587;Medtr4g127610;Medicago_truncatula_newGene_15676;Medtr1g052470;Medtr4g126960;Medtr3g087740;Medtr2g006850;Medtr4g079780;Medtr3g090510;Medtr8g103880;Medtr6g005550;…
mtr-miR395m	Medtr2g009040;Medtr5g061860;Medtr1g102550;Medtr4g083130;Medtr6g005550;Medtr8g103880;Medtr3g090510;Medtr4g079780;Medtr6g046480;Medtr5g044380;Medtr4g005110;Medtr3g085330;Medtr0144s0060;Medtr7g099940;Medtr6g046587;Medtr4g127610;Medtr3g114090;Medtr7g060560;Medtr1g052470;Medtr3g087740;Medtr2g006850;Medtr4g126960;Medicago_truncatula_newGene_15676;Medtr1g037030;Medtr3g073730;Medtr7g050950;Medtr5g011220;…
mtr-miR395n	Medtr5g061860;Medtr1g102550;Medtr2g009040;Medtr4g083130;Medtr3g090510;Medtr4g079780;Medtr8g103880;Medtr6g005550;Medtr6g046480;Medtr5g044380;Medtr4g005110;Medtr3g085330;Medtr0144s0060;Medtr4g127610;Medtr6g046587;Medtr7g099940;Medtr7g060560;Medtr3g114090;Medtr1g052470;Medtr4g126960;Medtr2g006850;Medtr3g087740;Medicago_truncatula_newGene_15676;Medtr1g037030;Medtr3g073730;Medtr7g050950;Medtr5g011220;…
mtr-miR395o	Medtr5g011220;Medtr7g060200;Medtr4g127915;Medtr3g021170;Medtr6g046620;Medtr1g064380;Medtr5g076280;Medtr8g088480;Medtr3g021100;Medtr1g037030;Medtr3g073730;Medtr7g050950;Medtr0144s0060;Medtr6g046587;Medtr7g099940;Medtr4g127610;Medtr7g060560;Medtr3g114090;Medtr1g052470;Medtr4g126960;Medtr3g087740;Medtr2g006850;Medicago_truncatula_newGene_15676;Medtr1g102550;Medtr5g061860;Medtr2g009040;Medtr4g083130;…
mtr-miR396a-3p	Medtr1g022455;Medtr0072s0050;Medtr1g022465;Medtr6g477980;Medtr5g094850;Medtr3g084110;Medtr3g110260;Medtr7g072070;Medtr4g096930;Medtr5g013780;Medtr3g065370;Medtr3g108780;Medtr4g013375;Medtr2g067560;Medicago_truncatula_newGene_24396;Medtr7g092070;Medtr5g091000;Medtr3g091510;Medtr5g039840;Medtr2g104280;Medicago_truncatula_newGene_18642;Medicago_truncatula_newGene_11213;Medtr8g023840;Medtr4g133090;Me…
mtr-miR396a-5p	Medtr1g116957;Medtr0254s0030;Medtr2g078020;Medtr0462s0020;Medtr3g099150;Medtr3g464080;Medtr5g086090;Medtr7g446330;Medtr8g018280;Medtr6g071320;Medtr1g030340;Medtr1g108580;Medtr4g030200;Medtr3g056160;Medtr1g044480;Medtr1g012600;Medtr7g095710;Medtr4g125490;Medtr1g017490;Medtr8g073315;Medtr7g113450;Medtr7g094240;Medtr4g125520;Medicago_truncatula_newGene_27734;Medtr2g104190;Medtr3g092330;Medtr2g091335…
mtr-miR396b-3p	Medtr1g094890;Medtr1g104500;Medtr6g051660;Medtr3g084800;Medtr1g037490;Medtr5g043640;Medtr1g059840;Medtr3g118350;Medtr5g068460;Medtr1g116540;Medtr7g009790;Medicago_truncatula_newGene_1160;Medtr1g037500;Medtr1g008600;Medtr7g062260;Medicago_truncatula_newGene_1457;Medtr1g031080;Medtr2g005350;Medicago_truncatula_newGene_11213;Medtr4g084660;Medtr3g082770;Medtr5g036110;Medtr6g015730;Medtr3g037390
mtr-miR396b-5p	Medtr8g101670;Medtr7g072350;Medtr7g451770;Medtr1g107365;Medtr4g094918;Medtr5g060630;Medtr5g053390;Medtr5g014960;Medtr4g009470;Medtr1g033840;Medtr5g045560;Medtr5g037250;Medtr7g106580;Medtr2g091015;Medtr4g007080;Medicago_truncatula_newGene_11213;Medtr0043s0030;Medtr3g052970;Medtr4g024000;Medtr4g079470;Medtr8g464490;Medtr4g120410;Medtr0450s0010;Medtr5g005840;Medtr3g052060;Medtr2g105810;Medtr5g024810…
mtr-miR396c	Medtr3g110068;Medtr3g051190;Medtr1g014410;Medtr2g008360;Medtr3g013890;Medtr7g089970;Medtr3g034990;Medtr8g027520;Medtr3g072530;Medtr5g077130;Medtr8g079680;Medtr1g011360;Medtr1g016430;Medtr5g025830;Medtr5g077770;Medtr0155s0080;Medicago_truncatula_newGene_17535;Medtr7g098430;Medtr7g117415;Medtr3g082870;Medtr1g025060;Medtr1g088680;Medtr4g006080;Medtr5g047870;Medtr2g027920;Medicago_truncatula_newGene_…
mtr-miR397-3p	Medtr8g007440;Medtr4g094420;Medtr4g094380;Medtr3g096200;Medtr4g053410
mtr-miR397-5p	Medtr7g062310;Medtr6g027030;Medtr7g458880;Medtr1g094870;Medtr4g109400;Medtr1g017540;Medtr3g028430;Medtr7g103490;Medtr4g019225;Medtr2g104860;Medtr5g096200;Medtr4g094882;Medtr0196s0020;Medtr3g014470;Medtr0267s0070;Medtr8g088250;Medtr5g020620;Medtr6g086780;Medtr3g014390;Medtr3g089075;Medtr1g093730;Medtr7g029190;Medtr7g461410;Medtr2g078810;Medtr3g032660;Medtr3g092080;Medtr7g061330;Medtr3g058840;Medtr…
mtr-miR398a-3p	Medtr2g025130;Medtr2g010800;Medicago_truncatula_newGene_14159;Medicago_truncatula_newGene_21396;Medtr4g025870;Medtr4g011340;Medtr0004s0650;Medtr4g039430;Medtr8g106450;Medtr5g043650;Medtr3g098210;Medtr1g009760;Medtr4g101820;Medtr5g007723;Medtr8g106405;Medtr4g106800;Medtr0334s0010;Medicago_truncatula_newGene_15676;Medtr3g078310
mtr-miR398a-5p	Medtr3g108780;Medtr6g091780;Medtr6g007030;Medtr8g030800;Medtr7g023750;Medtr7g078050;Medtr6g087520;Medtr4g109680
mtr-miR398b	Medtr4g039430;Medtr0004s0650;Medtr4g078417;Medtr4g025870;Medicago_truncatula_newGene_21396;Medicago_truncatula_newGene_14159;Medicago_truncatula_newGene_2370;Medtr3g078310;Medtr0334s0010;Medicago_truncatula_newGene_15676;Medtr4g106800;Medtr5g089180;Medtr1g042770;Medtr1g086190;Medtr8g106405;Medtr7g106210;Medtr4g078440;Medtr4g114870;Medtr3g098210;Medtr8g106450;Medtr5g043650
mtr-miR398c	Medicago_truncatula_newGene_15676;Medtr0334s0010;Medtr3g078310;Medtr5g089180;Medtr1g042770;Medtr4g106800;Medtr1g086190;Medtr8g106405;Medtr7g106210;Medtr4g114870;Medtr4g078440;Medtr3g098210;Medtr5g043650;Medtr8g106450;Medtr4g039430;Medtr0004s0650;Medtr4g078417;Medtr4g025870;Medicago_truncatula_newGene_21396;Medicago_truncatula_newGene_14159;Medicago_truncatula_newGene_2370
mtr-miR399b	Medtr7g096880;Medtr1g025500;Medtr4g087925;Medtr1g036390;Medtr8g036060;Medtr5g059340;Medtr8g027375;Medtr1g060410;Medtr1g090683;Medtr5g459550;Medtr1g050495;Medtr7g096870;Medtr4g037690;Medtr5g068140;Medtr4g116070;Medtr4g116040;Medtr7g023290;Medtr7g112160;Medtr2g451510;Medtr8g099555
mtr-miR399c	Medtr8g030690;Medtr8g086770;Medtr7g008860;Medtr4g075270;Medtr5g068140;Medtr7g450930;Medtr7g096870;Medtr1g030320;Medtr1g090683;Medtr5g028030;Medtr3g036400;Medtr4g124370;Medtr8g087140;Medtr5g032780;Medtr5g016270;Medtr1g031510;Medtr4g118720;Medtr3g074260;Medtr4g016770;Medtr4g076100;Medtr5g035580
mtr-miR399d	Medtr8g102660;Medtr7g106500;Medtr5g059340;Medtr8g027375;Medtr7g096880;Medtr2g043230;Medtr1g025500;Medtr1g117130;Medtr5g081690;Medtr4g116070;Medtr2g451510;Medtr5g061690;Medtr1g090683;Medtr8g442400;Medtr7g096870;Medtr4g037690;Medtr5g068140;Medtr6g088460
mtr-miR399h	Medtr8g086770;Medtr8g030690;Medtr4g075270;Medtr7g008860;Medtr5g068140;Medtr5g028030;Medtr1g030320;Medtr1g090683;Medtr7g096870;Medtr7g450930;Medtr8g087140;Medtr4g124370;Medtr3g036400;Medtr1g031510;Medtr5g032780;Medtr5g016270;Medtr4g076100;Medtr4g016770;Medtr4g118720;Medtr3g074260;Medtr5g035580
mtr-miR399i	Medtr4g118720;Medtr3g074260;Medtr4g016770;Medtr4g076100;Medtr5g035580;Medtr3g036400;Medtr4g124370;Medtr8g087140;Medtr5g016270;Medtr5g032780;Medtr1g031510;Medtr5g068140;Medtr7g450930;Medtr7g096870;Medtr1g030320;Medtr5g028030;Medtr1g090683;Medtr8g030690;Medtr8g086770;Medtr7g008860;Medtr4g075270
mtr-miR399l	Medtr8g063310;Medtr1g036390;Medtr7g106500;Medtr4g065007;Medtr8g102660;Medtr8g027375;Medtr2g043230;Medtr1g025500;Medtr7g096880;Medtr1g074940;Medtr4g065040;Medtr4g087925;Medtr7g096870;Medtr3g436400;Medtr4g037690;Medtr1g090683;Medtr3g436170;Medtr5g011050;Medtr3g082700;Medtr5g011060;Medtr5g068140
mtr-miR399m	Medtr4g116070;Medtr2g451510;Medtr8g442400;Medtr5g061690;Medtr1g090683;Medtr4g037690;Medtr7g096870;Medtr6g088460;Medtr5g068140;Medtr8g102660;Medtr7g106500;Medtr5g059340;Medtr8g027375;Medtr7g096880;Medtr1g025500;Medtr1g117130;Medtr2g043230;Medtr5g081690
mtr-miR399n	Medtr8g027375;Medtr5g059340;Medtr7g106500;Medtr8g102660;Medtr5g081690;Medtr2g043230;Medtr1g025500;Medtr1g117130;Medtr7g096880;Medtr2g451510;Medtr4g116070;Medtr5g068140;Medtr6g088460;Medtr7g096870;Medtr4g037690;Medtr5g061690;Medtr1g090683;Medtr8g442400
mtr-miR399o	Medtr4g087925;Medtr1g025500;Medtr7g096880;Medtr1g060410;Medtr8g027375;Medtr5g059340;Medtr1g036390;Medtr8g036060;Medtr5g068140;Medtr4g037690;Medtr7g096870;Medtr1g050495;Medtr5g459550;Medtr1g090683;Medtr2g451510;Medtr7g112160;Medtr8g099555;Medtr7g023290;Medtr4g116040;Medtr4g116070
mtr-miR399p	Medtr4g037690;Medtr3g436400;Medtr7g096870;Medtr3g436170;Medtr1g090683;Medtr3g082700;Medtr5g011060;Medtr5g011050;Medtr5g068140;Medtr1g025500;Medtr2g043230;Medtr7g096880;Medtr1g074940;Medtr4g065040;Medtr4g087925;Medtr1g036390;Medtr8g063310;Medtr7g106500;Medtr8g102660;Medtr4g065007;Medtr8g027375
mtr-miR399q	Medtr1g036390;Medtr5g059340;Medtr4g092960;Medtr3g077450;Medtr1g049220;Medtr4g086740;Medtr7g096880;Medtr1g025500;Medtr7g060460;Medtr4g118720;Medtr4g116070;Medtr4g086710;Medtr5g075060;Medtr7g058690;Medtr4g015120;Medtr4g015550;Medtr4g086730;Medtr1g090683;Medtr5g459550;Medtr3g436400;Medtr2g027090;Medtr4g086750;Medtr7g106500;Medtr8g027375;Medtr7g458880;Medtr4g087925;Medtr7g058670;Medtr8g075960;Medtr1g…
mtr-miR408-3p	Medtr8g088520;Medtr5g083360;Medtr5g036670;Medtr5g091910;Medtr2g055360;Medtr3g094130;Medtr7g006260;Medicago_truncatula_newGene_21571;Medtr1g086180;Medtr2g021510;Medtr8g007035;Medtr8g062700;Medtr5g090550;Medtr2g025550;Medtr3g071890;Medtr3g105190;Medtr8g007020;Medtr3g089035;Medtr7g005745;Medtr8g089110;Medtr2g046780;Medicago_truncatula_newGene_23174;Medtr3g099580;Medtr5g098310
mtr-miR408-5p	Medtr5g020800;Medtr1g019740;Medtr1g012440;Medtr1g041805;Medtr4g117370;Medtr2g084285;Medtr8g098575;Medtr8g104200;Medtr8g083530;Medtr4g071430;Medtr6g015405;Medtr3g110122;Medtr7g069580;Medtr2g086140;Medtr0016s0150;Medtr5g076680;Medtr7g066250;Medtr1g086180
mtr-miR4414a-3p	Medtr3g050060;Medtr3g099750;Medtr7g076400;Medtr3g109690;Medicago_truncatula_newGene_22110;Medtr6g091670;Medtr1g047640;Medtr3g107510;Medtr7g078880;Medtr4g120270
mtr-miR4414a-5p	Medtr3g064370;Medtr7g083240;Medtr4g005280;Medtr5g016870;Medtr8g079620;Medtr8g015480;Medtr1308s0010;Medtr1g050512;Medtr2g098440;Medtr6g023280;Medtr8g078480;Medtr3g080220;Medtr4g064670
mtr-miR4414b	Medtr6g015745;Medtr6g015430;Medtr8g077290;Medtr5g095680;Medtr5g073280;Medtr4g092880;Medtr1g080500;Medtr4g130500;Medtr3g103430;Medtr8g021120;Medtr7g020860;Medtr4g129310;Medtr5g069710;Medtr5g094390;Medtr4g122160;Medtr0147s0030;Medtr5g069000;Medtr1g015940;Medtr6g015490;Medtr7g025250;Medtr4g077787;Medtr4g035835
mtr-miR482-3p	Medtr4g050410;Medtr5g027900;Medtr3g033860;Medtr8g016580;Medtr8g076910;Medtr6g084550;Medtr3g032340;Medtr4g020640;Medtr3g033240;Medtr4g050790;Medtr3g032110;Medtr3g015500;Medtr3g034460;Medtr2g010470;Medtr3g030980;Medtr3g032370;Medtr3g031940;Medtr8g016650;Medtr3g030960;Medtr0003s0170;Medtr7g018670;Medtr6g072480;Medtr3g033130;Medtr8g106550;Medtr3g435720;Medtr7g078790;Medtr1g040450;Medtr2g063777;Medtr3…
mtr-miR482-5p	Medtr8g096530;Medtr3g455900;Medtr4g108370;Medtr8g069570;Medtr4g105520;Medtr2g103360;Medtr1g017990;Medtr3g055710;Medtr4g027195;Medtr6g046550;Medtr5g020190;Medtr5g006140;Medtr6g017270;Medtr4g016590;Medtr2g100500;Medtr1g099620;Medicago_truncatula_newGene_4722;Medtr3g055870;Medtr2g043710;Medtr6g012450;Medtr6g046570;Medtr7g009265;Medtr5g079860
mtr-miR5037a	Medtr3g118160;Medtr5g089915;Medtr6g009260;Medtr2g072940;Medtr3g078340;Medtr7g084560;Medtr4g017200;Medtr5g046610;Medtr4g104020;Medtr1g024095;Medtr1g085570;Medtr4g124520
mtr-miR5037b	Medtr4g104020;Medtr1g024095;Medtr4g124520;Medtr1g085570;Medtr5g089915;Medtr3g118160;Medtr2g072940;Medtr3g078340;Medtr7g084560;Medtr4g017200;Medtr6g009260;Medtr5g046610
mtr-miR5037c	Medtr4g104020;Medtr1g024095;Medtr1g085570;Medtr4g124520;Medtr3g118160;Medtr5g089915;Medtr6g009260;Medtr3g078340;Medtr7g084560;Medtr2g072940;Medtr4g017200;Medtr5g046610
mtr-miR5204	Medtr5g066240;Medtr1g008160;Medtr4g094898;Medtr1g062690;Medtr6g477860;Medtr1g034030;Medtr8g014677;Medtr4g120990;Medtr8g070890;Medtr7g110460;Medtr8g099585;Medtr4g128580;Medtr8g076820;Medtr7g103840;Medtr1g037310;Medtr4g011950;Medtr2g084610;Medtr1g063000;Medtr7g087047;Medtr7g016840;Medtr2g099380;Medtr3g078623;Medtr3g086380;Medtr4g094730;Medtr8g063840;Medtr1g062370;Medtr5g081850;Medtr7g100040;Medtr7g…
mtr-miR5205a	Medtr3g110380;Medicago_truncatula_newGene_24559;Medtr8g463940;Medtr1g071380;Medtr8g085700;Medtr3g065625;Medtr6g029390;Medtr4g062500;Medtr6g084320;Medtr8g007235;Medicago_truncatula_newGene_14890;Medicago_truncatula_newGene_3496;Medtr4g092920;Medtr4g043630;Medicago_truncatula_newGene_4635;Medicago_truncatula_newGene_17530;Medicago_truncatula_newGene_9968;Medtr7g072270;Medtr4g022290;Medtr3g113210;Me…
mtr-miR5205b	Medtr2g072940;Medtr3g065625;Medtr8g085700;Medtr2g019990;Medicago_truncatula_newGene_24559;Medtr8g069675;Medtr8g007235;Medtr4g128860;Medtr7g027185;Medicago_truncatula_newGene_17530;Medtr8g045665;Medtr7g077270;Medtr0415s0050;Medicago_truncatula_newGene_14890;Medtr5g062240;Medtr4g022290;Medtr5g063600;Medtr5g054550;Medtr7g115120;Medtr7g112710;Medtr5g085300;Medtr4g078350;Medtr7g008040;Medtr6g465020;Me…
mtr-miR5205c	Medtr8g069675;Medtr4g128860;Medtr6g465020;Medtr7g027185;Medtr4g019370;Medtr7g008040;Medtr8g085700;Medtr2g019990;Medtr2g072940;Medtr3g113210;Medtr5g054550;Medtr1g100860;Medtr5g062240;Medtr7g077270;Medtr6g015315;Medtr0415s0050;Medtr3g031380;Medtr4g074860;Medtr8g045665;Medtr3g030950
mtr-miR5205d	Medtr1g100860;Medtr5g062240;Medtr6g015315;Medtr7g077270;Medtr0415s0050;Medtr3g031380;Medtr4g074860;Medtr8g045665;Medtr3g030950;Medtr8g069675;Medtr4g128860;Medtr7g027185;Medtr6g465020;Medtr4g019370;Medtr7g008040;Medtr8g085700;Medtr2g019990;Medtr2g072940;Medtr3g113210;Medtr5g054550
mtr-miR5206a	Medtr1g110590;Medtr0052s0140;Medtr0052s0130
mtr-miR5206b	Medtr5g029310;Medtr4g073410;Medtr4g051698;Medtr2g042640
mtr-miR5207	Medicago_truncatula_newGene_25034;Medtr4g005050
mtr-miR5208a	Medtr4g009910;Medtr4g128920;Medtr3g098370;Medtr8g027135;Medtr7g063270;Medtr3g081510;Medtr1g015840;Medtr8g089930;Medtr8g016230;Medtr8g494210;Medtr8g030560;Medtr1g022235;Medtr8g024560;Medtr2g014310;Medtr1g028600;Medtr6g464600;Medtr8g031470;Medtr3g082060;Medtr7g066430;Medtr2g025200;Medtr8g074540;Medtr5g014660;Medtr3g464950;Medtr2g435830;Medtr1g093850;Medtr2g005255;Medtr1g037030;Medtr4g109360;Medtr1g…
mtr-miR5208b	Medtr2g435830;Medtr3g464950;Medtr2g005255;Medtr1g093850;Medtr1g111590;Medtr3g074380;Medtr1g041700;Medtr4g109360;Medtr1g037030;Medtr4g119330;Medtr3g071215;Medtr3g464810;Medtr3g467540;Medtr6g016945;Medtr2g082185;Medtr2g005210;Medtr2g027340;Medtr6g022540;Medtr4g104280;Medtr1g111050;Medtr2g026705;Medicago_truncatula_newGene_8490;Medtr7g110300;Medtr4g128920;Medtr4g009910;Medtr1g015840;Medtr8g027135;Me…
mtr-miR5208c	Medtr8g074540;Medtr5g014660;Medtr2g025200;Medtr7g066430;Medtr3g082060;Medtr8g031470;Medtr1g028600;Medtr6g464600;Medtr8g024560;Medtr1g022235;Medtr2g014310;Medtr8g030560;Medtr8g016230;Medtr8g494210;Medtr8g089930;Medtr1g015840;Medtr3g098370;Medtr8g027135;Medtr3g081510;Medtr7g063270;Medtr4g128920;Medtr4g009910;Medtr2g026705;Medicago_truncatula_newGene_8490;Medtr7g110300;Medtr6g022540;Medtr4g104280;Me…
mtr-miR5208d	Medtr3g048860;Medtr4g101980;Medtr6g079360;Medtr3g094690;Medtr1g037710;Medtr7g065645;Medtr3g048740;Medtr1g418545;Medtr3g056420;Medtr2g435830;Medtr4g128920
mtr-miR5209	Medtr7g053250;Medtr1g071170;Medicago_truncatula_newGene_14360;Medtr5g057715;Medtr7g078170;Medtr8g095235;Medtr5g089750;Medtr4g014120;Medtr2g083745;Medtr3g090200;Medtr6g471190;Medtr4g014140;Medtr7g078040;Medtr3g062250
mtr-miR5210	Medtr4g021023;Medtr8g074790;Medtr3g465550;Medtr8g023790;Medtr5g089160;Medtr0365s0010;Medtr2g072180;Medtr7g057410;Medtr4g051510;Medtr4g094588;Medtr4g019110;Medtr0425s0020;Medtr1g056710;Medtr1g107045;Medtr7g075885;Medtr4g011860;Medtr1g059630;Medicago_truncatula_newGene_13997;Medtr4g097540;Medtr2g029020;Medtr4g023090;Medtr8g101330;Medtr3g022600;Medtr4g073140;Medtr4g104440;Medtr1g114250;Medtr3g048280…
mtr-miR5211	Medtr5g013480;Medtr5g022390;Medtr5g008010
mtr-miR5212-3p	Medtr3g085050;Medtr8g015980;Medtr5g066650;Medtr6g084320;Medtr3g048350;Medtr3g069080;Medtr4g101750;Medtr8g021250;Medtr4g078730;Medtr4g127820;Medtr6g087530;Medtr4g023630;Medtr5g009930;Medtr2g049790;Medtr8g015970;Medtr4g015610;Medtr1g097690;Medtr2g099140;Medtr1g102510;Medtr4g085540;Medtr5g014960;Medtr4g076700;Medtr1g095650;Medtr7g073340;Medtr1g069450;Medtr8g040620;Medtr4g023650;Medtr5g035770;Medtr5g…
mtr-miR5212-5p	Medtr5g034130;Medtr7g006080;Medtr8g479430;Medtr7g006245;Medtr5g060470;Medtr3g005420;Medtr6g075250;Medtr6g042920;Medtr6g478230;Medtr4g080787;Medtr4g019870;Medtr2g034200;Medtr7g087475;Medtr2g461560;Medtr8g098335;Medtr3g022790;Medtr2g083030;Medtr5g090650;Medtr7g082920;Medtr7g033990;Medtr5g039770;Medtr1g026200;Medicago_truncatula_newGene_1538;Medtr5g058150;Medtr5g043780;Medicago_truncatula_newGene_11…
mtr-miR5213-3p	Medtr8g093630;Medtr2g079650;Medtr8g096900;Medtr8g088760;Medtr0190s0020;Medtr1g101400;Medtr5g069120;Medtr0311s0030;Medicago_truncatula_newGene_12894;Medtr5g464390;Medtr7g079370;Medtr4g010370;Medtr1g041435;Medtr3g080490;Medtr3g051730
mtr-miR5213-5p	Medtr7g084720;Medtr0955s0020;Medtr5g092990;Medtr4g134950;Medtr4g081250;Medtr8g011950;Medtr8g042660;Medtr3g104250;Medtr6g078630;Medtr3g072150;Medtr5g036180;Medtr8g018270;Medtr8g105820;Medtr0468s0010;Medtr5g037710;Medtr4g014580;Medtr8g101290;Medtr6g087260;Medtr5g037610;Medtr8g017800;Medtr3g012470;Medtr3g025460;Medtr6g088190;Medtr2g437560;Medtr0005s0110;Medtr6g015585;Medtr6g084370;Medtr6g015505;Medt…
mtr-miR5214-3p	Medtr4g127620;Medtr8g066770;Medtr7g066730;Medtr4g013270;Medtr1g026910;Medtr3g062220;Medtr4g051605
mtr-miR5214-5p	Medtr0938s0010;Medtr7g045910;Medtr8g102910;Medtr1g010210;Medtr3g465900;Medtr0062s0080;Medtr1g081950;Medtr2g017730;Medtr3g032750;Medtr7g025210;Medtr3g031970;Medtr7g104930;Medtr2g036900;Medtr1g035890;Medtr4g094368;Medtr7g068770;Medicago_truncatula_newGene_25077;Medtr3g064250;Medtr2g015550;Medtr4g127770;Medtr0062s0050;Medtr7g032985;Medtr5g043560;Medtr2g081820;Medtr8g038170;Medtr4g076520;Medtr0003s05…
mtr-miR5215	Medtr8g064870;Medtr2g015650;Medtr4g088840;Medtr7g073430;Medtr8g080340;Medtr4g102790;Medtr8g011490;Medtr4g070600;Medtr1g017900;Medtr8g075770;Medtr4g077783;Medtr4g074460;Medtr8g064880;Medtr5g085790;Medtr2157s0010;Medtr1g069385;Medtr1g442840;Medtr3g107520;Medtr7g073380;Medtr1g035200;Medicago_truncatula_newGene_24013
mtr-miR5216a	Medtr4g134790;Medtr3g074390;Medtr6g025115;Medtr6g464470;Medtr2g037220;Medtr4g068340;Medtr1g062950;Medtr3g107280;Medtr7g100760;Medtr3g115110;Medtr2g076103;Medtr2g014970;Medicago_truncatula_newGene_22778;Medtr3g020105;Medtr2g064025;Medicago_truncatula_newGene_12503;Medtr7g046515;Medtr7g081462;Medtr7g024480;Medtr8g054400;Medtr1g007740;Medtr3g100180;Medtr3g048545;Medtr8g012560;Medtr5g021300;Medtr4g09…
mtr-miR5216b	Medtr3g115110;Medtr3g107280;Medtr7g100760;Medtr2g014970;Medtr2g076103;Medtr2g064025;Medtr3g020105;Medicago_truncatula_newGene_22778;Medtr4g134790;Medtr2g037220;Medtr4g068340;Medtr6g464470;Medtr3g074390;Medtr6g025115;Medtr1g062950;Medtr4g094375;Medtr0260s0010;Medtr0024s0020;Medtr4g109490;Medtr8g442400;Medicago_truncatula_newGene_12503;Medtr7g024480;Medtr7g046515;Medtr7g081462;Medtr1g007740;Medtr8g…
mtr-miR5217	Medtr7g094500;Medtr7g035155;Medtr7g089970;Medtr1g017320;Medtr5g092570;Medtr1g017340;Medtr8g080990;Medtr8g011080;Medtr5g005440;Medtr7g074450;Medtr1g049100;Medtr4g118660;Medtr1g108270;Medtr4g096760
mtr-miR5218	Medtr0109s0050;Medtr3g448820;Medtr4g465410;Medtr6g073790;Medtr3g108410;Medtr3g052970;Medtr1g088450;Medtr5g095335;Medtr4g044730;Medtr8g052425;Medtr8g009322;Medtr0336s0030;Medtr7g046515;Medtr0089s0050;Medtr6g084320;Medtr6g463770;Medicago_truncatula_newGene_9359;Medtr8g089300;Medtr5g470710;Medtr6g074695;Medtr8g016020;Medtr7g010875;Medtr0124s0070;Medtr0350s0030;Medtr4g016445;Medtr8g015970;Medtr8g4428…
mtr-miR5219	Medtr7g072490;Medtr3g087300;Medtr6g065400;Medicago_truncatula_newGene_11441;Medtr3g087270;Medtr6g065370;Medtr6g090090;Medtr3g040410;Medtr0280s0040;Medtr5g005840;Medtr6g012380;Medtr4g123970;Medtr3g070140;Medtr3g063010;Medtr3g087330;Medtr3g073860;Medtr8g039300;Medtr6g081390
mtr-miR5221	Medtr7g033625;Medtr8g083100;Medtr1g013700;Medtr1g110310;Medtr2g088850;Medtr3g084470;Medtr6g090080;Medtr5g081625;Medtr4g079360;Medtr2g022250;Medtr7g081160;Medtr4g071130;Medtr6g014050;Medtr7g061540;Medtr6g463330;Medtr4g099060;Medtr4g047870;Medtr6g465290;Medtr2g083630;Medicago_truncatula_newGene_8573;Medtr7g028890;Medtr5g032020;Medtr8g079560;Medtr4g059670
mtr-miR5222	Medtr4g006350;Medtr4g076850;Medicago_truncatula_newGene_12490;Medtr2g008130;Medtr8g027425;Medtr1g032500;Medtr6g011270;Medtr3g045420;Medtr1g492700;Medtr4g104040;Medtr7g034715;Medtr3g048940;Medicago_truncatula_newGene_63;Medtr5g097170;Medtr4g121960;Medtr5g026720;Medtr1g023340;Medtr7g024190
mtr-miR5223	Medtr6g077940;Medtr0911s0020;Medtr8g012845;Medtr4g080580
mtr-miR5224a	Medtr3g048545;Medtr7g071883;Medtr7g081462;Medtr2g095730;Medtr3g075210;Medtr7g010878;Medtr0260s0010;Medtr5g057040;Medtr1g049170;Medtr2g037220;Medtr0159s0060;Medtr6g025115;Medtr2g064025;Medicago_truncatula_newGene_22778;Medtr3g069345;Medtr3g020105;Medtr2g076103;Medtr3g080840
mtr-miR5224b	Medtr1g061570;Medtr2g044810;Medtr5g057040;Medtr0260s0010;Medtr7g010878;Medtr1g038570;Medtr5g005480;Medtr2g093800;Medtr1g030400;Medtr2g093020;Medtr3g118535;Medtr7g111830;Medtr4g053270;Medtr7g081462;Medtr7g071883;Medtr3g048545;Medtr2g076103;Medtr2g064025;Medicago_truncatula_newGene_22778;Medtr3g069345;Medtr3g020105;Medtr1g071400;Medtr0159s0060;Medtr2g037220;Medtr6g025115;Medtr8g091660
mtr-miR5225a	Medtr6g065510;Medtr0681s0020;Medtr3g069580;Medtr2g450210;Medtr8g066310;Medtr2g076900
mtr-miR5225b	Medtr2g042570;Medtr5g010000;Medtr5g040030;Medtr8g468840;Medtr7g039570;Medtr4g063570;Medtr2g450210;Medtr8g468810
mtr-miR5225c	Medtr8g468810;Medtr2g450210;Medtr8g468840;Medtr5g040030;Medtr7g039570;Medtr4g063570;Medtr5g010000;Medtr2g042570
mtr-miR5226	Medtr8g021350;Medtr6g009590;Medtr6g009610;Medtr3g031600;Medtr8g075755;Medtr5g081840;Medtr3g107100;Medtr6g011060;Medtr2g099710;Medtr3g069080;Medtr4g087080;Medicago_truncatula_newGene_3331;Medtr2g005240;Medtr3g107590;Medtr4g063270;Medtr7g052570;Medtr1g061710;Medtr7g077650;Medtr4g015120;Medtr6g036500;Medtr7g066600
mtr-miR5227	Medtr5g079575;Medtr7g062260;Medtr6g060390;Medtr8g015150;Medtr5g077640;Medtr3g105390;Medtr5g042560;Medtr8g079320;Medtr7g113640;Medtr4g053260;Medtr7g100010;Medtr4g107360;Medtr0088s0110;Medtr2g026180;Medtr7g066210;Medicago_truncatula_newGene_501;Medtr6g008890;Medtr4g116900;Medtr3g102460;Medtr4g078640;Medtr8g088510;Medtr1g016010;Medtr6g015860;Medtr3g046300;Medtr1g029440;Medtr5g024070;Medtr5g088230;Me…
mtr-miR5228	Medtr4g019880;Medtr3g078830;Medtr4g092780;Medtr4g122620;Medtr3g013815;Medtr1g101760;Medtr3g074720;Medtr0538s0010;Medtr5g077170;Medtr3g088505;Medtr3g461020;Medtr7g117520;Medtr5g066240;Medtr1g067150;Medtr3g107120;Medtr0538s0030;Medtr4g129880
mtr-miR5229a	Medtr5g009110;Medtr4g119340;Medtr3g011770;Medtr4g108100;Medtr4g048350;Medtr8g066010;Medtr2g436760;Medtr3g073420;Medtr4g118420;Medtr3g007770;Medtr2g023660;Medtr5g034370;Medtr3g012530;Medtr8g099460;Medicago_truncatula_newGene_28489;Medtr8g005060;Medtr4g098850;Medtr8g104340;Medtr8g086020;Medtr6g018315;Medtr4g010650;Medtr8g012565;Medtr5g082770;Medtr2g055750;Medtr3g099830;Medtr7g112350;Medtr5g082780;M…
mtr-miR5229b	Medtr5g034370;Medtr3g012530;Medtr8g099460;Medicago_truncatula_newGene_28489;Medtr8g005060;Medtr4g098850;Medtr6g018315;Medtr4g010650;Medtr5g082770;Medtr8g012565;Medtr2g055750;Medtr3g099830;Medtr7g112350;Medtr5g082780;Medtr8g104340;Medtr8g086020;Medtr3g011770;Medtr4g108100;Medtr5g009110;Medtr4g119340;Medtr4g118420;Medtr3g007770;Medtr2g023660;Medtr4g048350;Medtr8g066010;Medtr2g436760;Medtr3g073420;M…
mtr-miR5230	Medtr7g405710;Medtr7g070110;Medtr4g078440;Medtr1g079370;Medtr7g030070;Medtr3g462430;Medtr7g022050;Medtr3g107930;Medtr5g032720;Medtr2g079610;Medtr1g107535;Medtr8g106820;Medtr8g105700;Medtr8g074630;Medtr4g008430;Medtr3g007930;Medtr1g012690;Medtr1g012700;Medtr1g021995;Medtr7g058510;Medtr8g027775;Medtr1g079380;Medtr6g013450;Medtr7g087960;Medtr5g059820;Medtr0176s0070;Medtr7g087890;Medtr4g109400;Medtr8…
mtr-miR5231	Medtr2g089975;Medtr3g434770;Medtr6g077990;Medtr0006s0080;Medtr1g021895;Medicago_truncatula_newGene_19053;Medtr3g107320;Medtr4g019900;Medtr1g066620;Medicago_truncatula_newGene_1670;Medtr1g036820;Medtr3g117890;Medtr4g063760;Medtr3g013790;Medtr8g107410;Medtr8g089940;Medtr3g104950;Medtr5g027970;Medtr1g052405;Medtr6g086565;Medtr2g067970;Medtr2g015010;Medtr7g098240;Medtr4g029440;Medtr1g082310;Medtr4g08…
mtr-miR5233	Medtr8g022280;Medtr3g011280;Medtr4g072820;Medtr7g084110;Medtr2g090960;Medtr1g046850;Medtr3g088635;Medtr0677s0030;Medicago_truncatula_newGene_18108;Medtr4g016610;Medtr3g095890;Medtr8g088600
mtr-miR5234	Medtr5g063310;Medtr7g091380;Medtr0428s0040;Medtr7g105070;Medtr8g468600;Medtr1g095070;Medtr2g096660;Medtr7g086210;Medtr5g081410;Medtr5g023660;Medtr2g027780;Medtr8g043960;Medtr1g094890;Medtr1g035730;Medtr4g087900;Medtr0052s0190;Medtr7g117540;Medtr5g067530;Medtr3g037690;Medtr8g063820;Medtr2g017750;Medtr5g091490;Medtr0055s0010;Medtr1g072160;Medtr2g055140;Medtr2g072170;Medtr1g080840;Medtr1g115740;Medt…
mtr-miR5236a	Medtr2g084725;Medtr0055s0060;Medtr1g103260;Medtr8g038580;Medicago_truncatula_newGene_27441;Medtr5g095620;Medtr7g406990;Medicago_truncatula_newGene_27438;Medtr8g042470;Medtr0052s0020;Medtr1g037560;Medicago_truncatula_newGene_9501;Medtr4g024860;Medtr3g084410;Medtr6g089780;Medtr7g087250;Medtr8g069675;Medtr4g078130;Medicago_truncatula_newGene_26281;Medtr0055s0100;Medtr0055s0090;Medtr7g099880;Medtr002…
mtr-miR5236b	Medtr8g069675;Medtr6g089780;Medtr7g087250;Medtr1g037560;Medtr8g042470;Medicago_truncatula_newGene_27438;Medtr0052s0020;Medtr7g406990;Medtr3g084410;Medtr4g024860;Medicago_truncatula_newGene_9501;Medicago_truncatula_newGene_27441;Medtr5g095620;Medtr1g103260;Medtr8g038580;Medtr0055s0060;Medtr2g084725;Medtr7g045510;Medtr6g027530;Medtr6g023390;Medicago_truncatula_newGene_25364;Medtr7g039330;Medtr0021s…
mtr-miR5236c	Medtr8g069675;Medtr7g087250;Medtr6g089780;Medtr1g037560;Medtr7g406990;Medicago_truncatula_newGene_27438;Medtr8g042470;Medtr0052s0020;Medtr3g084410;Medtr4g024860;Medicago_truncatula_newGene_9501;Medicago_truncatula_newGene_27441;Medtr5g095620;Medtr8g038580;Medtr1g103260;Medtr0055s0060;Medtr2g084725;Medtr7g045510;Medtr6g023390;Medtr6g027530;Medicago_truncatula_newGene_25364;Medtr7g039330;Medtr0021s…
mtr-miR5236d	Medtr3g084410;Medtr4g024860;Medicago_truncatula_newGene_9501;Medtr1g037560;Medtr0052s0020;Medicago_truncatula_newGene_27438;Medtr8g042470;Medtr7g406990;Medtr8g069675;Medtr6g089780;Medtr7g087250;Medtr1g103260;Medtr8g038580;Medtr2g084725;Medtr0055s0060;Medtr5g095620;Medicago_truncatula_newGene_27441;Medtr6g023390;Medtr6g027530;Medicago_truncatula_newGene_25364;Medtr7g045510;Medtr0055s0090;Medtr0055…
mtr-miR5236e	Medtr2g084725;Medtr0055s0060;Medtr8g038580;Medtr1g103260;Medicago_truncatula_newGene_27441;Medtr5g095620;Medicago_truncatula_newGene_27438;Medtr8g042470;Medtr7g406990;Medtr0052s0020;Medtr1g037560;Medtr4g024860;Medicago_truncatula_newGene_9501;Medtr3g084410;Medtr6g089780;Medtr7g087250;Medtr8g069675;Medtr4g078130;Medicago_truncatula_newGene_26281;Medtr0055s0100;Medtr0055s0090;Medtr7g099880;Medtr002…
mtr-miR5237	Medtr6g038670;Medtr7g027185;Medtr7g009580;Medtr4g015550;Medtr6g065540;Medtr5g063740;Medtr4g081350;Medtr0321s0040;Medtr2g071670;Medtr5g007740;Medtr6g015510;Medtr8g102820;Medtr6g008220;Medtr3g112050;Medtr6g087760;Medicago_truncatula_newGene_24447;Medtr6g005340;Medtr8g087930;Medtr0003s0620;Medtr3g030320;Medtr7g091450;Medtr5g007717;Medtr7g026977;Medtr1g442840;Medicago_truncatula_newGene_23568;Medtr7g…
mtr-miR5238	Medtr0043s0030;Medtr7g071410;Medtr7g091290;Medtr1g050322;Medtr4g118400;Medtr3g093750;Medtr7g021120;Medtr2g084270;Medtr7g099570;Medtr8g069390;Medtr4g081270;Medtr6g472100;Medtr6g093180;Medtr6g025160;Medtr7g108500;Medtr5g024180;Medtr6g077940;Medtr3g055990;Medtr1g099560;Medtr4g081665;Medtr8g072010;Medtr5g048060;Medtr5g020370;Medicago_truncatula_newGene_3468;Medtr7g101180;Medtr8g032650;Medtr7g081410;M…
mtr-miR5239	Medtr8g467800;Medtr5g024040;Medtr3g107120;Medtr1g100090;Medtr4g087360;Medtr1g115400;Medtr4g065200;Medtr4g134150;Medtr6g044560;Medtr7g056447;Medtr4g032845;Medtr3g108140;Medtr4g006080;Medtr7g056277;Medtr7g060470;Medicago_truncatula_newGene_9682;Medtr6g045333;Medtr7g033945;Medtr7g034110;Medtr4g060500;Medicago_truncatula_newGene_12205;Medtr6g011460;Medtr7g005870;Medtr5g092130;Medtr8g027725;Medtr2g037…
mtr-miR5240	Medtr5g085920;Medtr1g087200;Medtr3g088750;Medtr5g027010;Medtr3g095130;Medtr8g041710;Medtr5g083890;Medtr5g020980;Medtr5g028190;Medtr4g009760;Medtr3g075100;Medtr1g021925;Medicago_truncatula_newGene_12933;Medtr8g099840;Medtr4g095700;Medtr4g067310;Medtr4g125810;Medtr8g466180;Medtr8g012325;Medtr3g048470;Medtr5g083050;Medtr3g058210;Medtr6g079470;Medtr2g020210;Medtr7g081610;Medtr1g017950;Medtr3g067985;M…
mtr-miR5241a	Medtr3g101500;Medtr6g079660;Medtr8g098325;Medtr4g128050;Medtr3g092150;Medtr5g035770;Medtr4g068270;Medtr6g027920;Medtr5g090067;Medtr3g088100;Medtr5g006180;Medtr5g090070;Medtr4g065580;Medtr7g103490;Medtr1g101550;Medtr1g027820;Medtr4g005090;Medtr2g104140;Medtr2g081050;Medicago_truncatula_newGene_14997;Medtr4g068240;Medtr1g061540;Medtr7g078360;Medtr6g018390;Medtr4g017490;Medtr8g056830;Medtr3g109040;M…
mtr-miR5241b	Medtr4g017490;Medtr6g018390;Medtr4g068240;Medtr7g078360;Medtr1g061540;Medtr8g080000;Medtr2g031610;Medtr3g109040;Medtr8g056830;Medtr4g084870;Medtr1g093990;Medtr2g089170;Medtr4g052010;Medtr2g007290;Medtr5g067370;Medtr3g060260;Medtr7g033650;Medtr8g011470;Medtr7g406950;Medtr1g073350;Medtr4g128050;Medtr3g092150;Medtr5g035770;Medtr4g068270;Medtr3g101500;Medtr6g079660;Medtr8g098325;Medtr3g088100;Medtr5g…
mtr-miR5241c	Medtr5g006180;Medtr3g088100;Medtr6g027920;Medtr5g090067;Medtr5g035770;Medtr4g068270;Medtr3g092150;Medtr4g128050;Medtr6g079660;Medtr8g098325;Medtr3g101500;Medicago_truncatula_newGene_14997;Medtr1g027820;Medtr2g104140;Medtr4g005090;Medtr2g081050;Medtr7g103490;Medtr4g065580;Medtr5g090070;Medtr1g101550;Medtr2g031610;Medtr8g080000;Medtr4g084870;Medtr1g093990;Medtr2g089170;Medtr8g056830;Medtr3g109040;M…
mtr-miR5243	Medtr8g070530;Medtr3g019340;Medtr5g025170;Medtr8g100160;Medtr3g018960;Medtr4g088005;Medtr4g074350;Medtr8g023440;Medtr2g021030;Medtr4g074860;Medtr8g461380;Medtr8g107450;Medtr1g010300;Medtr5g037170;Medtr8g010550;Medtr7g099150;Medtr7g035095;Medtr3g093160;Medtr3g111020;Medtr2g005690;Medtr5g017790;Medtr7g094790;Medtr8g007660
mtr-miR5244	Medtr8g012400;Medtr4g115450;Medtr4g125670;Medtr4g117490;Medtr8g015200;Medtr5g073450;Medtr3g086770;Medtr0002s0510;Medtr5g080360;Medtr4g094440;Medtr4g094310;Medtr5g020570;Medicago_truncatula_newGene_27440;Medtr0806s0010;Medtr4g094435;Medtr5g023720;Medtr6g004610;Medtr4g079210;Medtr8g086590;Medicago_truncatula_newGene_27437;Medtr2g083510;Medtr4g127480;Medtr4g129140;Medtr4g064550;Medtr4g064560;Medtr4g…
mtr-miR5245	Medtr6g015475;Medtr4g015060;Medtr8g080950;Medtr4g021023;Medtr6g471260;Medtr2g039770;Medtr8g016640;Medtr8g016440;Medtr7g074070;Medtr4g081330;Medtr6g472230;Medtr4g020640;Medtr0729s0010;Medtr5g061220;Medtr6g015435;Medtr5g031250;Medtr4g015030;Medtr8g012200;Medtr6g015590;Medtr8g035990;Medtr3g091570;Medtr8g016460;Medtr1g014690;Medicago_truncatula_newGene_20997;Medtr4g020495;Medtr6g015680;Medtr4g080320;…
mtr-miR5246	Medtr2g098520;Medtr5g044450;Medtr1g090680;Medtr4g129560;Medtr1g095450;Medtr3g462390;Medtr4g087590;Medtr8g056030;Medtr7g005990;Medtr2g081180;Medtr4g023560;Medtr7g114680;Medtr3g096990;Medtr2g098540;Medtr3g452210;Medtr1g050690;Medtr6g478020;Medtr5g044470;Medtr8g031390;Medtr5g018060;Medtr6g083190;Medtr5g054360;Medtr4g011180;Medtr2g082800;Medtr2g048730;Medtr8g463930;Medtr4g114650;Medtr3g033380;Medtr4g…
mtr-miR5247	Medtr0397s0010;Medtr2g027030;Medtr8g101320;Medtr6g093030;Medicago_truncatula_newGene_2821;Medtr8g469270;Medtr8g101300;Medicago_truncatula_newGene_21571;Medtr3g093520;Medtr6g033065;Medtr5g070620;Medtr4g097580;Medtr4g119140;Medtr1g022315;Medtr4g113900;Medtr4g080105;Medtr4g024660;Medtr2g027090;Medtr1g088870;Medtr8g072440;Medtr7g011060;Medtr3g095520;Medicago_truncatula_newGene_12116;Medtr3g466170;Med…
mtr-miR5248	Medtr2g011150;Medtr8g463650;Medtr2g018290;Medtr8g091995;Medtr1g051185;Medtr5g006990;Medtr5g027160;Medtr8g013560;Medtr7g056420;Medtr8g052080;Medtr2g078990;Medtr1g040130;Medtr7g056430;Medtr7g056663;Medtr7g066120;Medtr8g052050;Medicago_truncatula_newGene_26517;Medtr4g115320;Medtr8g013610;Medtr1g099050;Medtr5g026660;Medtr4g063670;Medtr2g079030;Medicago_truncatula_newGene_9948;Medtr7g105130;Medtr5g081…
mtr-miR5249	Medtr1g073740;Medicago_truncatula_newGene_2821;Medtr1g094870;Medtr2g435550;Medtr5g099310;Medtr4g086010;Medtr5g085730;Medtr3g076670;Medtr8g067420;Medtr2g098010;Medtr1g080600;Medtr8g445990;Medtr4g026050;Medtr8g045090;Medtr3g118020;Medtr6g090180;Medtr0022s0430;Medtr8g019370;Medtr8g102840;Medtr7g024300;Medtr7g088750
mtr-miR5250	Medtr7g015310;Medtr8g465700;Medtr2g024270;Medtr8g106240;Medtr8g015250;Medtr1g040955;Medtr0005s0200;Medtr2g025960;Medtr4g097110;Medtr1g072450;Medtr6g037900;Medtr8g463130;Medtr3g053000;Medtr8g041100;Medicago_truncatula_newGene_12410;Medtr1g107450;Medtr3g093600;Medtr7g084840;Medtr3g466010;Medtr7g007090;Medtr4g035550;Medtr7g006900;Medicago_truncatula_newGene_25077
mtr-miR5251	Medtr1g102170;Medtr1g116070;Medtr8g076480;Medtr3g466610;Medtr4g075340;Medtr4g012060;Medtr2g080050;Medtr3g045420;Medtr0054s0010;Medtr8g027990;Medtr1g057830;Medtr1g027970;Medtr7g062260;Medtr5g021500;Medtr2g062790;Medtr7g092930;Medtr7g114570;Medtr7g079420;Medtr1g019120;Medtr8g468600;Medtr4g086440;Medtr2g087840;Medtr3g109330;Medtr3g118290;Medtr3g015383;Medtr6g016175;Medtr4g127810;Medtr7g104890;Medtr1…
mtr-miR5252	Medtr7g113520;Medtr6g466000;Medtr8g011850;Medtr7g026130;Medtr0468s0010;Medtr4g101820;Medtr7g112030;Medtr8g020430;Medtr3g022930;Medtr8g027975;Medtr8g080000;Medtr8g096930;Medtr8g036080;Medtr8g037220;Medtr5g071610;Medtr1g044480;Medtr8g012200;Medtr8g011950;Medtr6g465990;Medtr8g011725;Medtr5g006310;Medicago_truncatula_newGene_14997
mtr-miR5253	Medtr4g124300;Medtr7g006750;Medtr6g092940;Medtr6g445320;Medtr7g029505;Medicago_truncatula_newGene_3874;Medtr7g075900;Medtr3g069410;Medtr8g024590;Medtr8g073335;Medtr5g024210;Medtr1g073380;Medtr4g126040;Medtr4g088235;Medtr4g102270;Medtr4g105480;Medtr3g009240;Medtr1g009660;Medtr4g078370;Medtr8g447000;Medtr1g086950;Medtr5g037180;Medtr8g072010;Medtr7g094520;Medtr4g086660;Medtr2g027410;Medtr1g022190;Me…
mtr-miR5254	Medtr3g011960;Medtr7g080020;Medtr7g060420;Medtr1g097270;Medtr3g093800;Medtr6g042310;Medtr1g035700;Medtr3g107650;Medtr7g110390;Medtr6g088610;Medtr8g007090;Medtr1g109700;Medtr4g057487;Medtr4g062410;Medtr5g025850;Medtr0089s0100;Medtr1g075800;Medtr4g062330;Medtr8g013600;Medtr3g101210;Medicago_truncatula_newGene_7697;Medtr7g080000;Medtr3g115410;Medtr6g084190;Medtr5g011980;Medtr7g027940;Medtr6g039850;M…
mtr-miR5255	Medtr5g020025;Medtr0087s0070;Medtr2g030380;Medtr5g064590;Medtr4g049730;Medtr4g104350;Medtr2g020870;Medtr5g059260;Medtr2g081920;Medtr7g066400;Medicago_truncatula_newGene_2370;Medtr5g099020;Medtr1g097380;Medtr1g021740;Medtr4g021520;Medtr2g063110;Medtr4g094805;Medtr3g118040;Medtr6g064980;Medtr4g127210;Medtr2g069340;Medtr7g088740;Medtr0003s0350;Medtr8g021980
mtr-miR5256	Medtr3g115170;Medtr4g130280;Medtr4g117500;Medtr8g077310;Medtr2g029750;Medtr1g061130;Medtr3g070860;Medtr3g015260;Medtr6g086060;Medtr8g098345;Medtr1g074190;Medtr7g085870;Medtr8g013040;Medtr1g073920;Medtr8g091670;Medtr6g006990;Medtr8g032440;Medtr8g433010;Medtr1g100593;Medtr2g093760;Medtr3g100420;Medtr3g018930;Medtr6g033120;Medtr0044s0180;Medtr1g103260;Medicago_truncatula_newGene_20610;Medtr3g107510;…
mtr-miR5257	Medtr2g012770;Medtr4g064997;Medtr3g098740;Medtr7g079310;Medtr8g021230;Medtr4g052780;Medtr8g090280;Medtr3g070590;Medtr7g095260;Medtr4g093070;Medtr7g088650;Medtr5g030010;Medtr3g464030;Medtr1g024980;Medtr3g101240;Medtr4g015410;Medtr8g090220;Medtr1g094115;Medtr1g075137;Medtr0005s0200;Medtr7g088120;Medtr5g098020;Medtr0083s0100;Medtr6g074660;Medtr3g013500;Medtr7g078780;Medtr8g105630;Medtr4g052770;Medtr…
mtr-miR5258	Medtr3g032760;Medtr3g069860;Medtr7g078790;Medtr3g435720;Medtr8g106550;Medtr2g071960;Medtr2g072820;Medtr0047s0120;Medtr1g095480;Medtr5g048160;Medtr2g071980;Medtr7g015620;Medtr3g012210;Medtr2g071850;Medtr3g032150;Medtr8g104340;Medtr8g090310;Medtr3g080470;Medtr7g009070;Medtr3g033110;Medtr6g084550;Medtr5g004600;Medtr3g435740;Medtr7g015670;Medtr8g090280;Medtr1g073950;Medtr3g012050;Medtr8g009560;Medtr3…
mtr-miR5259	Medtr8g092650;Medicago_truncatula_newGene_9550;Medtr7g099030;Medtr2g023450;Medtr7g084800;Medtr7g022870;Medtr7g086860;Medtr1g088850;Medtr3g102490
mtr-miR5260	Medtr3g088610;Medtr2g073470;Medtr1g032620;Medtr1g035540;Medicago_truncatula_newGene_27564;Medtr2g025220;Medtr8g046240;Medtr1g059590;Medtr4g086660;Medtr3g087275;Medtr7g085670;Medtr3g086430;Medicago_truncatula_newGene_22749;Medtr2g061380;Medtr3g040430;Medtr1g072490;Medtr8g021120;Medtr4g083690;Medtr5g068600;Medtr8g020490;Medtr7g082220;Medtr4g094478;Medtr7g090775;Medtr8g092020;Medtr2g019320;Medtr8g07…
mtr-miR5261	Medtr2g020920;Medtr3g113110;Medtr6g088835;Medtr8g015980;Medtr8g011850;Medtr2g007650;Medtr3g451890;Medtr4g020550;Medtr1g110840;Medtr4g020750;Medtr8g020430;Medtr4g094430;Medtr7g045370;Medtr4g020535;Medtr8g015970;Medtr8g037220;Medtr8g016070;Medtr4g087530;Medtr6g015695;Medtr8g016020;Medtr6g015455;Medtr6g015775;Medtr8g012080;Medtr6g015510;Medtr4g021170;Medtr6g077500;Medtr1g013000;Medtr1g055315;Medtr6g…
mtr-miR5262	Medtr8g104820;Medtr3g088805;Medtr2g083430;Medtr4g074450;Medtr7g056630;Medtr4g122830;Medtr3g117015;Medtr7g080500;Medtr4g107995;Medtr5g030940;Medtr1g107340;Medtr3g106830;Medtr2g020750;Medtr2g020760;Medtr1g047000;Medtr1g021310;Medtr1g110760;Medtr5g020870;Medtr8g032850;Medtr3g106340;Medtr8g076770;Medtr6g045357;Medtr2g083360;Medtr5g013420;Medtr7g033825;Medtr4g117810;Medtr4g117770;Medtr2g083480;Medtr1g…
mtr-miR5263	Medtr8g014340;Medtr6g042530;Medtr1g115300;Medtr3g110330;Medtr2g079050;Medtr8g103890;Medtr5g047140;Medicago_truncatula_newGene_17988;Medtr8g028475;Medtr3g067690;Medtr7g013700;Medtr3g070740;Medtr1g047130;Medtr8g464490;Medtr7g074250;Medtr4g065830;Medtr2g099600;Medtr8g064810;Medicago_truncatula_newGene_19678;Medtr6g082040;Medtr4g020770;Medtr2g030100;Medtr5g093380
mtr-miR5264	Medtr4g022610;Medtr2g088450;Medtr8g024320;Medtr5g092370;Medtr4g117010;Medtr1g043040;Medtr2g013140;Medicago_truncatula_newGene_28380;Medtr2g094930;Medtr8g042950;Medtr5g043780;Medtr2g040510;Medtr0619s0010;Medtr7g102120;Medicago_truncatula_newGene_10977;Medtr5g055350;Medtr6g004590;Medtr8g043880;Medtr4g129950;Medtr3g091420;Medtr7g095430;Medtr1g114540;Medtr3g080640;Medtr3g077950;Medtr4g088010;Medtr1g0…
mtr-miR5265	Medtr3g070033;Medtr0011s0320;Medtr3g435140;Medtr7g109320;Medtr3g448490;Medtr8g006710;Medtr3g100570;Medtr8g023060;Medtr3g104250;Medtr8g079250;Medtr7g024000;Medtr8g020960;Medtr3g092420;Medtr1g110280;Medtr3g027330;Medtr5g073250;Medtr2g007400;Medtr8g062180;Medtr6g033660;Medtr8g038210;Medtr7g022710;Medtr6g006910;Medtr3g110380;Medtr5g012340;Medtr3g071960;Medtr4g084660;Medtr7g015400;Medtr4g102240;Medtr3…
mtr-miR5266	Medtr1218s0010;Medtr4g127480;Medtr8g066950;Medtr1g022025;Medtr3g073790;Medtr0055s0100;Medtr8g066952;Medtr7g028740;Medtr0085s0030;Medtr8g024320;Medtr2g060960;Medtr3g084640;Medtr5g099290
mtr-miR5267a	Medicago_truncatula_newGene_11879;Medtr8g045300;Medtr1g072865
mtr-miR5267b	Medtr8g045300;Medtr1g072865;Medicago_truncatula_newGene_11879
mtr-miR5267c	Medtr1g072865;Medtr8g045300;Medicago_truncatula_newGene_11879
mtr-miR5267d	Medicago_truncatula_newGene_11879;Medtr1g072865;Medtr8g045300
mtr-miR5267e	Medtr8g045300;Medtr1g072865;Medicago_truncatula_newGene_11879
mtr-miR5267f	Medtr1g072865;Medtr8g045300;Medicago_truncatula_newGene_11879
mtr-miR5267g	Medtr8g045300;Medtr1g072865;Medicago_truncatula_newGene_11879
mtr-miR5267h	Medtr1g072865;Medtr8g045300;Medicago_truncatula_newGene_11879
mtr-miR5267i	Medicago_truncatula_newGene_11879;Medtr8g045300;Medtr1g072865
mtr-miR5267j	Medicago_truncatula_newGene_11879;Medtr8g045300;Medtr1g072865
mtr-miR5267k	Medtr8g045300;Medtr1g072865;Medicago_truncatula_newGene_11879
mtr-miR5267l	Medicago_truncatula_newGene_11879;Medtr3g050060;Medtr1g072865
mtr-miR5267m	Medicago_truncatula_newGene_11879;Medtr1g072865;Medtr8g045300
mtr-miR5267n	Medicago_truncatula_newGene_11879;Medtr8g045300;Medtr1g072865
mtr-miR5267o	Medtr1g072865;Medicago_truncatula_newGene_11879;Medtr3g050060
mtr-miR5268a	Medtr3g037510;Medicago_truncatula_newGene_3287;Medtr1g071260
mtr-miR5268b	Medtr1g071260;Medtr3g037510;Medicago_truncatula_newGene_3287
mtr-miR5269a	Medicago_truncatula_newGene_25974;Medtr7g108080;Medicago_truncatula_newGene_26461;Medtr4g053785;Medtr4g122240;Medtr3g084520;Medtr1g054865
mtr-miR5269b	Medtr7g108080;Medtr5g080010;Medtr4g074860;Medtr5g048180;Medtr4g122240;Medtr4g053785
mtr-miR5270a	Medtr1g083130;Medtr4g133170;Medtr1g100777
mtr-miR5270b	Medtr1g083130;Medtr1g100777;Medtr4g133170
mtr-miR5272a	Medicago_truncatula_newGene_5311;Medicago_truncatula_newGene_28154;Medtr1g086180;Medtr1g011540;Medtr3g085990
mtr-miR5272b	Medicago_truncatula_newGene_5311;Medicago_truncatula_newGene_28154;Medtr1g086180;Medtr1g011540;Medtr3g085990
mtr-miR5272c	Medicago_truncatula_newGene_28154;Medicago_truncatula_newGene_5311;Medtr3g085990;Medtr1g011540;Medtr1g086180
mtr-miR5272d	Medicago_truncatula_newGene_28154;Medicago_truncatula_newGene_5311;Medtr3g085990;Medtr1g086180;Medtr1g011540
mtr-miR5272e	Medtr3g085990;Medtr1g011540;Medtr1g086180;Medicago_truncatula_newGene_28154;Medicago_truncatula_newGene_5311
mtr-miR5272f	Medtr1g086180;Medtr1g103250;Medtr8g022280;Medicago_truncatula_newGene_5311
mtr-miR5274a	Medtr8g097160
mtr-miR5274b-3p	Medtr7g117705;Medtr7g109530;Medtr4g129850;Medtr5g042630;Medtr1g064200;Medtr4g023510;Medtr8g015200;Medtr8g030670;Medtr1g016570;Medtr2g436760
mtr-miR5274b-5p	Medtr8g079940;Medtr0152s0090;Medtr2g022980;Medtr8g042470;Medtr0212s0020;Medtr0515s0020;Medtr0306s0040;Medtr5g097360;Medicago_truncatula_newGene_4172;Medtr7g086370
mtr-miR5275	Medicago_truncatula_newGene_13335;Medtr1g055085
mtr-miR5276	Medtr4g118720;Medtr0055s0060;Medtr0055s0100;Medtr2g007790;Medtr0052s0020
mtr-miR5277	Medtr6g005600;Medtr5g025840;Medtr1g037550;Medtr1g107490;Medtr6g005660;Medtr4g086010
mtr-miR5278	Medtr8g090220;Medtr2g461800;Medtr1g069605;Medtr7g076260
mtr-miR5279	Medtr2g070160
mtr-miR5281a	Medtr1g029850;Medtr5g056890;Medtr5g063600;Medtr1g115195;Medicago_truncatula_newGene_9685;Medtr0024s0020;Medtr7g102430;Medtr0415s0050;Medtr8g071100;Medtr8g036830;Medtr7g111040;Medtr3g090160
mtr-miR5281b	Medtr7g077270;Medtr0415s0050;Medtr3g031380;Medicago_truncatula_newGene_18642;Medtr8g105120;Medtr5g056890;Medtr3g090160;Medtr8g036830;Medtr7g111040;Medtr0171s0010;Medtr8g071100;Medtr2g019990;Medtr0024s0020;Medicago_truncatula_newGene_9685;Medicago_truncatula_newGene_10163;Medtr5g063600;Medtr1g029850;Medtr8g068450;Medtr6g465020
mtr-miR5281c	Medtr7g077270;Medtr0415s0050;Medtr3g031380;Medicago_truncatula_newGene_18642;Medtr8g105120;Medtr5g056890;Medtr3g090160;Medtr8g036830;Medtr7g111040;Medtr0171s0010;Medtr8g071100;Medtr2g019990;Medtr0024s0020;Medicago_truncatula_newGene_9685;Medicago_truncatula_newGene_10163;Medtr5g063600;Medtr1g029850;Medtr8g068450;Medtr6g465020
mtr-miR5281d	Medicago_truncatula_newGene_10163;Medtr5g063600;Medtr1g029850;Medtr8g068450;Medtr8g071100;Medtr0171s0010;Medtr2g019990;Medtr0024s0020;Medicago_truncatula_newGene_9685;Medtr6g465020;Medtr5g056890;Medtr7g077270;Medtr0415s0050;Medtr3g031380;Medicago_truncatula_newGene_18642;Medtr8g105120;Medtr8g036830;Medtr7g111040;Medtr3g090160
mtr-miR5281e	Medtr5g056890;Medtr7g077270;Medtr0415s0050;Medtr3g031380;Medtr8g105120;Medicago_truncatula_newGene_18642;Medtr8g036830;Medtr7g111040;Medtr3g090160;Medicago_truncatula_newGene_10163;Medtr5g063600;Medtr1g029850;Medtr8g068450;Medtr8g071100;Medtr0171s0010;Medtr2g019990;Medtr0024s0020;Medicago_truncatula_newGene_9685;Medtr6g465020
mtr-miR5281f	Medtr6g465020;Medtr8g068450;Medtr1g029850;Medtr5g063600;Medicago_truncatula_newGene_10163;Medicago_truncatula_newGene_9685;Medtr2g019990;Medtr0024s0020;Medtr8g071100;Medtr0171s0010;Medtr8g036830;Medtr7g111040;Medtr3g090160;Medtr5g056890;Medtr8g105120;Medicago_truncatula_newGene_18642;Medtr3g031380;Medtr0415s0050;Medtr7g077270
mtr-miR5282	Medtr8g027295;Medtr4g018733;Medtr2g089020;Medtr3g065750;Medtr0219s0100;Medtr3g018960;Medicago_truncatula_newGene_5791;Medtr1g016360;Medtr3g033520;Medtr8g468070
mtr-miR5284a	Medtr3g081690;Medtr5g055210;Medtr4g080160;Medtr8g104855;Medtr1g022010;Medtr2g046630;Medtr4g104660;Medtr2g030540;Medtr5g013130;Medtr0042s0230;Medtr5g005160;Medtr8g078480;Medtr2g035460
mtr-miR5284b	Medtr5g037160;Medtr0136s0010;Medtr2g035460;Medtr2g049790;Medtr4g080160;Medtr2g020770;Medtr3g081690;Medtr2g030540;Medtr2g007220;Medtr2g437910;Medtr1g022010;Medtr2g046630
mtr-miR5284c	Medtr3g081690;Medtr5g055210;Medtr4g080160;Medtr8g104855;Medtr2g046630;Medtr1g022010;Medtr4g104660;Medtr2g030540;Medtr5g013130;Medtr0042s0230;Medtr5g005160;Medtr8g078480;Medtr2g035460
mtr-miR5284d	Medtr1g022010;Medtr2g046630;Medtr2g030540;Medtr4g104660;Medtr5g055210;Medtr3g081690;Medtr4g080160;Medtr8g104855;Medtr8g078480;Medtr2g035460;Medtr5g005160;Medtr5g013130;Medtr0042s0230
mtr-miR5284e	Medtr2g046630;Medtr1g022010;Medtr4g104660;Medtr2g030540;Medtr5g055210;Medtr3g081690;Medtr4g080160;Medtr8g104855;Medtr8g078480;Medtr2g035460;Medtr0042s0230;Medtr5g013130;Medtr5g005160
mtr-miR5284f	Medtr0042s0230;Medtr5g013130;Medtr5g005160;Medtr2g035460;Medtr8g078480;Medtr8g104855;Medtr3g081690;Medtr5g055210;Medtr4g080160;Medtr4g104660;Medtr2g030540;Medtr1g022010;Medtr2g046630
mtr-miR5284g	Medtr0042s0230;Medtr5g013130;Medtr5g005160;Medtr8g078480;Medtr2g035460;Medtr5g055210;Medtr4g080160;Medtr3g081690;Medtr8g104855;Medtr2g046630;Medtr1g022010;Medtr4g104660;Medtr2g030540
mtr-miR5284h	Medtr2g020770;Medtr4g080160;Medtr3g081690;Medtr5g007450;Medtr2g046630;Medtr2g007220;Medtr5g007460;Medtr5g005160;Medtr5g037160;Medtr2g049790;Medtr2g035460;Medtr5g007550
mtr-miR5285a	Medtr5g082320;Medtr1g095770;Medicago_truncatula_newGene_8611;Medtr5g018140;Medtr7g059155;Medtr8g088750;Medtr5g035510;Medicago_truncatula_newGene_17676
mtr-miR5285b	Medtr5g035510;Medtr8g088750;Medicago_truncatula_newGene_17676;Medtr7g059155;Medtr5g018140;Medtr1g095770;Medicago_truncatula_newGene_8611;Medtr5g082320
mtr-miR5285c	Medtr5g018140;Medtr1g095770;Medicago_truncatula_newGene_8611;Medtr5g082320;Medtr5g035510;Medtr8g088750;Medicago_truncatula_newGene_17676;Medtr7g059155
mtr-miR5286a	Medtr6g004190;Medtr3g021205;Medtr7g012020;Medtr4g113525;Medtr4g038400;Medtr1g044340;Medtr4g060650;Medtr8g094930
mtr-miR5286b	Medtr4g113525;Medtr6g004190;Medtr3g021205;Medtr4g060650;Medtr4g038400;Medtr8g094930;Medtr1g044340
mtr-miR5287a	Medtr7g088980;Medicago_truncatula_newGene_8726;Medtr5g030340;Medtr7g075580;Medtr5g069050;Medicago_truncatula_newGene_12325;Medtr2g017925;Medtr3g093960;Medicago_truncatula_newGene_17661;Medicago_truncatula_newGene_22039;Medtr2g006380;Medtr3g067890;Medicago_truncatula_newGene_6658;Medtr3g021470;Medtr2g073010;Medtr7g077330;Medtr7g064980
mtr-miR5287b	Medtr7g077330;Medtr2g073010;Medtr7g064980;Medtr6g042310;Medtr7g075600;Medicago_truncatula_newGene_6658;Medicago_truncatula_newGene_22925;Medicago_truncatula_newGene_22039;Medtr3g067890;Medtr7g075580;Medicago_truncatula_newGene_8726;Medtr7g088980;Medtr5g069050;Medicago_truncatula_newGene_12325;Medtr8g045520;Medtr2g017925;Medtr3g093960;Medicago_truncatula_newGene_17661
mtr-miR5288	Medtr7g061540;Medtr2g069340;Medtr8g080050;Medtr3g077590;Medtr5g005330;Medtr2g044070
mtr-miR5289a	Medtr6g024235;Medtr2g094180;Medtr4g094918
mtr-miR5289b	Medtr6g024235;Medtr2g094180;Medtr4g094918
mtr-miR5290	Medtr4g031900;Medtr5g036420;Medtr1g039240;Medtr1g090773;Medtr7g117520;Medtr4g009740;Medtr6g477860;Medtr1g103830;Medtr1g022480;Medtr7g106640;Medtr7g114390;Medtr1g106430;Medtr2g006910;Medtr8g055970;Medtr7g111290;Medtr8g016230;Medtr5g065550;Medtr1g053975;Medtr7g096980;Medtr5g021450;Medtr2g100110;Medtr2g075590
mtr-miR5291a	Medtr4g102060;Medtr8g106540;Medtr3g106470;Medtr1g077480;Medtr5g080720;Medtr5g054360;Medtr5g021750;Medtr2g008225;Medtr1g023500;Medtr7g021740;Medtr0045s0070;Medtr7g090950;Medtr4g051300;Medtr4g006150
mtr-miR5291b	Medtr4g051300;Medtr4g006150;Medtr1g023500;Medtr7g021740;Medtr2g008225;Medtr0045s0070;Medtr7g090950;Medtr3g106470;Medtr5g021750;Medtr1g077480;Medtr5g054360;Medtr5g080720;Medtr8g106540;Medtr4g102060
mtr-miR5291c	Medtr5g021750;Medtr5g080720;Medtr1g077480;Medtr5g054360;Medtr3g106470;Medtr8g106540;Medtr4g102060;Medtr4g006150;Medtr4g051300;Medtr7g090950;Medtr0045s0070;Medtr1g023500;Medtr7g021740;Medtr2g008225
mtr-miR5292a	Medtr5g093990
mtr-miR5292b	Medtr5g093990
mtr-miR5293	Medicago_truncatula_newGene_17527;Medtr3g113800;Medtr5g074680;Medicago_truncatula_newGene_21571;Medtr7g098690;Medtr8g021230;Medtr1g088480;Medtr4g064997;Medtr1g056180;Medtr3g435450;Medtr8g086260;Medtr6g008140;Medtr7g110030;Medtr4g088450;Medtr7g086320;Medtr4g022570;Medtr1g029080;Medtr4g094292;Medtr1g077600;Medtr3g466380;Medtr1g028920;Medtr5g078140;Medtr8g081010;Medtr7g104190;Medtr7g070643;Medtr2g08…
mtr-miR5294a	Medtr4g005830;Medtr7g101060
mtr-miR5294b	Medtr4g005830;Medtr7g101060
mtr-miR5294c	Medtr4g005830;Medtr7g101060
mtr-miR5295a	Medicago_truncatula_newGene_25357;Medtr3g104525;Medtr2g018760;Medtr4g132165
mtr-miR5295b	Medtr4g132165;Medtr2g018760;Medtr3g104525;Medicago_truncatula_newGene_25357
mtr-miR5295c	Medtr3g104525;Medtr4g132165;Medtr2g018760;Medicago_truncatula_newGene_25357
mtr-miR5295d	Medicago_truncatula_newGene_25357;Medtr4g132165;Medtr2g018760;Medtr3g104525
mtr-miR5296	Medtr4g057095;Medtr3g464640;Medicago_truncatula_newGene_20787;Medtr8g099705;Medtr8g107410;Medicago_truncatula_newGene_12325;Medicago_truncatula_newGene_12116;Medtr2g008410;Medtr2g017925;Medtr5g068210
mtr-miR5297	Medtr0240s0030
mtr-miR5298a	Medtr6g005840;Medtr3g023870;Medtr4g028060;Medtr6g033335;Medtr2g034880;Medtr8g095675;Medtr4g015840;Medtr5g009170;Medtr7g015960;Medtr0009s0480;Medtr4g097350;Medtr1g027150;Medtr8g465310;Medtr4g086620;Medtr7g067460;Medtr2g009320;Medtr2g010970;Medtr4g097360
mtr-miR5298b	Medtr2g022210;Medtr0116s0040;Medtr4g028060;Medtr3g023870;Medtr7g111160;Medtr8g028565;Medtr7g068440;Medtr4g052840;Medtr1g108590;Medtr8g063120;Medtr1g033450;Medtr2g030845;Medtr2g072510;Medtr8g095675;Medtr1g099010;Medtr7g007840;Medtr4g091150;Medicago_truncatula_newGene_21304;Medtr3g072610;Medicago_truncatula_newGene_7191;Medtr8g463650;Medtr2g007030;Medtr0221s0020;Medtr4g128340;Medtr2g010970;Medtr7g0…
mtr-miR5298c	Medtr5g010010;Medtr7g065890;Medtr3g101790;Medtr2g030825;Medtr4g088225;Medtr8g009510;Medtr5g030975;Medtr5g071090;Medtr5g080720;Medtr8g064690;Medtr7g092070;Medtr3g094130;Medtr4g134560;Medtr3g052180;Medtr6g007180;Medtr8g105200;Medtr3g054210;Medtr4g104760;Medtr1g021630;Medtr3g070380;Medtr4g129860;Medtr0341s0020;Medtr4g083350;Medtr4g028060;Medtr0116s0040;Medtr3g023870;Medtr2g022210;Medtr1g033450;Medtr…
mtr-miR5298d	Medtr1g072250;Medtr5g080720;Medtr6g005010;Medtr7g087790;Medtr4g088225;Medtr5g030975;Medtr1g097090;Medtr2g084620;Medtr3g023870;Medtr4g028060;Medtr4g132300;Medtr2g041170;Medtr8g095675;Medtr4g108080;Medtr4g124800;Medtr2g009320;Medtr4g128340;Medtr8g465310;Medtr5g035430
mtr-miR5299	Medicago_truncatula_newGene_3496;Medtr1g071380;Medtr3g110380;Medicago_truncatula_newGene_14890;Medtr3g103960;Medtr3g113210;Medicago_truncatula_newGene_4635;Medtr4g092920;Medtr6g084260;Medtr6g007490;Medicago_truncatula_newGene_15304;Medicago_truncatula_newGene_17988;Medtr8g018020;Medtr4g021280
mtr-miR530	Medtr7g084250;Medtr4g022570;Medtr0777s0010;Medtr1g069935;Medtr4g036980;Medtr1g107575;Medtr8g068210;Medtr7g114130;Medtr5g021670;Medtr3g087150;Medtr0080s0060;Medtr3g015480;Medtr7g096880;Medtr5g041310;Medtr1g021955;Medtr3g050240;Medtr2g028000;Medtr8g100005;Medtr7g028482;Medtr4g071110;Medtr3g110065;Medtr5g031750;Medtr2g035405;Medtr3g107070;Medtr5g056030;Medtr2g062470;Medtr3g463310;Medicago_truncatula…
mtr-miR5554a-5p	Medtr6g088660;Medtr5g027310;Medtr7g091040;Medtr1g016210;Medtr2g101940;Medtr8g040890;Medicago_truncatula_newGene_8256;Medtr5g010190;Medtr8g101420;Medtr1g100787;Medtr8g071300;Medtr2g039980;Medtr2g039510;Medtr2g045050;Medtr2g101950;Medtr5g054640;Medtr4g060980;Medtr5g029750;Medtr7g012790;Medtr4g080600;Medtr5g053355;Medtr7g027115;Medtr8g463760;Medtr6g464550;Medtr7g084240;Medtr4g078120;Medtr5g034770;Me…
mtr-miR5554b-5p	Medtr8g071300;Medtr1g100787;Medtr8g101420;Medtr2g045050;Medtr2g039510;Medtr2g039980;Medtr5g029750;Medtr4g060980;Medtr2g101950;Medtr5g054640;Medtr6g088660;Medtr7g091040;Medtr5g027310;Medicago_truncatula_newGene_8256;Medtr5g010190;Medtr2g101940;Medtr8g040890;Medtr1g016210;Medtr8g027495;Medtr6g074470;Medtr3g052850;Medtr1g029730;Medtr8g042930;Medtr5g053355;Medtr4g080600;Medtr7g012790;Medtr7g084240;Me…
mtr-miR5554c-3p	Medtr6g092930;Medtr5g008680;Medtr1g019760;Medtr3g467350;Medtr5g005380;Medtr7g075570;Medtr2g100280;Medtr3g026650
mtr-miR5554c-5p	Medtr1g016210;Medtr8g040890;Medtr2g101940;Medicago_truncatula_newGene_8256;Medtr5g010190;Medtr5g027310;Medtr7g091040;Medtr6g088660;Medtr2g101950;Medtr5g054640;Medtr4g060980;Medtr5g029750;Medtr2g039980;Medtr2g039510;Medtr2g045050;Medtr1g100787;Medtr8g101420;Medtr8g071300;Medtr5g034770;Medtr7g027115;Medtr8g463760;Medtr7g084240;Medtr6g464550;Medtr4g078120;Medtr7g012790;Medtr5g053355;Medtr4g080600;Me…
mtr-miR5555-3p	Medtr8g076100;Medtr1g035010;Medtr1g050145;Medtr6g015750;Medtr7g091680;Medtr6g053320;Medtr7g011070;Medtr3g026330
mtr-miR5555-5p	Medtr4g051290;Medtr5g084870;Medtr1g025075;Medtr0121s0060;Medtr1g109470;Medtr5g086110;Medtr4g015020;Medtr6g488220;Medtr4g117140;Medtr8g011950;Medicago_truncatula_newGene_1446;Medtr8g028445;Medicago_truncatula_newGene_2821;Medicago_truncatula_newGene_9071;Medtr1g016850;Medtr7g087070;Medtr5g022380;Medtr1g076290;Medtr4g026450;Medtr2g045140;Medtr4g126010;Medtr2g094170;Medtr4g115870;Medtr5g066710;Medtr…
mtr-miR5556-3p	Medtr5g094375;Medtr3g080390;Medtr5g079600;Medtr3g051310;Medtr4g109500;Medtr8g101340;Medtr3g104990;Medtr4g113650;Medtr7g108825;Medtr2g082590;Medtr3g064050;Medtr6g027720;Medtr1g090320;Medtr5g094380;Medtr8g012630;Medtr4g125390;Medtr5g010940;Medtr5g024240;Medtr8g012650
mtr-miR5556-5p	Medtr5g085970;Medtr3g064580;Medtr7g059810;Medtr3g083820;Medtr5g085920;Medtr6g033130;Medtr5g085930;Medtr0189s0010;Medtr7g450780;Medtr5g085910;Medtr4g028090;Medtr4g077630;Medtr1g041135;Medtr4g078290;Medtr4g046737;Medtr3g101100;Medtr3g083810;Medtr5g089150;Medtr6g068990;Medtr7g101425;Medtr5g081920;Medtr3g118520;Medtr5g006710;Medtr5g076850;Medtr3g435720;Medtr5g032150;Medtr4g011860;Medtr7g017480;Medtr4…
mtr-miR5557-3p	Medtr3g466610;Medtr4g047870;Medicago_truncatula_newGene_21932;Medtr8g083520;Medtr0015s0160;Medtr6g033740;Medtr1g074270;Medtr2g025315;Medtr5g092580;Medtr7g094550;Medtr1g090683;Medtr3g037720;Medtr3g062060;Medtr4g094608;Medtr8g098725;Medtr4g097520;Medtr6g086300;Medtr1g107525;Medtr2g007790;Medtr1g104630;Medtr0043s0080;Medtr6g033725;Medtr4g013375;Medtr1g094635;Medtr0043s0040;Medtr2g025240;Medtr2g45048…
mtr-miR5557-5p	Medtr1g018510;Medtr5g082840;Medtr4g053720;Medtr3g084740;Medtr4g016980;Medtr4g101130;Medtr2g099050;Medtr4g107850;Medtr5g024800;Medtr4g123930;Medtr7g108600;Medtr7g085490;Medtr2g013690;Medtr4g130820;Medtr1g040635;Medtr1g083890;Medtr5g029690;Medtr5g007640;Medtr5g017025;Medtr8g479260;Medtr3g072410;Medtr8g088760;Medtr4g122220;Medtr4g129220;Medtr2g008650;Medtr8g089935;Medtr2g099790
mtr-miR5558-3p	Medtr3g051310;Medtr2g450480;Medtr2g069560;Medtr4g036465;Medtr4g024850;Medtr3g099100;Medtr4g007300;Medtr7g024980;Medtr6g036920;Medtr5g045945;Medtr4g062190;Medtr6g046450;Medicago_truncatula_newGene_5791;Medtr3g466590;Medtr3g095020;Medtr5g046560;Medtr0018s0170;Medtr8g466800;Medtr2g063080;Medtr4g091820;Medtr3g466610;Medtr5g079460;Medtr1g024830;Medtr4g114180;Medtr7g108490;Medtr8g023330;Medtr5g074860;M…
mtr-miR5558-5p	Medtr8g467190;Medtr6g037530;Medtr2g036480;Medtr2g021600;Medtr5g060350;Medtr5g099280;Medtr0047s0120;Medtr8g059345;Medtr2g008370;Medtr3g096930;Medtr8g093760;Medtr1g037250;Medtr0440s0020;Medtr7g073530;Medtr7g066360;Medtr7g106340;Medicago_truncatula_newGene_2419;Medtr3g110270;Medtr1g050885;Medtr4g006080;Medtr8g079498;Medtr1g098390;Medtr8g101870;Medtr3g070900;Medtr6g034310;Medtr1g086650;Medtr6g034220;…
mtr-miR5559-3p	Medtr1g052500;Medtr5g010720;Medtr2g041640;Medtr7g111740;Medtr4g101100;Medtr3g108280;Medtr2g101850;Medtr1g102160;Medtr3g010310;Medtr5g098620;Medtr8g072950;Medtr3g047890;Medtr1g085350;Medtr1g044130;Medtr4g106630;Medtr8g042020;Medtr7g116700;Medtr7g068460;Medtr3g052610;Medtr4g051120;Medtr4g102120;Medtr4g008250;Medtr0393s0030;Medtr1g108440;Medtr4g079760;Medtr3g116570;Medtr5g005950;Medtr2g069030;Medtr7…
mtr-miR5559-5p	Medtr5g064510;Medtr5g057020;Medtr4g068240;Medtr1g083630;Medtr8g090210;Medtr5g057200;Medtr3g466220;Medtr4g093940;Medtr3g078260;Medtr1g075230;Medtr1g075030;Medtr4g120420;Medtr4g120970;Medtr7g101950;Medicago_truncatula_newGene_13027;Medtr5g028000;Medtr5g033220;Medtr4g075010;Medtr7g108070;Medtr7g085540;Medtr2g102490;Medtr6g081380;Medicago_truncatula_newGene_26299;Medtr1g102950;Medtr4g005320;Medtr3g07…
mtr-miR5561-3p	Medtr5g085360;Medtr7g088050;Medtr5g006310;Medtr3g106630;Medtr7g090450;Medtr3g104080;Medtr7g110260;Medicago_truncatula_newGene_1899;Medtr8g078480;Medtr4g050480;Medtr1g040925;Medtr2g033020;Medtr2g103950;Medtr6g033460;Medtr7g074120;Medtr4g015600;Medtr2g033860;Medtr3g097250;Medicago_truncatula_newGene_9869;Medtr3g088860;Medtr0542s0020;Medtr6g071475;Medtr8g024790;Medtr5g040040;Medtr8g015880;Medtr2g098…
mtr-miR5561-5p	Medicago_truncatula_newGene_25129;Medtr6g055570;Medtr8g033090;Medtr2g010730;Medtr7g005440;Medtr4g096900;Medtr7g115190;Medtr8g027430;Medtr7g072870;Medtr4g061110;Medtr1g089570;Medtr5g069390;Medicago_truncatula_newGene_17535;Medtr6g088660;Medtr8g035610;Medtr1g018350;Medtr7g072635;Medtr1g073160;Medtr7g030020;Medtr7g038730;Medtr4g088525;Medtr2g044900;Medtr5g010050;Medtr0400s0030;Medtr7g058830;Medtr4g0…
mtr-miR5562-5p	Medtr6g045910;Medtr4g071070;Medicago_truncatula_newGene_3627;Medtr5g055460;Medtr4g090465;Medtr2g437800;Medtr6g043490;Medtr6g043480;Medtr2g095750;Medtr4g032845;Medtr4g098450;Medtr6g016530;Medtr1g022245;Medtr4g089010;Medtr8g076820;Medicago_truncatula_newGene_14729;Medtr7g011640;Medtr5g093090;Medtr2g079060;Medtr4g093850;Medtr3g100220;Medtr8g036165;Medtr0702s0010;Medtr8g028450;Medtr7g051170;Medtr8g08…
mtr-miR5563-3p	Medtr8g066310;Medicago_truncatula_newGene_18836;Medtr3g077040;Medtr2g017620;Medtr3g022570;Medtr1g063180;Medtr5g044680;Medtr6g065980
mtr-miR5563-5p	Medtr6g084690;Medtr1g014320;Medtr5g071810;Medtr1g009570;Medtr1g024920;Medtr8g033400;Medtr3g103070;Medtr3g464720;Medtr5g071833;Medtr8g038590;Medtr1g025610;Medtr3g107140
mtr-miR5740	Medtr4g079610;Medtr4g037225;Medtr4g131220;Medtr5g075320;Medtr8g080050;Medtr1g067480;Medtr3g463770;Medtr4g134080;Medtr5g076175;Medtr7g059255;Medtr1g012820;Medtr5g044990;Medtr3g032590;Medtr7g070660;Medtr6g013210;Medtr7g021620;Medtr3g080260;Medtr4g065980;Medtr3g094230;Medtr7g112360;Medtr4g120150;Medtr8g006790;Medtr6g018720;Medtr2g450550;Medtr4g012860;Medtr2g082990;Medtr4g127290;Medtr4g127120;Medtr1g…
mtr-miR5741a	Medtr1g019490;Medtr1g007840;Medtr1g108730;Medtr1g079540;Medicago_truncatula_newGene_9978;Medtr3g092420;Medtr2g049640;Medtr1527s0010;Medtr0018s0170;Medtr8g018260;Medicago_truncatula_newGene_12869;Medtr5g038440;Medtr4g106650;Medtr8g009830;Medtr3g070810;Medicago_truncatula_newGene_19678;Medtr8g045170;Medtr4g006290;Medtr4g106540;Medtr3g051060;Medtr6g018360;Medtr6g092670;Medtr1g442790;Medtr7g070610;Me…
mtr-miR5741b	Medtr1g083290;Medtr8g066620;Medtr7g011060;Medtr4g025420;Medtr4g081110;Medtr1g060860;Medtr3g109290;Medtr1g023310;Medtr8g031850;Medtr2g079500;Medtr7g070740;Medtr7g020870;Medtr8g099095;Medtr5g014750;Medtr2g007640;Medicago_truncatula_newGene_12813;Medicago_truncatula_newGene_6673;Medtr5g026580;Medtr8g075770;Medtr5g041010;Medtr1g011690;Medtr1g041885;Medtr3g065330;Medtr3g111820;Medtr5g077000;Medtr4g051…
mtr-miR5741c	Medtr3g111820;Medtr3g065330;Medtr4g046047;Medtr5g077000;Medtr4g051605;Medtr3g039810;Medtr3g058210;Medtr8g447090;Medtr4g057235;Medtr8g027495;Medtr8g104200;Medtr7g075860;Medtr3g111980;Medtr6g008680;Medtr5g016810;Medtr7g082180;Medicago_truncatula_newGene_9504;Medicago_truncatula_newGene_6609;Medtr7g098720;Medtr8g031900;Medtr4g025420;Medtr4g081110;Medtr1g083290;Medtr7g011060;Medtr8g066620;Medtr1g0608…
mtr-miR5741d	Medtr4g046047;Medtr3g039810;Medtr4g051605;Medtr5g077000;Medtr3g111820;Medtr3g065330;Medtr3g058210;Medtr7g075860;Medtr3g111980;Medtr4g057235;Medtr8g027495;Medtr8g447090;Medtr8g104200;Medtr6g008680;Medtr5g016810;Medicago_truncatula_newGene_6609;Medicago_truncatula_newGene_9504;Medtr7g082180;Medtr8g031900;Medtr7g098720;Medtr4g081110;Medtr4g025420;Medtr7g011060;Medtr1g083290;Medtr8g066620;Medtr1g0608…
mtr-miR5741e	Medtr8g099095;Medtr5g014750;Medtr2g007640;Medicago_truncatula_newGene_12813;Medicago_truncatula_newGene_6673;Medtr5g026580;Medtr8g075770;Medtr5g041010;Medtr1g011690;Medtr1g041885;Medtr8g066620;Medtr1g083290;Medtr7g011060;Medtr4g025420;Medtr4g081110;Medtr1g060860;Medtr3g109290;Medtr8g031850;Medtr1g023310;Medtr2g079500;Medtr7g020870;Medtr7g070740;Medtr5g016810;Medicago_truncatula_newGene_9504;Medtr…
mtr-miR5742	Medtr4g114640;Medtr4g045743;Medtr3g114080;Medtr5g034750;Medtr8g023330;Medtr2g034160;Medtr4g054820;Medtr7g098910;Medtr5g025830;Medtr1g090860;Medtr4g071620;Medtr3g075450;Medtr3g011770;Medtr5g037343;Medtr2g014240;Medtr4g085810;Medtr2g025180;Medtr1g070180;Medtr8g090165;Medtr8g104280;Medtr5g032210;Medtr6g453240;Medtr1g090773;Medtr4g052380;Medtr5g049280;Medtr4g011810;Medtr8g033350;Medtr6g008900;Medtr2g…
mtr-miR5743a	Medtr8g089380;Medtr4g125690;Medtr3g062570;Medtr3g027610;Medtr5g036083;Medtr5g036087;Medtr0062s0080;Medtr8g464690;Medtr4g097570;Medtr2g088000;Medtr0062s0050
mtr-miR5743b	Medtr5g036083;Medtr8g089380;Medtr4g125690;Medtr3g027610;Medtr3g062570;Medtr4g097570;Medtr2g088000;Medtr0062s0050;Medtr5g036087;Medtr0062s0080;Medtr8g464690
mtr-miR5744	Medicago_truncatula_newGene_4499;Medtr7g108340;Medtr3g082870;Medtr1g009840;Medtr1g008060;Medtr6g036620;Medtr5g076840;Medtr1g101400;Medtr4g023400
mtr-miR5745a	Medicago_truncatula_newGene_6609;Medtr1g094620
mtr-miR5745b	Medtr3g072000;Medtr8g077590;Medtr3g435530;Medtr4g100750;Medtr6g059760;Medtr7g405830;Medtr8g090310;Medtr4g076490;Medtr8g018060;Medtr1g069790;Medtr8g079040;Medtr4g020730;Medtr7g112320;Medicago_truncatula_newGene_1638;Medtr4g018860;Medtr5g098230;Medtr8g076510;Medtr1g083900;Medtr6g478160;Medtr3g076950;Medtr1g035540;Medtr5g087960;Medtr5g097760;Medtr8g107460;Medtr3g005670;Medtr4g085990;Medtr2g023010;Me…
mtr-miR5746	Medtr7g053360;Medtr7g091290;Medtr3g008720;Medtr6g049050;Medtr3g008700;Medtr4g094595;Medtr2g028280;Medtr2g067870;Medtr3g008640
mtr-miR5747	Medtr8g092690;Medtr5g004660;Medicago_truncatula_newGene_4761;Medtr5g084930;Medicago_truncatula_newGene_20088
mtr-miR5748	Medicago_truncatula_newGene_2344;Medtr4g039490;Medicago_truncatula_newGene_4655;Medtr7g097020;Medtr3g449930;Medtr1439s0010;Medtr0077s0040;Medtr7g108910;Medtr6g049360;Medtr3g027560;Medtr1g041745;Medtr3g088780;Medtr1g095040;Medtr8g469860;Medtr2g096960;Medtr4g067270;Medtr3g052940;Medtr8g467720;Medtr4g029710;Medtr3g117620;Medtr3g062140;Medtr7g026250;Medtr3g103610;Medtr8g470400;Medtr8g470370;Medtr8g46…
mtr-miR5749	Medtr2g090365;Medtr8g058607;Medicago_truncatula_newGene_6272;Medtr7g112320;Medtr8g058593;Medtr3g086250;Medtr8g461210;Medtr4g060600;Medtr6g015940;Medtr7g095350;Medtr7g108868;Medtr8g076570;Medtr5g077590;Medtr4g101980;Medtr7g023290;Medtr8g077000;Medtr0268s0040;Medtr8g076470;Medicago_truncatula_newGene_12009;Medtr3g093720;Medtr1g041330
mtr-miR5750	Medtr8g098420;Medtr8g107330;Medtr1g031900;Medtr4g033850
mtr-miR5753	Medtr4g049930;Medtr1g081750;Medtr8g089435;Medtr8g092350;Medtr2g088000;Medtr4g100480;Medtr3g100160;Medtr2g007250;Medtr1g105535;Medtr8g073315;Medtr1g035720;Medtr4g107470;Medtr1g054305;Medtr3g108560;Medtr8g061260;Medtr4g008200;Medtr6g072460;Medtr4g076870;Medtr4g094932;Medtr8g058780;Medtr4g087300;Medtr7g037560;Medtr8g062720;Medtr4g045670;Medtr1g033540;Medtr4g046690;Medtr3g073860;Medtr0110s0040;Medtr0…
mtr-miR5756	Medtr2g064580;Medtr4g112045;Medtr7g075940;Medtr6g072510;Medtr2g069880
mtr-miR5757	Medtr8g019510;Medtr7g080280;Medtr1g016210;Medtr8g461110;Medtr3g081180;Medtr1g038280;Medtr1g045800;Medtr7g052480;Medtr7g061780;Medtr1g030265;Medtr3g060900;Medtr8g036970;Medtr5g096240;Medtr2g058840;Medtr6g042660;Medtr8g104110;Medtr1g030230;Medicago_truncatula_newGene_37;Medtr6g005760;Medtr8g063270;Medtr6g027190;Medtr7g102410;Medtr6g007090;Medtr0260s0030;Medtr3g011610;Medtr2g058670;Medtr2g097310;Med…
mtr-miR5760	Medtr3g101350;Medtr6g471360;Medtr7g045185;Medtr3g080080
mtr-miR7696a-3p	Medtr7g107560;Medtr1g442790;Medtr8g468810;Medtr7g093390;Medtr4g021057;Medtr8g106220;Medtr6g015675;Medtr4g075610;Medtr4g024860;Medtr4g037505;Medtr1g061280;Medicago_truncatula_newGene_25526;Medtr6g056080;Medtr2g083840;Medtr4g051532;Medtr5g084060;Medtr8g014260;Medtr4g032885;Medtr8g077460;Medtr1g008230;Medtr5g048550;Medtr8g062300;Medtr4g063605;Medtr8g070950;Medtr4g049540;Medtr7g009960;Medtr8g032570;M…
mtr-miR7696a-5p	Medtr1147s0010;Medtr3g062180;Medtr4g030790;Medtr5g075310;Medtr3g479490;Medtr4g030090;Medtr7g075030;Medtr8g092440;Medtr8g105820;Medtr2g089975;Medtr4g073720;Medtr8g040710;Medtr1g038340;Medtr3g062320;Medtr5g093990;Medtr1g098260;Medtr8g040520;Medtr7g028740;Medtr2g451270;Medtr4g063300;Medtr4g036815;Medtr8g012400;Medtr7g059445;Medtr8g079040;Medtr3g062980;Medtr0030s0330;Medtr3g048690;Medtr3g013500;Medtr…
mtr-miR7696b-3p	Medtr5g019050;Medtr2g014770;Medtr2g095420;Medtr3g031220;Medtr6g015455;Medtr4g063780;Medtr6g015775;Medtr8g062010;Medtr1g018740;Medtr0256s0050;Medtr3g019900;Medtr5g010520;Medtr3g020520;Medtr7g015270;Medtr3g019930;Medtr7g114960;Medtr4g134620;Medtr4g124930;Medtr3g037720;Medtr1g032450;Medtr4g094762;Medtr4g011570;Medtr6g044130;Medtr4g024710;Medtr2g079770;Medtr7g081615;Medtr4g035180;Medtr3g077200;Medtr7…
mtr-miR7696b-5p	Medicago_truncatula_newGene_3089;Medtr8g038210;Medtr3g408430;Medtr4g083610;Medtr2g049960;Medtr3g048590;Medtr1643s0010;Medtr3g058810;Medicago_truncatula_newGene_16999;Medtr7g117710;Medtr3g108290;Medtr1g106190;Medtr4g067340;Medtr3g063010;Medtr3g062140;Medtr0144s0010;Medtr3g451150;Medtr7g050425;Medtr5g037380;Medtr6g016290;Medtr8g059020;Medtr4g057765;Medtr2g018270;Medtr1g017340;Medtr5g024100;Medtr5g0…
mtr-miR7696c-3p	Medicago_truncatula_newGene_25526;Medtr2g018030;Medtr3g074640;Medtr4g075610;Medtr4g077930;Medtr4g033900;Medtr3g054120;Medtr3g083570;Medtr8g468810;Medtr7g107560;Medtr1g442790;Medtr8g032570;Medtr1g061760;Medtr7g013680;Medtr2g020710;Medtr2g038200;Medtr7g010000;Medtr6g088270;Medtr7g077250;Medtr8g062300;Medtr1g083700;Medtr8g070950;Medtr4g063605;Medtr3g462290;Medtr8g105270;Medtr7g106540;Medtr1g017490;M…
mtr-miR7696c-5p	Medtr7g058930;Medtr4g094215;Medtr1g021680;Medtr3g094630;Medtr4g114960;Medtr1g041150;Medtr3g067845;Medtr4g095062;Medtr3g452250;Medtr8g089700;Medtr3g062420;Medtr3g466750;Medtr8g026730;Medtr8g059020;Medtr3g465910;Medtr5g090620;Medtr8g086380;Medtr3g048690;Medtr8g469230;Medtr2g451270;Medtr1g018130;Medtr3g062980;Medtr8g018150;Medtr3g451150;Medtr3g062320;Medtr1g038340;Medtr7g102330;Medtr2g078050;Medtr1g…
mtr-miR7696d-3p	Medtr7g116130;Medtr5g010520;Medtr1g032120;Medtr3g020520;Medtr3g077030;Medtr3g019930;Medtr4g485530;Medtr4g134620;Medtr5g089190;Medtr4g094762;Medtr1g098310;Medtr6g032820;Medtr3g083640;Medtr5g019050;Medtr8g018800;Medtr7g028780;Medtr8g062010;Medtr1g018740;Medtr0256s0050;Medtr5g011770;Medtr3g019900;Medicago_truncatula_newGene_15562;Medtr4g035180;Medtr0154s0020;Medtr3g067650;Medtr2g038550;Medtr7g012790…
mtr-miR7696d-5p	Medtr2g049960;Medtr8g005080;Medtr7g083690;Medtr4g113710;Medtr1147s0010;Medtr8g038210;Medtr4g012875;Medtr2g096640;Medtr1g113960;Medtr5g018570;Medtr2g024090;Medtr5g044930;Medtr2g047892;Medtr7g075030;Medtr5g040360;Medtr2g014730;Medtr8g027725;Medicago_truncatula_newGene_16999;Medtr4g073720;Medtr4g106380;Medtr3g063010;Medtr3g451150;Medtr3g062320;Medtr1g038340;Medtr2g078050;Medtr5g018370;Medtr5g087380;…
mtr-miR7697-3p	Medtr3g048950;Medtr5g073310;Medtr1g067100;Medtr4g089055;Medtr1g492750;Medtr1g107510;Medtr3g093910;Medtr4g077767;Medtr1g040685;Medtr8g031320;Medtr8g066630;Medtr3g060570;Medtr6g018770;Medtr7g110830;Medtr6g073110;Medtr2g006350;Medtr6g009370;Medtr5g076980;Medtr1g107135;Medtr7g092000;Medtr2g091245;Medtr7g055827;Medtr8g089010;Medtr3g031750;Medtr7g105770;Medtr7g092440;Medtr2g076930;Medtr5g042000;Medtr8g…
mtr-miR7697-5p	Medtr2g024310;Medtr2g426100;Medtr2g094290;Medtr7g084860;Medtr3g081240;Medtr2g438650;Medtr8g100135;Medtr6g015680
mtr-miR7698-3p	Medicago_truncatula_newGene_7305;Medtr3g464870;Medtr5g095010;Medtr6g006760;Medtr7g095140;Medtr7g057180;Medtr0054s0090;Medtr1g066720;Medtr8g016975;Medtr3g064210;Medtr3g464920;Medtr6g087210;Medtr2g046650;Medtr4g074200;Medtr2g435930;Medtr8g031390;Medtr5g011470;Medtr3g035130;Medtr0059s0170;Medtr1g012530;Medtr4g133100;Medtr7g114410;Medtr8g019370;Medtr3g091990;Medtr6g034805;Medtr4g113370;Medtr1g099360;…
mtr-miR7698-5p	Medtr5g091600;Medtr3g023010;Medtr8g107060;Medtr8g058740;Medtr5g020990;Medtr8g058700;Medtr5g066710;Medtr1g054540;Medtr3g063490;Medtr8g005810;Medtr5g048350;Medtr5g042450;Medtr4g033215;Medtr2g033050;Medtr1g100395;Medtr3g108040;Medtr2g093500;Medtr4g094462;Medtr2g096000;Medtr1g069845;Medtr3g062570;Medtr0147s0010;Medtr4g030830;Medtr8g090185;Medtr7g016950;Medtr6g013690;Medtr8g054430;Medtr4g037530;Medtr1…
mtr-miR7699-3p	Medtr4g133938;Medtr1g098580;Medtr3g448380;Medtr2g103110;Medtr1g094660;Medtr7g114300;Medtr2g058990;Medtr3g070780;Medtr3g103240;Medtr8g023010;Medtr6g007853;Medtr3g102270;Medtr1g071070;Medtr4g074875;Medtr2g033970;Medtr8g077185;Medtr4g119413;Medtr7g076710;Medtr7g073260;Medtr3g095570;Medtr3g108060;Medtr5g097350;Medtr6g004210;Medtr2g436600;Medtr3g071440;Medtr2g019170;Medtr3g018770;Medtr8g026860;Medtr3g…
mtr-miR7699-5p	Medtr1g069925;Medtr4g079590;Medtr8g032570;Medtr7g033135;Medtr3g018980;Medtr3g077860;Medtr8g102040;Medtr2g067470;Medtr4g059520;Medtr8g072510;Medtr3g058810;Medtr2g069020;Medtr4g074860;Medtr2g103430;Medtr3g071980;Medtr3g058790;Medtr7g052600;Medtr8g098815;Medtr1g096000;Medtr3g047670;Medtr6g077630;Medicago_truncatula_newGene_12869;Medtr3g058710;Medtr3g063040;Medtr7g095350;Medtr3g062820;Medtr3g049400;M…
mtr-miR7700-5p	Medtr8g011150;Medtr5g041210;Medtr1g032260;Medtr2g022370;Medtr6g018930;Medicago_truncatula_newGene_19053;Medtr2g022380;Medtr1g040935;Medtr2g005590;Medtr1g030850;Medtr2g015280;Medtr5g032420;Medtr3g098730;Medtr4g072160;Medtr1g114200
mtr-miR7701-3p	Medtr7g075580;Medicago_truncatula_newGene_8726;Medtr6g086060;Medtr7g085670;Medtr3g021170;Medtr8g019110;Medtr1g102710;Medtr2g018690;Medtr2g461670;Medtr8g466240;Medtr5g072400;Medtr4g010830;Medtr7g075600;Medtr1g026400;Medtr7g108080;Medtr1g090873;Medicago_truncatula_newGene_22925;Medtr5g075650;Medtr2g016210;Medtr5g072325;Medtr1g023260;Medtr2g073010;Medtr2g096090;Medtr8g028620;Medtr8g019280;Medtr4g065…
mtr-miR7701-5p	Medicago_truncatula_newGene_23133;Medtr1g114690;Medtr4g048330;Medtr4g030900;Medtr2g436780;Medtr3g009530;Medicago_truncatula_newGene_1954;Medtr8g464460;Medtr8g021030;Medtr3g074890;Medicago_truncatula_newGene_22039;Medtr3g088510;Medtr8g088620;Medtr1g109200;Medtr2g099360;Medtr3g084800;Medtr1g008230;Medtr6g027720;Medtr1g021120;Medtr1g112700;Medtr1g094190;Medtr3g035600;Medtr5g025370;Medtr5g076240;Medt…
novel_miR_1	Medtr2g010710;Medtr1g087240;Medtr2g010720;Medtr2g034610;Medicago_truncatula_newGene_11666
novel_miR_10	Medtr1g038820;Medtr4g015120;Medtr3g051640;Medtr8g042060;Medtr3g008780;Medtr3g101930;Medtr2g102670;Medtr8g063450;Medtr8g466800;Medtr2g060870;Medtr8g042040;Medtr5g071800;Medtr1g115440;Medtr7g065130;Medtr1g050505;Medtr2g438140;Medicago_truncatula_newGene_11084;Medtr7g021500;Medtr2g069245;Medtr3g008760;Medtr1g080920;Medtr0030s0340;Medtr5g084020;Medtr7g072480;Medtr2g450160;Medtr8g071900;Medtr1g039080;…
novel_miR_100	Medtr2g083210
novel_miR_101	Medtr3g088795;Medtr4g064350;Medtr8g089935;Medtr6g078930;Medtr4g106980;Medtr2g089765;Medtr1g101120;Medtr3g073590;Medtr8g046440;Medtr7g011100;Medtr8g446430;Medtr3g452750;Medtr4g035725;Medtr2g072110
novel_miR_102	Medtr2g020520
novel_miR_103	Medtr7g100730;Medtr8g011080;Medtr2g071850;Medtr2g071960;Medtr7g008960;Medtr2g071870;Medtr2g071880;Medtr2g071980;Medtr3g011970;Medtr2g071940;Medtr2g072090;Medtr2g071900
novel_miR_104	Medtr8g032130;Medtr8g032055;Medtr3g069290;Medtr1g026650;Medtr2g018175;Medtr8g080800;Medtr8g032100;Medtr1g093080;Medtr1g053320;Medtr8g071160;Medtr8g012460;Medicago_truncatula_newGene_2354;Medtr2g099560;Medtr8g012470;Medtr2g007250;Medtr3g105190;Medicago_truncatula_newGene_12869;Medtr6g055480;Medicago_truncatula_newGene_23412;Medtr1g095580;Medicago_truncatula_newGene_22448;Medtr7g009060;Medtr3g43508…
novel_miR_105	Medtr8g016010;Medtr3g435220;Medtr8g012745;Medtr3g031030
novel_miR_106	Medtr4g127450;Medtr2g016630;Medtr4g046680;Medtr1g099600;Medtr4g119428;Medtr7g445600;Medtr1g008230;Medtr6g038940;Medtr6g008995;Medtr7g445810;Medicago_truncatula_newGene_15304;Medtr3g013580;Medtr6g066230;Medtr8g469800;Medtr7g445530;Medtr8g052320;Medtr1g041430;Medtr0195s0020;Medtr1g084090;Medtr6g039110;Medtr4g013315;Medtr6g013750;Medtr7g046110;Medtr3g107390;Medtr2g013980;Medtr1g070180;Medtr4g112420;…
novel_miR_108	Medtr4g009960;Medtr7g070800;Medtr1g007600;Medtr4g108250;Medtr3g069310;Medtr1012s0010;Medtr4g117970;Medtr1g014730;Medtr4g134550;Medtr0018s0240;Medtr7g070740;Medtr6g072600;Medtr0018s0230;Medtr8g020210;Medtr6g080420;Medtr4g485590;Medtr4g046713;Medtr7g070860;Medtr8g073345;Medtr4g118000;Medtr3g005570
novel_miR_109	Medtr6g026980;Medtr8g095030;Medicago_truncatula_newGene_12325;Medtr8g107410
novel_miR_11	Medtr3g080220;Medtr2g010380;Medtr0389s0050;Medicago_truncatula_newGene_4606;Medtr5g077690;Medtr5g011500;Medtr1g073760;Medtr4g050120;Medtr5g008690;Medtr7g084480;Medtr2g010330;Medtr8g079335;Medtr2g010280;Medtr4g121470;Medtr3g096525;Medtr2g090845;Medtr0048s0220;Medtr7g116630;Medtr1g061640;Medtr8g079462;Medtr6g016810;Medtr2g010300;Medtr2g010250;Medtr1g015530;Medtr0391s0020;Medtr0152s0030;Medtr2g01029…
novel_miR_110	Medtr3g012060;Medtr1g022380;Medtr5g016080;Medtr7g109200;Medtr7g094550;Medtr3g455940;Medtr5g071823;Medtr8g036195;Medtr3g086070;Medtr5g071470;Medtr3g056635;Medtr3g023320;Medtr5g072140;Medtr2g060700;Medtr3g055870;Medtr3g012090;Medtr7g091140;Medicago_truncatula_newGene_7328;Medtr5g070470;Medtr7g078790;Medtr6g016430;Medtr5g071800;Medtr1g047800;Medtr4g131380;Medtr3g015260;Medtr5g071220;Medtr6g052760;Me…
novel_miR_111	Medtr1g042480;Medtr3g080490;Medtr3g465060;Medtr6g025290;Medtr1g042360;Medtr8g468470;Medtr6g018580;Medtr3g109690;Medtr4g018910;Medtr6g013920;Medtr4g017300;Medtr2g005130;Medtr1g061220;Medtr4g017720;Medtr7g006750;Medtr8g079492;Medtr5g019220;Medtr7g015120;Medtr4g037470;Medtr1g111640;Medtr0019s0270;Medtr2g023780;Medtr1g010210;Medtr8g038590;Medtr8g035610;Medtr8g089650;Medtr3g099200;Medtr2g104050;Medica…
novel_miR_112	Medtr5g020140;Medtr4g077803;Medtr2g079020;Medtr7g056420;Medtr7g106330;Medtr7g116380;Medtr7g056430;Medtr3g098260;Medtr2g078990;Medicago_truncatula_newGene_12544;Medtr8g096340;Medtr7g056663;Medtr6g005450;Medtr7g076045;Medtr3g056705;Medtr2g078970;Medtr4g115320;Medtr3g052120;Medtr8g013610;Medtr8g014490;Medtr8g013580;Medtr8g051620;Medtr2g079030;Medicago_truncatula_newGene_1835
novel_miR_113	Medtr2g011270;Medtr1g100970;Medtr4g097940;Medtr8g023050;Medicago_truncatula_newGene_10095;Medtr5g086590
novel_miR_114	Medtr5g038210;Medtr3g031030;Medtr2g099670;Medtr6g033415;Medtr5g082540;Medtr5g037260;Medtr3g110180;Medtr4g113990
novel_miR_115	Medtr8g094605;Medtr3g047550;Medtr3g073340;Medtr5g096690;Medtr2g101440
novel_miR_116	Medtr1g013400;Medtr2g008160;Medtr1g014640;Medtr3g085640
novel_miR_117	Medtr3g047550;Medtr2g101440;Medtr3g073340;Medtr5g096690;Medtr8g094605
novel_miR_118	Medtr6g068870;Medtr4g078860;Medtr4g069030;Medtr3g105190;Medtr1g102670;Medtr8g098345;Medtr2g011630;Medtr7g089140;Medtr5g006360;Medtr8g077950;Medtr2g058580
novel_miR_119	Medtr6g011530;Medtr3g075180
novel_miR_12	Medtr7g111040;Medtr8g467490;Medtr6g471740;Medtr3g033955;Medtr2g451260
novel_miR_120	Medtr3g011480;Medtr1g026830;Medtr7g088830;Medtr5g056890;Medtr1g115230;Medtr3g114900;Medtr6g015995;Medtr1g028620;Medtr3g102650;Medtr3g083470;Medicago_truncatula_newGene_130
novel_miR_121	Medicago_truncatula_newGene_6609;Medicago_truncatula_newGene_6673;Medicago_truncatula_newGene_7305;Medicago_truncatula_newGene_3496;Medtr3g111820;Medtr1g007840;Medicago_truncatula_newGene_18145;Medtr6g008680;Medtr6g091910;Medtr0018s0170;Medtr2g093770
novel_miR_122	Medtr4g130550;Medtr7g070870;Medtr1g063400;Medtr7g033125;Medtr1g014340;Medtr3g096000;Medtr7g070860;Medicago_truncatula_newGene_3146;Medtr8g014390;Medtr5g040030;Medtr1g060740;Medtr7g106540;Medtr2g069950;Medtr7g013260;Medtr5g037180;Medtr2g030490;Medtr4g051300;Medtr1g052850;Medtr7g037420;Medtr1g099350;Medtr1g094980;Medtr1g015970;Medtr1g056800;Medtr7g075910;Medtr7g070610;Medtr7g070930;Medtr1g060750;Me…
novel_miR_123	Medtr8g012900;Medtr1g113000;Medicago_truncatula_newGene_5052;Medtr1g101870;Medtr1g099470;Medtr1g014120;Medtr4g134280;Medtr1g085240
novel_miR_124	Medtr7g056750;Medtr1g022280;Medtr5g058535;Medtr7g108755;Medtr7g071975;Medtr1g069115;Medtr8g094555
novel_miR_125	Medtr8g037220;Medicago_truncatula_newGene_9112;Medtr2g104050;Medtr3g099200;Medtr8g035610;Medtr8g089650;Medtr8g038590;Medtr2g023780;Medtr1g010210;Medtr0019s0270;Medtr1g111640;Medtr4g037470;Medtr8g079492;Medtr5g019220;Medtr7g015120;Medtr7g006750;Medtr1g061220;Medtr4g017720;Medtr2g005130;Medtr4g017300;Medtr6g013920;Medtr4g018910;Medtr3g109690;Medtr6g018580;Medtr8g468470;Medtr1g042360;Medtr6g025290;M…
novel_miR_126	Medtr2g093770;Medtr0018s0170;Medtr6g091910;Medicago_truncatula_newGene_18145;Medtr6g008680;Medtr1g007840;Medtr3g111820;Medicago_truncatula_newGene_6609;Medicago_truncatula_newGene_7305;Medicago_truncatula_newGene_6673;Medicago_truncatula_newGene_3496
novel_miR_127	Medtr8g036660;Medtr6g006780;Medtr8g037170
novel_miR_128	Medtr6g006780;Medtr8g036660;Medtr8g037170
novel_miR_129	Medtr5g096690;Medtr6g466130;Medtr2g101440;Medtr6g466000;Medtr6g465450;Medtr3g073340;Medtr6g465690;Medtr6g465850;Medtr6g465530;Medtr6g465990;Medtr6g465510;Medtr8g094605;Medtr8g447080;Medtr1g102530
novel_miR_13	Medtr8g105290;Medtr4g122180;Medtr2g014490;Medtr8g077430;Medtr3g118160;Medtr1g095165;Medtr3g022790;Medtr7g021000;Medtr2g072940;Medtr3g022740;Medtr4g061370;Medtr4g104020;Medtr6g009260;Medtr7g084560;Medtr4g017200;Medtr3g108910;Medtr1g090120;Medtr1g024095;Medtr6g015320;Medtr3g092830;Medtr6g012080;Medtr7g118120;Medtr3g011800;Medtr2g098720;Medtr5g046610;Medtr4g078480;Medtr0002s1280;Medtr4g078440;Medtr1…
novel_miR_130	Medtr2g091290;Medtr1g061900;Medtr1g039410;Medtr4g018910;Medtr5g030430;Medtr1g069600;Medtr3g081690;Medtr2g046630
novel_miR_131	Medtr5g086590;Medicago_truncatula_newGene_10095;Medtr8g023050;Medtr4g097940;Medtr2g011270;Medtr1g100970
novel_miR_132	Medtr1g041550;Medtr3g025360;Medtr7g091140;Medtr1g047910;Medtr4g128840;Medtr3g027470;Medtr7g091550;Medtr3g027200;Medicago_truncatula_newGene_25068;Medtr1g063180;Medtr3g022130;Medtr2g062360;Medtr3g023030;Medtr0065s0110;Medtr1g051625;Medtr3g435720;Medtr8g011550;Medtr4g131380;Medtr1g013800;Medtr8g106550;Medtr8g011600;Medtr7g076900;Medtr2g072110;Medtr3g022600;Medtr3g015560;Medtr5g071823;Medicago_trunc…
novel_miR_133	Medtr1g077430;Medicago_truncatula_newGene_18145;Medtr5g035280
novel_miR_134	Medtr2g008160;Medtr8g023440;Medtr8g031610;Medtr4g080320;Medtr2g007500;Medtr3g017500;Medtr4g125490;Medtr5g012840;Medtr5g019050;Medtr8g070630;Medtr3g050140;Medtr3g050110;Medtr3g054150;Medtr3g085640;Medtr8g021190;Medtr4g098500;Medtr5g028340;Medtr1g070480;Medtr8g008860;Medtr6g088460;Medtr3g026150;Medtr4g018880;Medtr3g015440;Medtr6g488290;Medtr5g048060;Medtr8g036270;Medtr2g086530;Medtr8g469630
novel_miR_135	Medtr7g100420;Medtr5g039570;Medtr2g080080;Medtr4g090525;Medtr5g055350;Medtr1g070430;Medtr7g013590;Medtr2g082920;Medtr2g080230;Medtr7g052320;Medtr5g071220;Medtr5g071070;Medtr7g085410;Medtr6g088475;Medtr1g031590;Medtr4g115400;Medtr8g037810;Medtr1g031690;Medtr6g087670;Medtr4g077570;Medtr0662s0010;Medtr7g018350;Medtr3g450410;Medtr3g102030;Medtr4g094668;Medtr1g012840;Medtr4g114360;Medtr7g033910;Medtr6…
novel_miR_136	Medtr5g049300;Medtr6g059895;Medtr5g068060;Medtr5g091190;Medicago_truncatula_newGene_4905
novel_miR_137	Medtr1g063960;Medtr6g086735;Medtr8g095030;Medtr2g070730;Medtr3g034290;Medtr4g083540;Medtr8g027080;Medtr2g086730;Medtr2g048360;Medicago_truncatula_newGene_12325;Medtr8g107410
novel_miR_138	Medtr7g117160
novel_miR_139	Medicago_truncatula_newGene_17427;Medtr4g098740;Medtr8g073030;Medtr5g022470;Medtr1g054835;Medtr5g048335;Medtr7g097130;Medtr8g018570;Medtr6g007650;Medtr6g009610;Medtr8g091670
novel_miR_14	Medtr4g123730;Medtr5g021160;Medtr5g464810;Medtr5g064240
novel_miR_141	Medtr1g017880
novel_miR_143	Medtr4g037470;Medtr7g052250;Medtr4g051330;Medtr8g069140;Medtr0007s0320;Medtr7g084370;Medtr3g114470;Medtr8g063110;Medtr3g096200;Medtr1g083620;Medtr2g005700;Medtr5g006390;Medtr3g015490;Medtr2g097290;Medtr2g096380;Medtr3g071860;Medtr2g102030;Medtr1g105110;Medtr1996s0010;Medtr7g046490;Medtr8g093630;Medtr1g080680;Medtr8g016220;Medtr1g054865;Medtr2086s0010
novel_miR_144	Medtr3g021170;Medtr8g086610;Medtr1g051245;Medtr4g065980;Medtr1g070430;Medtr3g021340;Medtr5g022400;Medtr1g101790;Medtr7g116160;Medtr7g106190;Medtr4g075730
novel_miR_145	Medtr7g088250;Medtr5g016570;Medtr1g075060;Medtr2g073530;Medtr8g107330;Medtr0004s0260;Medtr8g045460;Medtr8g077000;Medtr4g106550;Medtr2g089955;Medtr3g074670;Medtr8g017000;Medtr1240s0010;Medtr8g022270;Medtr7g114260;Medtr3g063520;Medtr4g092750;Medtr3g099850;Medtr4g093970;Medtr1g099270;Medtr7g022550;Medtr7g022690;Medtr8g023010;Medtr7g072210;Medtr3g110230;Medtr5g098610;Medtr4g015010;Medtr2g020815;Medtr…
novel_miR_146	Medtr8g021980;Medtr2g063720;Medtr8g101250;Medtr6g007897;Medtr4g131940;Medtr1g029790;Medtr6g087260;Medtr7g026500;Medtr3g464380
novel_miR_147	Medtr2g014760;Medtr0010s0210;Medtr4g088205;Medtr3g045720
novel_miR_148	Medtr8g073030;Medtr5g022470;Medicago_truncatula_newGene_17427;Medtr4g098740;Medtr8g091670;Medtr5g048335;Medtr1g054835;Medtr8g018570;Medtr7g097130;Medtr6g007650;Medtr6g009610
novel_miR_149	Medtr8g077430;Medtr4g122180;Medtr2g014490;Medtr8g105290;Medtr7g021000;Medtr2g072940;Medtr3g022790;Medtr1g095165;Medtr3g118160;Medtr4g061370;Medtr3g022740;Medtr4g104020;Medtr7g084560;Medtr4g017200;Medtr6g009260;Medtr6g015320;Medtr1g024095;Medtr1g090120;Medtr3g108910;Medtr7g118120;Medtr3g092830;Medtr6g012080;Medtr4g078480;Medtr5g046610;Medtr2g098720;Medtr3g011800;Medtr4g078440;Medtr0002s1280;Medtr1…
novel_miR_15	Medtr4g014070;Medtr2g104110;Medtr7g109200;Medtr1g023170;Medtr3g103040;Medtr8g099920;Medtr4g095075;Medtr7g076220;Medtr8g040300;Medtr5g024150;Medtr1g059590;Medtr5g065100;Medtr1g010290;Medtr6g034335;Medtr4g072320;Medtr8g060700;Medtr6g044600;Medtr7g081380;Medtr8g011610
novel_miR_150	Medtr3g056705;Medtr1g077760
novel_miR_151	Medtr4g118480;Medtr2g019020;Medtr7g067460;Medtr4g081290;Medtr8g018260;Medtr5g099160;Medtr2g067740;Medtr4g015050;Medtr3g113270;Medtr1g032930;Medtr3g101520;Medtr3g058790;Medtr5g070090;Medtr6g015975;Medtr3g071050;Medtr3g093360;Medtr4g015540;Medicago_truncatula_newGene_8256;Medtr1g082650;Medtr4g081550;Medtr5g070040;Medtr6g075950;Medicago_truncatula_newGene_20877;Medtr2g038900;Medtr8g018170;Medtr2g038…
novel_miR_152	Medtr3g006280;Medtr7g084010;Medtr4g052930;Medtr1g069725;Medtr1g080620;Medtr1g008230;Medtr4g126040;Medtr4g064997;Medtr8g009670;Medtr1g103620;Medtr4g027425;Medtr4g089005;Medtr3g100060;Medtr8g091360;Medtr7g115430;Medtr6g068970;Medtr3g100180;Medtr4g100610;Medtr3g464030;Medtr4g105590;Medtr5g086690;Medtr3g097060;Medtr4g108240;Medtr8g073170
novel_miR_153	Medicago_truncatula_newGene_3497;Medicago_truncatula_newGene_20504;Medtr2g086920;Medtr3g045740;Medtr3g005240;Medtr7g060420;Medtr1g032570;Medtr1g115580
novel_miR_154	Medtr1g020080;Medicago_truncatula_newGene_24704;Medtr6g074905;Medtr5g034180;Medtr4g084140;Medtr4g039720;Medtr8g099570;Medtr3g098650;Medtr0117s0080;Medtr3g019320;Medtr4g099010;Medtr7g106380;Medtr2g055710;Medtr4g013165;Medtr4g039680
novel_miR_155	Medtr6g452690;Medtr1g097740;Medtr2g087840
novel_miR_156	Medtr1g111640;Medtr0019s0270;Medtr5g019220;Medtr8g079492;Medtr7g015120;Medtr4g037470;Medtr1g061220;Medtr4g017720;Medtr7g006750;Medicago_truncatula_newGene_9112;Medtr8g037220;Medtr8g035610;Medtr8g089650;Medtr8g038590;Medtr3g099200;Medtr2g104050;Medtr1g010210;Medtr2g023780;Medtr1g042360;Medtr1g042480;Medtr3g080490;Medtr6g025290;Medtr3g465060;Medtr6g013920;Medtr4g017300;Medtr2g005130;Medtr4g018910;M…
novel_miR_158	Medtr8g037170;Medtr8g036660;Medtr6g006780
novel_miR_159	Medtr1g026240;Medtr3g086570;Medtr3g099650;Medtr4g013220;Medtr6g015695;Medtr1g105725;Medtr6g023855;Medtr4g019150;Medtr4g085800;Medtr1g046830;Medtr3g072660;Medtr2g034410;Medtr5g097770;Medtr2g022120;Medtr5g077245;Medtr5g059820;Medtr4g036435;Medtr2g100780;Medtr5g021570;Medtr4g026120;Medtr2g017730;Medtr5g066280;Medtr3g092320;Medtr3g067785;Medtr7g062380;Medtr6g092533;Medtr1g106885;Medtr7g078330;Medtr7g…
novel_miR_16	Medtr4g116370;Medtr4g109720;Medtr8g469650;Medtr3g110420;Medtr3g083210;Medtr5g464810;Medtr5g077170;Medtr8g035880;Medtr4g107610;Medtr2g013210;Medtr7g118340;Medtr1g070185;Medtr5g064240
novel_miR_160	Medtr5g085580;Medicago_truncatula_newGene_7305;Medtr4g021815;Medtr8g061120;Medtr4g083610;Medtr7g062140
novel_miR_161	Medtr3g067785;Medtr3g092320;Medtr7g062380;Medtr2g100780;Medtr4g036435;Medtr5g059820;Medtr4g026120;Medtr5g021570;Medtr2g017730;Medtr5g066280;Medtr1g061510;Medtr4g100860;Medicago_truncatula_newGene_16999;Medtr6g092533;Medtr1g106885;Medtr7g078330;Medtr7g034535;Medtr6g015695;Medtr1g105725;Medtr6g023855;Medtr4g019150;Medtr1g026240;Medtr3g086570;Medtr4g013220;Medtr3g099650;Medtr1g046830;Medtr3g072660;M…
novel_miR_163	Medtr1g102130;Medtr2g073010;Medtr7g014230;Medtr3g011800;Medtr1g023985;Medtr3g037730
novel_miR_165	Medtr1g088995;Medtr1g034030;Medtr3g045720;Medtr8g103890;Medicago_truncatula_newGene_13367;Medtr3g077860;Medtr0010s0210
novel_miR_166	Medtr5g077110;Medtr8g028285;Medtr0519s0010;Medtr8g099270;Medtr6g012710;Medtr7g093150;Medtr4g058780;Medtr8g011575;Medtr7g069535;Medtr5g059000;Medtr5g021110;Medtr4g065640;Medtr7g060395;Medtr5g460870;Medtr2g094140;Medtr6g033730;Medtr4g122540;Medtr2g043970;Medtr2g061920;Medtr4g098770;Medtr8g021360;Medtr8g467810;Medtr2g436990;Medtr8g018743;Medtr0048s0210;Medtr4g019720;Medtr6g022030;Medtr7g060475;Medtr…
novel_miR_167	Medicago_truncatula_newGene_17977;Medtr6g042240;Medtr7g037750;Medtr4g123070;Medtr3g047900;Medtr1g057700;Medtr1g064560;Medtr7g103390;Medtr2g096850;Medtr3g466240;Medtr0029s0050;Medtr8g005820;Medtr2g055790;Medtr6g471150;Medtr3g463940;Medtr3g014790;Medtr1g079890;Medtr4g092020;Medtr5g065510;Medtr2g105060;Medtr1g031510;Medtr1g101620;Medtr2g079080;Medtr5g087410;Medtr7g089440;Medtr3g463960;Medtr7g106260;…
novel_miR_168	Medtr8g021340;Medtr5g013170;Medtr0102s0030;Medicago_truncatula_newGene_8726;Medtr8g019370
novel_miR_169	Medtr1g072270;Medtr6g463550;Medtr7g011790;Medtr3g035630;Medtr6g026830;Medtr7g099265;Medtr1g115215;Medtr2g095700;Medtr6g045607;Medtr1g067750;Medtr0938s0010;Medicago_truncatula_newGene_1289;Medtr8g083310;Medtr0062s0080;Medtr1g043040;Medtr6g045443;Medtr3g034210;Medtr2g018850;Medtr8g070660;Medtr3g074620;Medtr4g035290;Medtr2g013540;Medtr1g088620;Medtr2g054930;Medtr2g083300;Medtr2g102960;Medtr5g093230;…
novel_miR_17	Medtr5g022470;Medtr8g073030;Medtr4g098740;Medicago_truncatula_newGene_17427;Medtr8g091670;Medtr6g009610;Medtr6g007650;Medtr7g097130;Medtr8g018570;Medtr5g048335;Medtr1g054835
novel_miR_170	Medtr1g034030;Medtr3g045720;Medtr8g103890;Medtr1g088995;Medtr4g131830;Medtr3g103580;Medicago_truncatula_newGene_13367;Medtr2g031560;Medtr0152s0100
novel_miR_171	Medtr1g070175;Medtr8g100085;Medtr3g111470;Medtr7g094060;Medtr7g076740;Medicago_truncatula_newGene_13335;Medtr4g086410;Medtr5g045370;Medtr6g071995;Medtr4g086400;Medtr2g075250
novel_miR_172	Medtr2g047868;Medtr1g070210;Medtr2g044140;Medtr5g098430;Medtr1g050170;Medtr5g013760;Medtr5g041305;Medtr0199s0040;Medtr2g013850;Medtr6g085030
novel_miR_173	Medtr3g085280;Medtr3g108090;Medtr8g008880;Medtr1g047130;Medtr7g025530;Medtr7g070710;Medtr6g083110;Medtr7g490310;Medtr5g096840;Medtr3g110190;Medtr3g108100;Medtr8g066097;Medtr5g093590;Medtr7g065120;Medtr8g076340;Medtr2g008500;Medtr3g085530;Medtr7g010950;Medtr3g108040;Medtr7g100410;Medtr1g076490;Medtr4g116210
novel_miR_174	Medtr8g037170;Medtr8g036660;Medtr6g006780
novel_miR_176	Medtr8g070630;Medtr4g065580;Medtr4g125490;Medtr3g085640;Medicago_truncatula_newGene_26517;Medtr8g021190;Medtr2g008160;Medtr2g086530;Medtr1g084040;Medtr1g013400;Medtr4g057270;Medtr2g090710;Medtr1g014640;Medtr8g008860;Medtr3g015440;Medtr5g048060;Medtr7g111170;Medtr4g018880;Medtr5g019050;Medtr3g054150;Medtr4g082150;Medtr4g098500;Medtr0049s0090;Medtr0005s0210;Medtr6g012450;Medtr2g007500;Medtr2g089765…
novel_miR_177	Medtr7g417780;Medtr7g009010;Medtr5g073460;Medtr4g068420;Medtr3g021440;Medtr3g066070;Medtr3g007620;Medtr5g070680;Medtr4g122820;Medtr8g104540;Medtr4g079810;Medtr3g096350;Medtr2g087960;Medtr7g071200;Medtr3g074610;Medtr3g092220;Medtr3g092840;Medtr2g005920;Medtr1g070195;Medtr6g069180;Medtr4g117510;Medtr8g087450;Medtr1g051625;Medtr7g011170;Medtr1g080420;Medtr6g072460;Medtr7g112320;Medtr4g130980;Medtr7g…
novel_miR_178	Medtr8g085220;Medtr3g096230;Medtr5g016680;Medtr6g092840;Medtr7g093720;Medtr5g019070;Medtr3g029950;Medtr5g018120;Medtr8g021130;Medtr5g023850;Medtr5g025930;Medtr3g081050;Medtr8g080050;Medtr7g074360;Medtr8g104580;Medtr5g026000;Medtr7g074340;Medtr3g092100;Medtr4g123690;Medtr5g078215;Medtr7g113650;Medtr2g104070;Medtr5g025860;Medtr2g438470;Medtr5g026010;Medtr8g066700;Medtr5g029690;Medtr1g043770;Medtr7g…
novel_miR_179	Medicago_truncatula_newGene_8726;Medtr0102s0030;Medtr8g019370;Medtr8g021340;Medtr5g013170
novel_miR_18	Medtr2g101440;Medtr3g073340;Medtr1g102530;Medtr8g094605
novel_miR_180	Medtr5g087470;Medtr7g116350;Medtr4g017485;Medtr6g008430;Medtr2g104030;Medtr4g009950;Medtr4g014990;Medtr6g077740;Medtr6g015490;Medtr5g088720;Medtr6g042610;Medtr5g029320;Medtr6g015745;Medtr4g021760;Medtr6g042540;Medtr7g085150;Medtr6g015675;Medtr8g086590;Medtr2g028580;Medtr7g084130;Medtr6g008620;Medtr5g060750;Medtr1g115300;Medtr1g079520;Medtr4g070090;Medtr7g116420;Medtr2g060940;Medtr7g078340;Medtr3g…
novel_miR_181	Medtr4g076440;Medtr2g460800;Medtr2g105310;Medtr1g060090;Medtr5g021020;Medtr4g120270;Medtr1g063370;Medtr3g078740;Medtr2g067420;Medtr0283s0030;Medtr7g053330;Medtr4g013770;Medtr3g070620;Medtr4g094202;Medtr6g452730;Medtr4g080290;Medtr5g075960;Medtr2g068650;Medtr5g031920;Medtr0002s0930;Medtr3g112120;Medtr5g005150;Medtr1g052430;Medtr1g090430;Medtr7g059010;Medtr2g067990;Medtr4g005290;Medtr1g114130;Medtr…
novel_miR_182	Medtr1g070940;Medicago_truncatula_newGene_2354;Medtr7g011350;Medtr7g113450;Medtr8g087950;Medtr3g080490;Medtr0186s0090;Medtr4g078290;Medtr6g042660;Medtr4g094608;Medtr3g058470;Medtr2g020470;Medtr3g048687;Medtr0041s0030;Medtr2g020180;Medtr1g110230;Medtr4g081550;Medtr4g098860;Medtr2g100870;Medtr7g076230;Medtr1g055295;Medtr1g112130;Medtr6g016795;Medtr7g069960;Medtr2g008240;Medtr3g101960;Medtr3g462430;…
novel_miR_183	Medtr5g026370;Medtr8g015910
novel_miR_184	Medtr5g093830;Medtr1g075380
novel_miR_185	Medtr5g013760
novel_miR_187	Medtr2g105640;Medtr1g054540;Medtr1g108370;Medtr2g015330;Medtr6g086240;Medtr2g078200;Medtr2g090960;Medtr8g465470;Medtr8g465980;Medtr3g041700;Medtr8g033150;Medtr3g100710;Medtr4g073290;Medtr8g463380;Medicago_truncatula_newGene_15304;Medtr8g042410
novel_miR_188	Medtr1g085240;Medtr6g034375;Medtr8g027520;Medtr2g083200;Medtr1g014120;Medtr6g044600
novel_miR_189	Medtr6g465450;Medtr6g466000;Medtr5g096690;Medtr6g466130;Medtr2g101440;Medtr1g102530;Medtr8g094605;Medtr8g447080;Medtr6g465990;Medtr6g465510;Medtr3g073340;Medtr6g465690;Medtr6g465850;Medtr6g465530
novel_miR_19	Medtr5g024970;Medtr3g080490
novel_miR_190	Medtr3g085160;Medtr0003s0410;Medtr1g094740;Medtr2g023540;Medtr4g123950;Medtr8g069580;Medtr1g062930;Medtr2g020920;Medtr4g132590;Medtr2g022700;Medtr8g063450;Medtr7g026170;Medtr1g099220;Medtr7g026180;Medtr0653s0040;Medtr7g079840;Medtr2g082650;Medtr8g074160;Medicago_truncatula_newGene_20738;Medtr6g033905;Medtr2g014480;Medicago_truncatula_newGene_19647;Medtr4g013205;Medtr3g093140;Medtr4g094290;Medtr8g…
novel_miR_191	Medtr3g030980;Medtr3g021100;Medtr5g071850;Medtr6g463480;Medtr6g004840;Medtr8g069760;Medtr3g018980;Medtr0002s0020;Medtr5g061690;Medtr4g022540;Medtr8g043600;Medicago_truncatula_newGene_19184;Medtr6g014220;Medtr2g040230;Medtr4g028510;Medtr7g110570;Medtr4g050410;Medtr3g032960;Medtr3g035810;Medtr6g038290;Medtr3g011950;Medtr3g015280;Medtr3g033380;Medtr4g022560;Medtr3g028040;Medtr3g035840;Medtr4g021760;…
novel_miR_192	Medtr2g036060;Medtr8g051580;Medtr2g011540;Medtr1g100787;Medtr8g088590;Medtr5g011580;Medtr4g124520;Medicago_truncatula_newGene_5319;Medtr8g046350;Medtr2g006730
novel_miR_193	Medtr4g133100;Medtr1g031140;Medtr2g086580;Medtr8g045490;Medtr3g079925;Medicago_truncatula_newGene_6861;Medtr3g117120;Medtr5g054730;Medtr5g080110;Medtr5g008300;Medtr6g023350;Medtr4g124380;Medtr3g491820;Medtr1g051315;Medtr7g406840;Medtr7g087480;Medtr0572s0010;Medtr7g080280;Medtr2g090340;Medtr6g028140;Medtr4g076870;Medtr7g073480;Medtr5g080150;Medtr4g093580;Medtr1g105750;Medtr5g080160;Medtr3g081030;M…
novel_miR_194	Medtr1g052140;Medtr4g070540;Medtr4g109520;Medtr5g026620;Medtr5g092770;Medtr8g095030;Medtr3g464950;Medtr8g016160;Medtr7g109425;Medtr4g129500;Medtr8g092210;Medtr7g107710
novel_miR_195	Medtr4g045743;Medtr7g021420;Medtr1g011640;Medtr1g061670
novel_miR_197	Medtr6g033165
novel_miR_198	Medtr1g085240;Medtr6g044600;Medtr1g014120;Medtr2g083200;Medtr8g027520;Medtr6g034375
novel_miR_199	Medtr8g445760
novel_miR_2	Medtr2g058990;Medtr1g115415;Medtr7g073620;Medtr8g009840;Medtr3g067880;Medtr4g008180;Medtr3g005410;Medtr5g089900;Medicago_truncatula_newGene_9253;Medtr1g112480;Medtr8g009830;Medtr2g006330;Medtr3g097240;Medtr7g094250;Medtr7g026260;Medtr8g007325;Medtr8g009820;Medtr2g072150;Medtr1g022185;Medtr2g072020;Medtr7g099060;Medtr1g070280;Medtr1g023840;Medtr2g072820;Medtr7g073550;Medtr6g071360;Medtr8g066920;Me…
novel_miR_20	Medtr5g022380;Medtr3g025870;Medtr7g111030;Medtr3g056705;Medtr5g026060;Medtr6g044810;Medtr2g078450;Medtr3g110082;Medtr5g074640;Medicago_truncatula_newGene_22192;Medtr7g115260;Medtr6g088715;Medtr8g099275;Medtr1g086585;Medtr4g076850;Medtr5g081690;Medtr7g070420;Medtr8g013030;Medtr3g005710;Medtr3g456030;Medtr1g107310;Medtr8g106640;Medtr8g089030;Medtr8g027140;Medtr3g110132;Medtr1g070350;Medtr6g023665;M…
novel_miR_200	Medtr7g005700;Medtr7g108755
novel_miR_201	Medtr3g035940;Medtr3g035500;Medtr8g012400;Medtr1g092760;Medtr8g057880;Medtr2g059890;Medicago_truncatula_newGene_1954;Medtr0236s0010;Medtr0002s0090;Medtr4g088765;Medtr1g092750
novel_miR_202	Medtr3g109490
novel_miR_203	Medtr4g017720;Medtr1g061220;Medtr7g006750;Medtr5g019220;Medtr8g079492;Medtr7g015120;Medtr4g037470;Medtr1g111640;Medtr0019s0270;Medtr2g023780;Medtr1g010210;Medtr8g035610;Medtr8g089650;Medtr8g038590;Medtr2g104050;Medtr3g099200;Medicago_truncatula_newGene_9112;Medtr8g037220;Medtr3g080490;Medtr1g042480;Medtr3g465060;Medtr6g025290;Medtr1g042360;Medtr8g468470;Medtr6g018580;Medtr3g109690;Medtr4g018910;M…
novel_miR_204	Medtr7g117540
novel_miR_205	Medtr8g445760
novel_miR_206	Medtr3g033955;Medtr4g073370;Medtr2g451260;Medtr8g080000;Medtr8g068450;Medtr1g040435;Medtr4g117310;Medtr2g073650;Medtr8g467490;Medtr1g043050;Medtr8g099495;Medtr7g024350;Medtr6g032990;Medtr6g471740;Medtr1g073910;Medtr6g042310;Medtr2g011580
novel_miR_207	Medtr7g445600;Medtr1g008230;Medicago_truncatula_newGene_15304;Medtr6g038940;Medtr7g445810;Medtr6g008995;Medtr2g016630;Medtr4g046680;Medtr4g127450;Medtr4g119428;Medtr1g099600;Medtr3g013580;Medtr1g041430;Medtr8g052320;Medtr6g066230;Medtr7g445530;Medtr8g469800;Medtr4g013315;Medtr6g039110;Medtr1g084090;Medtr0195s0020;Medtr4g098510;Medtr1g103840;Medtr3g070165;Medtr7g029130;Medtr5g025020;Medtr2g013980;…
novel_miR_208	Medtr7g072520;Medtr3g069080;Medtr0362s0030;Medicago_truncatula_newGene_4172;Medtr3g084110
novel_miR_21	Medtr8g009980;Medtr4g005730;Medtr4g066660;Medtr1g043290;Medtr4g084200
novel_miR_22	Medtr4g015120;Medtr1g038820;Medtr8g466800;Medtr2g060870;Medtr8g042040;Medtr3g101930;Medtr8g063450;Medtr2g102670;Medtr8g042060;Medtr3g051640;Medtr3g008780;Medtr7g065130;Medtr1g115440;Medtr5g071800;Medtr3g008760;Medtr2g069245;Medtr7g021500;Medicago_truncatula_newGene_11084;Medtr2g438140;Medtr1g050505;Medtr2g450160;Medtr7g072480;Medtr0030s0340;Medtr5g084020;Medtr1g080920;Medtr8g078250;Medtr8g042000;…
novel_miR_23	Medicago_truncatula_newGene_25357
novel_miR_24	Medtr8g445760
novel_miR_25	Medtr5g079870
novel_miR_26	Medtr0036s0320;Medicago_truncatula_newGene_18145
novel_miR_27	Medtr4g128920;Medtr7g065130;Medicago_truncatula_newGene_28002
novel_miR_28	Medicago_truncatula_newGene_7173;Medtr8g097100;Medtr4g070305;Medicago_truncatula_newGene_12989;Medtr4g115430;Medtr5g047210;Medtr2g088450;Medtr1g055185;Medtr3g082890;Medtr4g074860;Medtr5g032845;Medtr3g010100;Medicago_truncatula_newGene_8521;Medtr4g087490;Medtr4g107695;Medtr4g128255;Medtr4g046153;Medtr7g106310;Medtr7g405930;Medtr0004s0230;Medtr3g069810;Medtr5g067670;Medtr3g109685;Medtr7g089120;Medt…
novel_miR_29	Medtr2g011210;Medtr4g107170;Medtr4g045743;Medtr1g027490;Medtr6g082000;Medtr7g028050;Medtr4g061090;Medtr7g039720;Medtr1g017020;Medtr4g124470;Medtr2g093210;Medtr4g417270;Medtr8g018350;Medtr2g041640;Medtr3g056635;Medtr3g080870;Medtr2g071700;Medtr6g013300;Medtr1g071330;Medtr5g039840;Medtr2g017670;Medtr4g033215;Medtr5g070330;Medtr5g071240;Medtr6g034265;Medtr2g006070;Medtr7g067510;Medtr3g022570;Medtr4g…
novel_miR_3	Medtr6g046930;Medtr8g467040;Medtr6g004520;Medtr8g014500;Medtr2g086890;Medtr8g104490;Medtr1g069760;Medtr2g014960;Medtr5g004910
novel_miR_30	Medtr1g027700;Medtr5g091550;Medtr8g009510;Medtr6g092700;Medtr1g054150;Medtr7g095710;Medtr1g088860;Medtr3g070220;Medtr4g017500;Medtr7g087490;Medtr6g464680
novel_miR_31	Medicago_truncatula_newGene_11213;Medtr8g066290;Medtr8g022320
novel_miR_32	Medtr8g093870;Medtr2g041670;Medtr2g041400;Medtr3g022615;Medtr2g037700;Medtr6g452470;Medtr5g031650;Medtr1g053275;Medtr8g059020;Medtr3g014220;Medtr7g099885;Medtr0199s0040;Medtr2g096070;Medtr5g082150;Medtr6g037330;Medtr3g077320;Medicago_truncatula_newGene_5443;Medicago_truncatula_newGene_5794;Medicago_truncatula_newGene_28735;Medtr7g029440;Medtr7g029080;Medtr3g067290;Medtr2g044140;Medtr0340s0010
novel_miR_33	Medicago_truncatula_newGene_21737;Medtr0006s0290;Medtr2g091330;Medtr1g006640;Medtr2g099880;Medtr5g056550;Medicago_truncatula_newGene_24546;Medtr2g097520;Medtr2g091005;Medtr2g091080;Medtr2g059350;Medtr8g467200;Medtr2g091030;Medtr6g464030;Medtr5g078500;Medtr6g045183;Medtr1g074200;Medtr2g093010;Medtr3g079720;Medtr2g103620;Medtr1g094230;Medtr5g061560;Medtr4g471610;Medtr5g031160;Medtr7g117495;Medtr4g0…
novel_miR_34	Medtr2g031410;Medtr8g446890;Medtr5g094400;Medtr3g086340;Medtr1g019810;Medtr2g008850;Medtr8g089190;Medtr5g017810;Medtr6g057770;Medtr3g090140;Medtr5g022210;Medicago_truncatula_newGene_20997;Medtr4g104360;Medtr5g009530;Medtr3g098460;Medtr8g106100;Medtr4g091010;Medtr5g012130;Medtr6g463710;Medtr3g110710;Medtr2g040370;Medtr4g077930;Medtr4g020040
novel_miR_35	Medicago_truncatula_newGene_28546;Medtr3g479520;Medtr6g069380;Medtr3g074620
novel_miR_36	Medtr1g016750;Medtr2g067640;Medtr1g023170;Medtr2g066850;Medtr6g013640;Medtr8g008813;Medtr6g471150;Medtr7g056680;Medtr6g011230;Medtr6g084960;Medtr4g073980;Medtr5g029545;Medtr1277s0010;Medtr8g087740;Medtr5g026460;Medtr4g127450;Medtr4g040530;Medtr8g031900;Medtr4g055270;Medtr7g021430;Medtr4g013290;Medtr0028s0180;Medtr8g087310;Medtr4g050480;Medtr6g086115;Medtr4g128750;Medtr2g014760;Medtr0777s0010;Medt…
novel_miR_37	Medtr1g012830;Medtr8g021340;Medtr5g013170;Medtr7g051850;Medtr4g116870;Medicago_truncatula_newGene_8726
novel_miR_38	Medtr2g099620;Medtr5g055480;Medtr1g040105
novel_miR_39	Medtr1g063110;Medtr3g013550;Medicago_truncatula_newGene_10202;Medicago_truncatula_newGene_19678
novel_miR_4	Medtr8g067060;Medtr1g015110;Medtr1g015480;Medtr5g041340;Medtr1g013940;Medtr5g030610;Medtr1g013860;Medtr6g053790;Medtr4g123597;Medtr8g046220;Medtr0262s0050;Medtr5g022560;Medtr1g016360;Medtr3g107810;Medtr3g465210;Medtr8g471100;Medtr5g430710;Medtr1g013900;Medtr1g013980;Medtr7g018850;Medtr3g084890;Medtr1g050538;Medtr2g050180;Medtr2g095260;Medtr2g030180;Medtr7g084300;Medtr7g080170;Medtr7g081370;Medtr6…
novel_miR_40	Medtr5g037460;Medicago_truncatula_newGene_18123;Medtr3g108090;Medtr5g080530;Medtr3g067705;Medtr2g005690;Medtr3g091160;Medtr1g034050;Medtr7g108825;Medtr7g006680;Medtr7g445520;Medtr6g008970;Medtr3g051650;Medtr4g094315;Medtr7g090310;Medtr1g093095;Medtr4g011550;Medtr7g445710;Medtr5g026850;Medtr7g071110;Medtr6g038700;Medtr8g042710;Medtr8g017500;Medtr2g437080;Medtr8g052520;Medtr8g072290;Medtr4g124050;M…
novel_miR_41	Medtr3g022130;Medicago_truncatula_newGene_15304
novel_miR_42	Medtr3g071460;Medtr7g015550;Medtr5g034980;Medtr6g015455;Medtr4g130990;Medtr2g091135;Medtr3g065120;Medtr8g094080;Medtr4g021530;Medtr0051s0110
novel_miR_43	Medtr1g094890;Medtr8g088510;Medtr3g094650;Medtr7g010790;Medtr2g010520;Medtr3g006320;Medtr8g014500;Medtr1g019090;Medtr7g063340;Medtr3g116210;Medtr2g010860;Medtr4g071445;Medtr7g445460;Medtr4g133495;Medtr2g028870;Medtr8g012450;Medtr2g067090;Medtr7g107310;Medtr2g007690;Medtr4g071465;Medtr6g006190;Medtr4g133340;Medtr2g088900;Medtr7g094570;Medtr3g452410;Medtr0002s0160;Medtr2g437840;Medtr8g010700;Medtr6…
novel_miR_44	Medtr8g095030;Medtr8g107410;Medicago_truncatula_newGene_12325;Medtr8g446930
novel_miR_45	Medtr4g126210;Medtr8g027135;Medtr8g080990;Medtr4g072415;Medtr2g039760;Medtr6g075950;Medicago_truncatula_newGene_3567;Medtr5g074360;Medtr6g046320;Medtr8g107370;Medtr4g036240;Medtr2g100930;Medtr4g478190;Medtr4g064923;Medtr2g095030;Medtr6g045643;Medtr2g016720;Medtr8g012875;Medtr7g062220;Medtr4g007610;Medtr4g078140;Medtr3g084910;Medtr4g094532;Medtr3g020890;Medtr5g046110;Medtr8g062700;Medtr3g083130;Me…
novel_miR_46	Medicago_truncatula_newGene_11213;Medtr8g066290;Medtr8g022320
novel_miR_48	Medtr8g036660;Medtr6g006780;Medtr8g037170
novel_miR_49	Medtr1g042360;Medtr3g465060;Medtr6g025290;Medtr3g080490;Medtr1g042480;Medtr2g005130;Medtr4g017300;Medtr6g013920;Medtr4g018910;Medtr6g018580;Medtr3g109690;Medtr8g468470;Medtr0019s0270;Medtr1g111640;Medtr4g037470;Medtr8g079492;Medtr7g015120;Medtr5g019220;Medtr7g006750;Medtr4g017720;Medtr1g061220;Medtr8g037220;Medicago_truncatula_newGene_9112;Medtr2g104050;Medtr3g099200;Medtr8g035610;Medtr8g038590;M…
novel_miR_5	Medtr4g130780;Medtr3g449200;Medtr6g088505;Medtr5g056890
novel_miR_52	Medtr8g103227;Medtr4g115350;Medtr5g022760;Medtr8g090290;Medtr1g090883;Medtr2g014250;Medtr3g075540;Medtr4g014990;Medtr5g041040;Medtr0015s0140;Medtr5g041095;Medtr3g110740
novel_miR_53	Medtr7g114850;Medtr1g100773;Medtr2g083690
novel_miR_54	Medtr7g103190;Medtr5g020745
novel_miR_55	Medtr8g023080;Medtr2g007150;Medicago_truncatula_newGene_4761;Medtr7g093390;Medtr4g100830;Medtr6g006350;Medicago_truncatula_newGene_3567;Medtr8g022740;Medtr2g067770;Medtr0830s0010;Medtr1g097170;Medicago_truncatula_newGene_15562;Medtr7g082830;Medtr2g070430;Medtr7g005440
novel_miR_56	Medtr3g092050;Medicago_truncatula_newGene_20787
novel_miR_57	Medtr8g037170;Medtr6g006780;Medtr8g036660
novel_miR_58	Medtr3g056705;Medtr1g077760
novel_miR_59	Medtr4g017550;Medtr3g040670;Medtr8g044210;Medtr1g095480;Medtr8g099095;Medtr4g132040;Medtr1g032100;Medtr8g479350;Medtr7g088510;Medtr1g079520;Medtr6g033905;Medtr0368s0020;Medtr3g040660;Medtr4g123080
novel_miR_6	Medtr8g037170;Medtr8g036660;Medtr6g006780
novel_miR_60	Medtr2g005905;Medicago_truncatula_newGene_25779;Medtr8g069920;Medtr1g015270;Medtr3g049070
novel_miR_61	Medtr2g035405;Medtr3g027990;Medtr5g056860;Medtr3g022250;Medtr2g089420;Medtr5g005840;Medtr7g069420;Medtr5g049140;Medtr6g036530;Medtr8g038100;Medtr4g050910;Medtr4g096820;Medtr1g101190;Medtr3g117350;Medtr3g435880;Medtr1g041115;Medtr5g021670;Medtr1g029950;Medtr2g087980;Medtr7g100880;Medtr3g054400;Medtr4g030210;Medtr4g050000;Medtr4g092920;Medtr1g028390;Medtr5g082920;Medtr3g099880;Medtr7g446320;Medtr8g…
novel_miR_62	Medtr7g086370
novel_miR_63	Medtr2g013850;Medtr6g085030;Medtr5g013760;Medtr1g050170;Medtr0199s0040;Medtr5g041305;Medtr1g070210;Medicago_truncatula_newGene_15272;Medtr6g007833;Medtr7g006220;Medtr2g047868;Medtr8g465250;Medtr6g037570;Medtr7g095490
novel_miR_64	Medtr6g078620;Medtr8g107000;Medtr1g031490
novel_miR_65	Medtr4g122240;Medtr3g088670;Medtr3g118500;Medtr4g114000;Medtr0128s0090;Medtr1g070185;Medtr7g075185
novel_miR_66	Medtr1g007390;Medtr8g056030;Medtr8g042980;Medtr4g099190;Medtr7g063580;Medicago_truncatula_newGene_27440;Medtr5g087360;Medtr7g101830;Medtr8g009770;Medtr5g025930;Medtr6g068930;Medtr4g109600;Medtr1g075790;Medtr5g087370;Medtr3g073730;Medtr5g087340;Medtr8g016070;Medtr2g091170;Medtr6g082260;Medtr1g115850;Medtr7g458880;Medtr4g067100;Medtr3g078170;Medtr3g029560;Medtr8g089300;Medtr2g020520;Medtr2g041070;M…
novel_miR_67	Medtr6g082260;Medtr5g087370;Medtr3g073730;Medtr5g087340;Medtr8g016070;Medtr2g091170;Medtr3g078170;Medtr3g029560;Medtr2g020520;Medtr8g089300;Medtr6g015173;Medtr2g041070;Medtr1g115850;Medtr7g458880;Medtr4g067100;Medtr4g099190;Medtr7g063580;Medicago_truncatula_newGene_27440;Medtr5g087360;Medtr8g056030;Medtr1g007390;Medtr8g042980;Medtr6g068930;Medtr4g109600;Medtr1g075790;Medtr7g101830;Medtr8g009770;M…
novel_miR_68	Medtr8g005900;Medtr2g078200;Medtr3g464150
novel_miR_69	Medtr4g009850;Medtr4g130970;Medtr2g083920;Medtr5g069700;Medicago_truncatula_newGene_27734;Medtr5g040770;Medtr5g054300
novel_miR_7	Medtr2g094970;Medtr7g491190;Medtr1g047910;Medtr7g091200;Medtr2g098430;Medtr8g098300;Medtr3g015560;Medtr2g095030;Medtr3g090665
novel_miR_70	Medtr3g035630;Medtr7g099265;Medtr6g026830;Medtr1g115215;Medtr2g095700;Medtr1g072270;Medtr6g463550;Medtr7g011790;Medtr3g034210;Medtr2g018850;Medtr8g070660;Medtr3g074620;Medtr6g045607;Medtr1g067750;Medicago_truncatula_newGene_1289;Medtr0938s0010;Medtr8g083310;Medtr0062s0080;Medtr6g045443;Medtr1g043040;Medtr2g083300;Medtr2g054930;Medtr2g102960;Medtr5g093230;Medtr4g035290;Medtr2g013540;Medtr1g088620;…
novel_miR_71	Medtr6g044370;Medtr8g066785;Medtr2g090980;Medtr5g094910;Medtr1g067230;Medtr1g105755;Medtr8g036260;Medtr0196s0030;Medtr4g064760;Medtr1g081240;Medtr5g011620;Medtr7g081705;Medtr8g037145;Medtr8g041570;Medtr8g062140;Medtr2g013510;Medtr0191s0030;Medtr5g086620;Medtr3g058000;Medtr4g011910;Medtr6g445600;Medtr5g059080;Medtr6g065070;Medtr7g062650;Medtr5g017830;Medtr8g023720;Medtr5g005380;Medtr4g121560;Medtr…
novel_miR_72	Medtr8g014673;Medtr4g109340;Medtr4g064917;Medtr5g019550;Medtr7g010160;Medtr5g042000;Medtr4g032777;Medtr0002s0300;Medtr5g022030;Medtr1g042300;Medtr3g100230;Medtr3g006610;Medtr0015s0120;Medtr1g018940;Medtr3g070960;Medtr4g012000;Medtr3g053620;Medtr4g119070;Medtr7g103680;Medtr3g082750;Medtr8g077590;Medtr3g008140;Medtr5g067470;Medtr6g087945;Medtr6g023875;Medtr8g031470;Medtr1g090400;Medtr4g095790;Medtr…
novel_miR_73	Medtr6g088785;Medtr8g074940;Medtr2g022250;Medtr1g105880;Medtr0013s0190;Medtr1g096430;Medtr4g128870;Medtr4g082295;Medtr3g007240;Medtr3g086600;Medtr1g041315;Medtr6g041980;Medtr1g028680;Medicago_truncatula_newGene_24707;Medtr3g028520;Medtr4g029740;Medtr4g046037;Medtr3g090600;Medtr2g101590;Medicago_truncatula_newGene_9112;Medtr2g033680;Medtr2g095400;Medtr4g074210;Medtr3g009910;Medtr5g063080;Medtr0013…
novel_miR_74	Medtr1g103810;Medtr3g099773;Medtr1g014690;Medtr2g089765
novel_miR_76	Medtr3g103580;Medtr8g059485;Medtr7g108540;Medtr0019s0130;Medtr8g024590;Medtr8g074907;Medtr3g026800;Medicago_truncatula_newGene_3808;Medtr7g101235;Medtr8g089900;Medtr4g132890;Medtr4g119380;Medtr2g437710;Medicago_truncatula_newGene_24903
novel_miR_77	Medtr3g116640;Medtr7g024480;Medtr2g099860;Medtr5g012620
novel_miR_78	Medtr8g022320;Medtr8g066290;Medicago_truncatula_newGene_11213
novel_miR_79	Medtr3g070220;Medtr1g088860;Medtr1g054150;Medtr7g095710;Medtr8g009510;Medtr6g092700;Medtr5g091550;Medtr1g027700;Medtr6g464680;Medtr7g087490;Medtr4g017500
novel_miR_8	Medtr8g073880;Medtr5g065395;Medtr4g122040
novel_miR_80	Medtr1g013400;Medtr3g093690;Medtr8g008860;Medicago_truncatula_newGene_11820;Medtr2g008160;Medtr4g125490;Medtr1g014640
novel_miR_81	Medtr8g068330;Medtr2g078450;Medtr8g071970;Medtr8g089960;Medtr5g036460;Medtr2g100070;Medtr2g082660;Medtr2g040360;Medtr4g065780;Medtr7g080575;Medtr5g090940;Medtr5g045060
novel_miR_82	Medtr5g095375
novel_miR_83	Medtr7g029125;Medtr5g012710;Medtr6g042000;Medtr5g018840;Medtr3g023315;Medtr2g061670;Medtr8g098960;Medtr6g007330;Medtr3g109480;Medtr8g022460;Medtr1g018785;Medtr6g013395
novel_miR_84	Medicago_truncatula_newGene_19647;Medtr2g014480;Medtr6g033905;Medtr8g074940;Medtr3g093140;Medtr4g094290;Medtr4g013205;Medtr8g074160;Medtr2g082650;Medtr7g079840;Medicago_truncatula_newGene_20738;Medtr7g026170;Medtr2g022700;Medtr8g063450;Medtr7g026180;Medtr0653s0040;Medtr1g099220;Medtr3g085160;Medtr0003s0410;Medtr4g132590;Medtr2g020920;Medtr4g123950;Medtr1g062930;Medtr8g069580;Medtr2g023540;Medtr1g…
novel_miR_86	Medtr1g063960;Medtr6g086735;Medtr8g095030;Medtr2g070730;Medtr3g034290;Medtr2g086730;Medtr2g048360;Medtr8g027080;Medtr4g083540;Medtr8g107410;Medicago_truncatula_newGene_12325
novel_miR_87	Medtr0268s0080;Medtr0002s0330;Medtr7g110980;Medtr4g088375;Medtr1g069055;Medtr3g462630;Medtr1g103540;Medtr4g478250;Medtr1g022345;Medtr5g062320;Medtr7g102770;Medtr6g013690;Medtr2g072270;Medtr8g037355;Medtr5g082570;Medtr1g021320;Medtr7g029110;Medtr2g026280;Medtr0047s0090;Medtr4g022490;Medtr8g027670;Medtr3g105230
novel_miR_88	Medtr8g069660;Medtr3g033955;Medtr6g087850;Medtr2g016190;Medtr3g055310;Medtr1g062880;Medtr8g068420;Medtr3g110700;Medtr6g009400;Medtr6g008640
novel_miR_89	Medicago_truncatula_newGene_11213;Medtr8g022320;Medtr8g066290
novel_miR_9	Medtr4g094895;Medtr7g076670;Medtr3g073300;Medicago_truncatula_newGene_12737;Medicago_truncatula_newGene_1274;Medtr8g104030;Medtr4g013245;Medtr6g011680;Medtr4g129850;Medtr1g056180;Medtr7g028160;Medtr2g005990;Medtr3g114310;Medtr8g020750;Medtr3g062090;Medtr1g073720;Medtr4g091010;Medtr8g102480;Medtr3g065110;Medtr1g089180;Medtr3g463680;Medtr6g084530;Medtr7g097060;Medtr2g078050;Medtr0376s0020;Medtr7g09…
novel_miR_90	Medtr3g464870;Medtr8g020965;Medtr7g034590;Medtr0171s0010;Medtr3g464950;Medtr3g464920;Medtr3g464810;Medtr3g464840
novel_miR_91	Medtr7g107310;Medtr2g007690;Medtr2g067090;Medtr8g012450;Medtr4g133495;Medtr2g028870;Medtr2g010860;Medtr4g071445;Medtr3g116210;Medtr7g445460;Medtr7g063340;Medtr1g019090;Medtr8g014500;Medtr3g006320;Medtr2g010520;Medtr7g010790;Medtr3g094650;Medtr8g088510;Medtr1g094890;Medtr6g035395;Medtr1g063380;Medtr8g024560;Medtr1g008980;Medtr7g010720;Medtr8g006930;Medtr4g124750;Medtr2170s0010;Medtr2g104040;Medtr7…
novel_miR_92	Medtr1g032570;Medtr3g092720;Medicago_truncatula_newGene_3497;Medicago_truncatula_newGene_20504;Medtr2g086920;Medicago_truncatula_newGene_376;Medtr7g053330
novel_miR_93	Medtr8g046050;Medtr8g100005;Medtr1g069560;Medtr7g093130;Medtr8g088200;Medtr5g076380;Medtr4g118020;Medtr5g077850;Medtr2g027090;Medicago_truncatula_newGene_20835;Medtr1g022165;Medtr3g010330;Medtr1g112500;Medtr4g127960;Medtr4g022580;Medtr1g054935;Medtr3g078340;Medtr5g084380;Medtr2g079050;Medtr3g099777;Medtr3g118240;Medtr3g100980;Medtr4g119220;Medtr5g040600;Medtr2g010290;Medtr2g435340;Medtr7g112490;M…
novel_miR_94	Medtr6g093180
novel_miR_95	Medtr8g091670;Medtr8g018570;Medtr7g097130;Medtr5g048335;Medtr1g054835;Medtr6g009610;Medtr6g007650;Medtr8g073030;Medtr5g022470;Medtr4g098740;Medicago_truncatula_newGene_17427
novel_miR_96	Medtr8g009290;Medtr6g027720;Medtr1g040575;Medtr2g091200;Medtr1g084930;Medtr3g087830;Medicago_truncatula_newGene_21535
novel_miR_97	Medtr0195s0020;Medtr1g084090;Medtr6g039110;Medtr4g013315;Medtr8g469800;Medtr7g445530;Medtr6g066230;Medtr8g052320;Medtr1g041430;Medtr3g013580;Medtr1g099600;Medtr4g119428;Medtr4g127450;Medtr2g016630;Medtr4g046680;Medtr6g038940;Medtr7g445810;Medtr6g008995;Medicago_truncatula_newGene_15304;Medtr7g445600;Medtr1g008230;Medtr2g005690;Medtr3g067705;Medtr3g091160;Medtr7g108825;Medtr1g034050;Medicago_trunc…
novel_miR_98	Medtr6g072320;Medtr2g094520;Medtr4g129790;Medtr4g061700;Medtr0401s0010;Medtr7g108440;Medtr4g120825;Medtr0152s0100;Medtr6g071945;Medtr4g061800;Medicago_truncatula_newGene_28489;Medtr4g027030;Medtr5g022670;Medtr7g086520;Medtr8g104765;Medtr5g093830;Medtr7g056303;Medtr5g088630;Medtr4g077660
novel_miR_99	Medtr4g104550;Medtr5g066000;Medtr8g046150;Medtr4g068740
