# Supplementary material for: Genome-wide analysis and identification of microRNAs in Medicago truncatula under aluminum stress
Source: Front Plant Sci. 2023 Jan 27;14:1137764. doi: 10.3389/fpls.2023.1137764 (PMC9911878; doi:10.3389/fpls.2023.1137764)
Supplement: Supplementary file 1 [file DataSheet_1.zip › Supplementary Table/Table S7.xlsx]

## Sheet: Sheet1
Supplementary Table S7 Each database annotates target gene quantity information.
Anno_Database	Annotated_Number	300≤length＜1000	length≥1000
COG_Annotation	4754 (36.41%)	326	4419
GO_Annotation	10008 (76.65%)	1768	7954
KEGG_Annotation	3852 (29.50%)	409	3431
KOG_Annotation	6265 (47.99%)	822	5383
Pfam_Annotation	9970 (76.37%)	1342	8550
Swissprot_Annotation	9148 (70.07%)	1265	7793
eggNOG_Annotation	10953 (83.89%)	1725	9095
nr_Annotation	13055 (99.98%)	2655	9793
All_Annotated	13057	2656	9794
