# Supplementary material for: Genome-wide analysis and identification of microRNAs in Medicago truncatula under aluminum stress
Source: Front Plant Sci. 2023 Jan 27;14:1137764. doi: 10.3389/fpls.2023.1137764 (PMC9911878; doi:10.3389/fpls.2023.1137764)
Supplement: Supplementary file 1 [file DataSheet_1.zip › Supplementary Table/Table S8.xlsx]

## Sheet: Sheet1
Supplementary Table S8 DEGs annotation information of differentially expressed miRNA.
	Target gene	MiRNA_ID	T0-1_Count	T0-2_Count	T0-3_Count	T4-1_Count	T4-2_Count	T4-3_Count	T0-1_TPM	T0-2_TPM	T0-3_TPM	T4-1_TPM	T4-2_TPM	T4-3_TPM	Pvalue	FDR	log2FC	regulated	COG_class	COG_class_annotation	GO_annotation	KEGG_annotation	KOG_class	KOG_class_annotation	Pfam_annotation	Swissprot_annotation	eggNOG_class	eggNOG_class_annotation	nr_annotation
T0 VS T4	Medtr2g088870	mtr-miR156e	60	63	75	113	126	151	47.1721	66.2636	68.7438	131.635	118.511	101.561	2.87889e-07	7.65604e-06	0.92315	up	--	--	Cellular Component: Golgi apparatus (GO:0005794);; Cellular Component: plasma membrane (GO:0005886);; Cellular Component: integral component of membrane (GO:0016021);;	--	[U]	Intracellular trafficking, secretion, and vesicular transport	EXS family	Phosphate transporter PHO1-2 OS=Oryza sativa subsp. japonica OX=39947 GN=PHO1-2 PE=2 SV=1	T	Signal transduction mechanisms	EXS (ERD1/XPR1/SYG1) family protein [Medicago truncatula]
	Medtr3g109685	mtr-miR156e	60	63	75	113	126	151	47.1721	66.2636	68.7438	131.635	118.511	101.561	2.87889e-07	7.65604e-06	0.92315	up	--	--	Cellular Component: integral component of membrane (GO:0016021);;	--	--	--	--	--	--	--	transmembrane protein, putative [Medicago truncatula]
	Medtr2g014200	mtr-miR156e	60	63	75	113	126	151	47.1721	66.2636	68.7438	131.635	118.511	101.561	2.87889e-07	7.65604e-06	0.92315	up	--	--	Molecular Function: DNA binding (GO:0003677);; Molecular Function: transcription factor activity, sequence-specific DNA binding (GO:0003700);; Cellular Component: nucleus (GO:0005634);; Biological Process: regulation of transcription, DNA-templated (GO:0006355);; Biological Process: positive regulation of flower development (GO:0009911);; Biological Process: vegetative to reproductive phase trans…	--	--	--	SBP domain	Squamosa promoter-binding protein 1 OS=Antirrhinum majus OX=4151 GN=SBP1 PE=2 SV=1	K	Transcription	squamosa promoter-binding-like protein [Medicago truncatula]
	Medtr8g080670	mtr-miR156e	60	63	75	113	126	151	47.1721	66.2636	68.7438	131.635	118.511	101.561	2.87889e-07	7.65604e-06	0.92315	up	--	--	Molecular Function: DNA binding (GO:0003677);; Cellular Component: nucleus (GO:0005634);;	--	--	--	SBP domain	Squamosa promoter-binding-like protein 12 OS=Oryza sativa subsp. indica OX=39946 GN=SPL12 PE=2 SV=1	K	Transcription	squamosa promoter-binding-like protein [Medicago truncatula]
	Medtr7g089190	mtr-miR156e	60	63	75	113	126	151	47.1721	66.2636	68.7438	131.635	118.511	101.561	2.87889e-07	7.65604e-06	0.92315	up	[KL]	Transcription ;; Replication, recombination and repair	Molecular Function: DNA binding (GO:0003677);; Molecular Function: helicase activity (GO:0004386);; Molecular Function: ATP binding (GO:0005524);; Cellular Component: nucleus (GO:0005634);; Molecular Function: zinc ion binding (GO:0008270);;	K15711|0|mtr:MTR_7g089190|K15711 SWI/SNF-related matrix-associated actin-dependent regulator of chromatin subfamily A3 [EC:3.6.4.- 2.3.2.27] | (RefSeq) DNA/RNA helicase	[KL]	--	SNF2 family N-terminal domain;; HIRAN domain;; Helicase conserved C-terminal domain;; Zinc finger, C3HC4 type (RING finger);; Prokaryotic RING finger family 4;; Ring finger domain;; Zinc finger, C3HC4 type (RING finger);; Zinc finger, C3HC4 type (RING finger);; Type III restriction enzyme, res subunit;; Anaphase-promoting complex subunit 11 RING-H2 finger	Putative SWI/SNF-related matrix-associated actin-dependent regulator of chromatin subfamily A member 3-like 1 OS=Arabidopsis thaliana OX=3702 GN=At5g05130 PE=2 SV=1	L	Replication, recombination and repair	DNA/RNA helicase [Medicago truncatula]
	Medtr7g405840	mtr-miR156e	60	63	75	113	126	151	47.1721	66.2636	68.7438	131.635	118.511	101.561	2.87889e-07	7.65604e-06	0.92315	up	--	--	Molecular Function: ATP binding (GO:0005524);; Cellular Component: NURF complex (GO:0016589);; Molecular Function: ATPase activity (GO:0016887);; Biological Process: ATP-dependent chromatin remodeling (GO:0043044);;	K11654|0|mtr:MTR_7g405840|K11654 SWI/SNF-related matrix-associated actin-dependent regulator of chromatin subfamily A member 5 [EC:3.6.4.-] | (RefSeq) SNF2 family amino-terminal protein	[K]	Transcription	SNF2 family N-terminal domain	ISWI chromatin-remodeling complex ATPase CHR17 OS=Arabidopsis thaliana OX=3702 GN=CHR17 PE=1 SV=1	L	Replication, recombination and repair	SNF2 family amino-terminal protein [Medicago truncatula]
	Medtr8g096780	mtr-miR156e	60	63	75	113	126	151	47.1721	66.2636	68.7438	131.635	118.511	101.561	2.87889e-07	7.65604e-06	0.92315	up	--	--	Molecular Function: DNA binding (GO:0003677);; Cellular Component: nucleus (GO:0005634);;	--	--	--	SBP domain	Squamosa promoter-binding-like protein 13B OS=Arabidopsis thaliana OX=3702 GN=SPL13B PE=3 SV=1	S	Function unknown	squamosa promoter-binding 13A-like protein [Medicago truncatula]
	Medtr8g016940	mtr-miR156e	60	63	75	113	126	151	47.1721	66.2636	68.7438	131.635	118.511	101.561	2.87889e-07	7.65604e-06	0.92315	up	[I]	Lipid transport and metabolism	Molecular Function: intramolecular transferase activity (GO:0016866);;	K15813|0|mtr:MTR_8g016940|K15813 beta-amyrin synthase [EC:5.4.99.39] | (RefSeq) beta-amyrin synthase	[I]	Lipid transport and metabolism	Squalene-hopene cyclase C-terminal domain;; Prenyltransferase and squalene oxidase repeat	Beta-amyrin synthase OS=Glycyrrhiza glabra OX=49827 GN=GgbAS1 PE=1 SV=1	I	Lipid transport and metabolism	beta-amyrin synthase [Medicago truncatula]
	Medtr3g101180	mtr-miR156e	60	63	75	113	126	151	47.1721	66.2636	68.7438	131.635	118.511	101.561	2.87889e-07	7.65604e-06	0.92315	up	[O]	Posttranslational modification, protein turnover, chaperones	Molecular Function: serine-type endopeptidase inhibitor activity (GO:0004867);; Cellular Component: extracellular space (GO:0005615);;	--	[V]	Defense mechanisms	Serpin (serine protease inhibitor)	Serpin-ZX OS=Arabidopsis thaliana OX=3702 GN=At1g47710 PE=1 SV=1	O	Posttranslational modification, protein turnover, chaperones	serpin-like protein [Medicago truncatula]
	Medtr5g090790	mtr-miR156e	60	63	75	113	126	151	47.1721	66.2636	68.7438	131.635	118.511	101.561	2.87889e-07	7.65604e-06	0.92315	up	--	--	--	--	--	--	--	--	--	--	hypothetical protein MTR_5g090790 [Medicago truncatula]
	Medtr6g045310	mtr-miR156e	60	63	75	113	126	151	47.1721	66.2636	68.7438	131.635	118.511	101.561	2.87889e-07	7.65604e-06	0.92315	up	--	--	Cellular Component: integral component of membrane (GO:0016021);;	--	--	--	--	--	--	--	transmembrane protein, putative [Medicago truncatula]
	Medtr1g080950	mtr-miR156e	60	63	75	113	126	151	47.1721	66.2636	68.7438	131.635	118.511	101.561	2.87889e-07	7.65604e-06	0.92315	up	[M]	Cell wall/membrane/envelope biogenesis	Molecular Function: RNA polymerase II transcription cofactor activity (GO:0001104);; Molecular Function: catalytic activity (GO:0003824);; Biological Process: regulation of transcription from RNA polymerase II promoter (GO:0006357);; Cellular Component: mediator complex (GO:0016592);; Molecular Function: coenzyme binding (GO:0050662);;	K10046|0|mtr:MTR_1g080950|K10046 GDP-D-mannose 3', 5'-epimerase [EC:5.1.3.18 5.1.3.-] | (RefSeq) GDP-D-mannose-3,5-epimerase	[GM]	--	NAD dependent epimerase/dehydratase family;; GDP-mannose 4,6 dehydratase;; 3-beta hydroxysteroid dehydrogenase/isomerase family;; NAD(P)H-binding;; Male sterility protein;; Polysaccharide biosynthesis protein	GDP-mannose 3,5-epimerase OS=Arabidopsis thaliana OX=3702 GN=At5g28840 PE=1 SV=1	M	Cell wall/membrane/envelope biogenesis	GDP-D-mannose-3,5-epimerase [Medicago truncatula]
	Medtr1g053715	mtr-miR156e	60	63	75	113	126	151	47.1721	66.2636	68.7438	131.635	118.511	101.561	2.87889e-07	7.65604e-06	0.92315	up	--	--	Molecular Function: DNA binding (GO:0003677);; Cellular Component: nucleus (GO:0005634);;	--	--	--	SBP domain	Squamosa promoter-binding-like protein 15 OS=Arabidopsis thaliana OX=3702 GN=SPL15 PE=1 SV=1	K	Transcription	squamosa promoter-binding-like protein [Medicago truncatula]
	Medtr7g444860	mtr-miR156e	60	63	75	113	126	151	47.1721	66.2636	68.7438	131.635	118.511	101.561	2.87889e-07	7.65604e-06	0.92315	up	--	--	Molecular Function: DNA binding (GO:0003677);; Cellular Component: nucleus (GO:0005634);;	--	--	--	SBP domain	Squamosa promoter-binding-like protein 7 OS=Oryza sativa subsp. indica OX=39946 GN=SPL7 PE=2 SV=1	K	Transcription	squamosa promoter-binding-like protein [Medicago truncatula]
	Medtr4g050490	mtr-miR156e	60	63	75	113	126	151	47.1721	66.2636	68.7438	131.635	118.511	101.561	2.87889e-07	7.65604e-06	0.92315	up	[J]	Translation, ribosomal structure and biogenesis	Molecular Function: GTPase activity (GO:0003924);; Molecular Function: GTP binding (GO:0005525);; Cellular Component: cytosol (GO:0005829);; Biological Process: ribosome biogenesis (GO:0042254);;	K14539|0|mtr:MTR_4g050490|K14539 large subunit GTPase 1 [EC:3.6.1.-] | (RefSeq) P-loop nucleoside triphosphate hydrolase superfamily protein	[R]	General function prediction only	50S ribosome-binding GTPase;; Ferrous iron transport protein B	GTPase LSG1-2 OS=Arabidopsis thaliana OX=3702 GN=LSG1-2 PE=1 SV=1	S	Function unknown	P-loop nucleoside triphosphate hydrolase superfamily protein [Medicago truncatula]
	Medtr3g053000	mtr-miR156e	60	63	75	113	126	151	47.1721	66.2636	68.7438	131.635	118.511	101.561	2.87889e-07	7.65604e-06	0.92315	up	--	--	--	--	[R]	General function prediction only	PPR repeat family;; PPR repeat;; PPR repeat;; Pentatricopeptide repeat domain;; Pentacotripeptide-repeat region of PRORP	Pentatricopeptide repeat-containing protein At5g15280, mitochondrial OS=Arabidopsis thaliana OX=3702 GN=At5g15280 PE=1 SV=1	S	Function unknown	PPR containing plant-like protein [Medicago truncatula]
	Medtr5g006750	mtr-miR156e	60	63	75	113	126	151	47.1721	66.2636	68.7438	131.635	118.511	101.561	2.87889e-07	7.65604e-06	0.92315	up	[C]	Energy production and conversion	Molecular Function: NADPH dehydrogenase activity (GO:0003959);; Cellular Component: intracellular (GO:0005622);; Molecular Function: FMN binding (GO:0010181);; Molecular Function: 12-oxophytodienoate reductase activity (GO:0016629);; Biological Process: oxidation-reduction process (GO:0055114);;	K05894|0|mtr:MTR_5g006750|K05894 12-oxophytodienoic acid reductase [EC:1.3.1.42] | (RefSeq) 12-oxophytodienoate reductase-like protein	[CR]	--	NADH:flavin oxidoreductase / NADH oxidase family	12-oxophytodienoate reductase 2 OS=Arabidopsis thaliana OX=3702 GN=OPR2 PE=1 SV=2	C	Energy production and conversion	12-oxophytodienoate reductase-like protein [Medicago truncatula]
	Medtr7g008030	mtr-miR156e	60	63	75	113	126	151	47.1721	66.2636	68.7438	131.635	118.511	101.561	2.87889e-07	7.65604e-06	0.92315	up	--	--	Molecular Function: methyltransferase activity (GO:0008168);; Biological Process: methylation (GO:0032259);;	--	[R]	General function prediction only	Lysine methyltransferase	--	S	Function unknown	methyltransferase family protein [Medicago truncatula]
	Medtr1g036390	mtr-miR156e	60	63	75	113	126	151	47.1721	66.2636	68.7438	131.635	118.511	101.561	2.87889e-07	7.65604e-06	0.92315	up	--	--	Molecular Function: zinc ion binding (GO:0008270);; Cellular Component: integral component of membrane (GO:0016021);; Molecular Function: hydrolase activity (GO:0016787);; Molecular Function: protein-cysteine S-palmitoyltransferase activity (GO:0019706);;	K18932|0|cam:101488842|K18932 palmitoyltransferase [EC:2.3.1.225] | (RefSeq) protein S-acyltransferase 11-like	[R]	General function prediction only	DHHC palmitoyltransferase	Protein S-acyltransferase 11 OS=Arabidopsis thaliana OX=3702 GN=PAT11 PE=2 SV=1	S	Function unknown	DHHC-type zinc finger protein [Medicago truncatula]
	Medtr3g099080	mtr-miR156e	60	63	75	113	126	151	47.1721	66.2636	68.7438	131.635	118.511	101.561	2.87889e-07	7.65604e-06	0.92315	up	--	--	Molecular Function: DNA binding (GO:0003677);; Cellular Component: nucleus (GO:0005634);;	--	--	--	SBP domain	Squamosa promoter-binding-like protein 13B OS=Arabidopsis thaliana OX=3702 GN=SPL13B PE=3 SV=1	S	Function unknown	squamosa promoter-binding 13A-like protein [Medicago truncatula]
	Medtr8g080680	mtr-miR156e	60	63	75	113	126	151	47.1721	66.2636	68.7438	131.635	118.511	101.561	2.87889e-07	7.65604e-06	0.92315	up	--	--	Molecular Function: DNA binding (GO:0003677);; Cellular Component: nucleus (GO:0005634);;	--	--	--	SBP domain	Squamosa promoter-binding-like protein 12 OS=Oryza sativa subsp. indica OX=39946 GN=SPL12 PE=2 SV=1	K	Transcription	squamosa promoter-binding-like protein [Medicago truncatula]
	Medtr5g046670	mtr-miR156e	60	63	75	113	126	151	47.1721	66.2636	68.7438	131.635	118.511	101.561	2.87889e-07	7.65604e-06	0.92315	up	--	--	Molecular Function: DNA binding (GO:0003677);; Cellular Component: nucleus (GO:0005634);;	--	--	--	SBP domain	Squamosa promoter-binding-like protein 6 OS=Arabidopsis thaliana OX=3702 GN=SPL6 PE=1 SV=2	S	Function unknown	squamosa promoter-binding-like protein [Medicago truncatula]
	Medtr7g028740	mtr-miR156e	60	63	75	113	126	151	47.1721	66.2636	68.7438	131.635	118.511	101.561	2.87889e-07	7.65604e-06	0.92315	up	--	--	Molecular Function: DNA binding (GO:0003677);; Cellular Component: nucleus (GO:0005634);;	--	--	--	SBP domain	Squamosa promoter-binding-like protein 13B OS=Arabidopsis thaliana OX=3702 GN=SPL13B PE=3 SV=1	S	Function unknown	squamosa promoter-binding-like protein [Medicago truncatula]
	Medtr4g109770	mtr-miR156e	60	63	75	113	126	151	47.1721	66.2636	68.7438	131.635	118.511	101.561	2.87889e-07	7.65604e-06	0.92315	up	--	--	Molecular Function: DNA binding (GO:0003677);; Cellular Component: nucleus (GO:0005634);;	--	--	--	SBP domain	Squamosa promoter-binding-like protein 6 OS=Arabidopsis thaliana OX=3702 GN=SPL6 PE=1 SV=2	S	Function unknown	LIGULELESS 1 protein, putative [Medicago truncatula]
	Medtr6g088660	mtr-miR156e	60	63	75	113	126	151	47.1721	66.2636	68.7438	131.635	118.511	101.561	2.87889e-07	7.65604e-06	0.92315	up	--	--	Biological Process: transcription, RNA-templated (GO:0001172);; Molecular Function: RNA-directed 5'-3' RNA polymerase activity (GO:0003968);;	K11699|0|mtr:MTR_6g088660|K11699 RNA-dependent RNA polymerase [EC:2.7.7.48] | (RefSeq) RNA-dependent RNA polymerase family protein	[A]	RNA processing and modification	RNA dependent RNA polymerase	Probable RNA-dependent RNA polymerase 5 OS=Arabidopsis thaliana OX=3702 GN=RDR5 PE=2 SV=2	K	Transcription	RNA-dependent RNA polymerase family protein [Medicago truncatula]
	Medtr2g461920	mtr-miR156e	60	63	75	113	126	151	47.1721	66.2636	68.7438	131.635	118.511	101.561	2.87889e-07	7.65604e-06	0.92315	up	--	--	Molecular Function: DNA binding (GO:0003677);; Cellular Component: nucleus (GO:0005634);;	--	--	--	SBP domain	Squamosa promoter-binding-like protein 6 OS=Arabidopsis thaliana OX=3702 GN=SPL6 PE=1 SV=2	S	Function unknown	LIGULELESS 1 protein, putative [Medicago truncatula]
	Medtr6g093060	mtr-miR156e	60	63	75	113	126	151	47.1721	66.2636	68.7438	131.635	118.511	101.561	2.87889e-07	7.65604e-06	0.92315	up	[R]	General function prediction only	Molecular Function: catalytic activity (GO:0003824);; Biological Process: rRNA processing (GO:0006364);; Cellular Component: small-subunit processome (GO:0032040);;	K14554|0|mtr:MTR_6g093060|K14554 U3 small nucleolar RNA-associated protein 21 | (RefSeq) transducin/WD40 repeat protein	[R]	General function prediction only	Utp21 specific WD40 associated putative domain;; WD domain, G-beta repeat;; Anaphase-promoting complex subunit 4 WD40 domain	Katanin p80 WD40 repeat-containing subunit B1 homolog OS=Arabidopsis thaliana OX=3702 GN=At5g23430 PE=2 SV=3	S	Function unknown	transducin/WD40 repeat protein [Medicago truncatula]
	Medtr6g025090	mtr-miR156e	60	63	75	113	126	151	47.1721	66.2636	68.7438	131.635	118.511	101.561	2.87889e-07	7.65604e-06	0.92315	up	--	--	--	--	--	--	F-box domain	F-box/FBD/LRR-repeat protein At1g16930 OS=Arabidopsis thaliana OX=3702 GN=At1g16930 PE=2 SV=1	S	Function unknown	F-box/RNI/FBD-like domain protein [Medicago truncatula]
	Medtr8g041440	mtr-miR156e	60	63	75	113	126	151	47.1721	66.2636	68.7438	131.635	118.511	101.561	2.87889e-07	7.65604e-06	0.92315	up	--	--	--	--	--	--	--	--	M	Cell wall/membrane/envelope biogenesis	hypothetical protein MTR_8g041440 [Medicago truncatula]
	Medtr6g025160	mtr-miR156e	60	63	75	113	126	151	47.1721	66.2636	68.7438	131.635	118.511	101.561	2.87889e-07	7.65604e-06	0.92315	up	--	--	Cellular Component: integral component of membrane (GO:0016021);;	--	--	--	F-box domain	F-box/FBD/LRR-repeat protein At1g16930 OS=Arabidopsis thaliana OX=3702 GN=At1g16930 PE=2 SV=1	S	Function unknown	F-box/RNI/FBD-like domain protein [Medicago truncatula]
	Medtr0041s0030	mtr-miR156e	60	63	75	113	126	151	47.1721	66.2636	68.7438	131.635	118.511	101.561	2.87889e-07	7.65604e-06	0.92315	up	[P]	Inorganic ion transport and metabolism	Molecular Function: transporter activity (GO:0005215);; Cellular Component: intracellular (GO:0005622);; Biological Process: transport (GO:0006810);; Biological Process: ethylene-activated signaling pathway (GO:0009873);; Cellular Component: integral component of membrane (GO:0016021);;	K14513|0|mtr:MTR_0041s0030|K14513 ethylene-insensitive protein 2 | (RefSeq) EIN2-like protein, nramp transporter	[P]	Inorganic ion transport and metabolism	Natural resistance-associated macrophage protein	Ethylene-insensitive protein 2 OS=Arabidopsis thaliana OX=3702 GN=EIN2 PE=1 SV=1	P	Inorganic ion transport and metabolism	EIN2-like protein, nramp transporter [Medicago truncatula]
	Medtr4g117370	mtr-miR156e	60	63	75	113	126	151	47.1721	66.2636	68.7438	131.635	118.511	101.561	2.87889e-07	7.65604e-06	0.92315	up	[F]	Nucleotide transport and metabolism	Molecular Function: ribonucleoside-diphosphate reductase activity, thioredoxin disulfide as acceptor (GO:0004748);; Cellular Component: ribonucleoside-diphosphate reductase complex (GO:0005971);; Biological Process: multicellular organism development (GO:0007275);; Biological Process: deoxyribonucleoside diphosphate metabolic process (GO:0009186);; Biological Process: deoxyribonucleotide biosynth…	K10808|0|mtr:MTR_4g117370|K10808 ribonucleoside-diphosphate reductase subunit M2 [EC:1.17.4.1] | (RefSeq) ribonucleoside-diphosphate reductase small chain	[F]	Nucleotide transport and metabolism	Ribonucleotide reductase, small chain	Ribonucleoside-diphosphate reductase small chain A OS=Arabidopsis thaliana OX=3702 GN=RNR2A PE=1 SV=2	F	Nucleotide transport and metabolism	ribonucleoside-diphosphate reductase small chain [Medicago truncatula]
	Medtr7g021630	mtr-miR156e	60	63	75	113	126	151	47.1721	66.2636	68.7438	131.635	118.511	101.561	2.87889e-07	7.65604e-06	0.92315	up	--	--	--	--	--	--	F-box domain	F-box/LRR-repeat protein At3g26922 OS=Arabidopsis thaliana OX=3702 GN=At3g26922 PE=2 SV=2	S	Function unknown	cytochrome C biogenesis protein ccsA [Medicago truncatula]
	Medtr8g080690	mtr-miR156e	60	63	75	113	126	151	47.1721	66.2636	68.7438	131.635	118.511	101.561	2.87889e-07	7.65604e-06	0.92315	up	--	--	Molecular Function: DNA binding (GO:0003677);; Cellular Component: nucleus (GO:0005634);;	--	--	--	SBP domain	Squamosa promoter-binding-like protein 12 OS=Oryza sativa subsp. indica OX=39946 GN=SPL12 PE=2 SV=1	K	Transcription	squamosa promoter-binding-like protein [Medicago truncatula]
	Medtr8g080640	mtr-miR156e	60	63	75	113	126	151	47.1721	66.2636	68.7438	131.635	118.511	101.561	2.87889e-07	7.65604e-06	0.92315	up	--	--	--	--	--	--	MYND finger	F-box protein At1g67340 OS=Arabidopsis thaliana OX=3702 GN=At1g67340 PE=1 SV=1	S	Function unknown	HCP family protein with MYND-type zinc finger protein [Medicago truncatula]
	Medtr2g080270	mtr-miR156e	60	63	75	113	126	151	47.1721	66.2636	68.7438	131.635	118.511	101.561	2.87889e-07	7.65604e-06	0.92315	up	--	--	Cellular Component: membrane (GO:0016020);;	--	--	--	--	--	S	Function unknown	hypothetical protein MTR_2g080270 [Medicago truncatula]
	Medtr4g083980	mtr-miR156e	60	63	75	113	126	151	47.1721	66.2636	68.7438	131.635	118.511	101.561	2.87889e-07	7.65604e-06	0.92315	up	[I]	Lipid transport and metabolism	Molecular Function: phospholipase activity (GO:0004620);; Cellular Component: cytosol (GO:0005829);; Molecular Function: O-acyltransferase activity (GO:0008374);; Biological Process: phospholipid catabolic process (GO:0009395);;	--	[I]	Lipid transport and metabolism	Lecithin:cholesterol acyltransferase;; PGAP1-like protein;; Putative serine esterase (DUF676)	Lecithin-cholesterol acyltransferase-like 4 OS=Arabidopsis thaliana OX=3702 GN=LCAT4 PE=1 SV=1	S	Function unknown	lecithine-cholesterol acyltransferase-like protein [Medicago truncatula]
	Medtr8g092650	mtr-miR156e	60	63	75	113	126	151	47.1721	66.2636	68.7438	131.635	118.511	101.561	2.87889e-07	7.65604e-06	0.92315	up	--	--	Cellular Component: plasma membrane (GO:0005886);; Cellular Component: integral component of membrane (GO:0016021);; Molecular Function: transmembrane transporter activity (GO:0022857);; Biological Process: transmembrane transport (GO:0055085);;	--	--	--	EamA-like transporter family	WAT1-related protein At5g64700 OS=Arabidopsis thaliana OX=3702 GN=At5g64700 PE=2 SV=1	S	Function unknown	nodulin MtN21/EamA-like transporter family protein, putative [Medicago truncatula]
	Medtr7g063320	mtr-miR156e	60	63	75	113	126	151	47.1721	66.2636	68.7438	131.635	118.511	101.561	2.87889e-07	7.65604e-06	0.92315	up	[IQR]	Lipid transport and metabolism ;; Secondary metabolites biosynthesis, transport and catabolism ;; General function prediction only	Molecular Function: tropine dehydrogenase activity (GO:0050356);; Biological Process: oxidation-reduction process (GO:0055114);;	K08081|0|mtr:MTR_7g063320|K08081 tropinone reductase I [EC:1.1.1.206] | (RefSeq) NAD(P)-binding rossmann-fold protein	[R]	General function prediction only	Enoyl-(Acyl carrier protein) reductase;; short chain dehydrogenase;; KR domain;; NAD dependent epimerase/dehydratase family	Tropinone reductase homolog At5g06060 OS=Arabidopsis thaliana OX=3702 GN=At5g06060 PE=2 SV=1	S	Function unknown	NAD(P)-binding rossmann-fold protein [Medicago truncatula]
	Medtr4g088555	mtr-miR156e	60	63	75	113	126	151	47.1721	66.2636	68.7438	131.635	118.511	101.561	2.87889e-07	7.65604e-06	0.92315	up	--	--	Molecular Function: DNA binding (GO:0003677);; Molecular Function: transcription factor activity, sequence-specific DNA binding (GO:0003700);; Cellular Component: nucleus (GO:0005634);; Biological Process: regulation of transcription, DNA-templated (GO:0006355);; Biological Process: flower development (GO:0009908);; Cellular Component: membrane (GO:0016020);; Molecular Function: metal ion binding…	--	--	--	SBP domain	Squamosa promoter-binding-like protein 3 OS=Arabidopsis thaliana OX=3702 GN=SPL3 PE=1 SV=2	K	Transcription	squamosa promoter-binding-like protein [Medicago truncatula]
	Medtr3g105980	mtr-miR156e	60	63	75	113	126	151	47.1721	66.2636	68.7438	131.635	118.511	101.561	2.87889e-07	7.65604e-06	0.92315	up	--	--	Molecular Function: 3-hydroxyisobutyryl-CoA hydrolase activity (GO:0003860);; Cellular Component: integral component of membrane (GO:0016021);;	K16860|0|mtr:MTR_3g105980|K16860 phospholipase D3/4 [EC:3.1.4.4] | (RefSeq) phospholipase D Y	[R]	General function prediction only	PLD-like domain;; Phospholipase D Active site motif	--	I	Lipid transport and metabolism	phospholipase D Y [Medicago truncatula]
	Medtr7g092930	mtr-miR156e	60	63	75	113	126	151	47.1721	66.2636	68.7438	131.635	118.511	101.561	2.87889e-07	7.65604e-06	0.92315	up	--	--	Molecular Function: DNA binding (GO:0003677);; Cellular Component: nucleus (GO:0005634);;	--	--	--	SBP domain	Squamosa promoter-binding-like protein 9 OS=Arabidopsis thaliana OX=3702 GN=SPL9 PE=2 SV=2	K	Transcription	SBP [Medicago truncatula]
	Medtr8g014610	mtr-miR156e	60	63	75	113	126	151	47.1721	66.2636	68.7438	131.635	118.511	101.561	2.87889e-07	7.65604e-06	0.92315	up	--	--	--	--	--	--	--	--	S	Function unknown	hypothetical protein MTR_8g014610 [Medicago truncatula]
	Medtr1g072580	mtr-miR156e	60	63	75	113	126	151	47.1721	66.2636	68.7438	131.635	118.511	101.561	2.87889e-07	7.65604e-06	0.92315	up	--	--	--	--	[K]	Transcription	PWWP domain;; RNA polymerase II-binding domain.	Protein HUA2-LIKE 3 OS=Arabidopsis thaliana OX=3702 GN=HULK3 PE=2 SV=1	S	Function unknown	tudor/PWWP/MBT superfamily protein [Medicago truncatula]
	Medtr3g085180	mtr-miR156e	60	63	75	113	126	151	47.1721	66.2636	68.7438	131.635	118.511	101.561	2.87889e-07	7.65604e-06	0.92315	up	--	--	Molecular Function: DNA binding (GO:0003677);; Cellular Component: nucleus (GO:0005634);;	--	--	--	SBP domain	Squamosa promoter-binding-like protein 12 OS=Oryza sativa subsp. indica OX=39946 GN=SPL12 PE=2 SV=1	K	Transcription	squamosa promoter-binding-like protein [Medicago truncatula]
	Medtr5g078030	mtr-miR156e	60	63	75	113	126	151	47.1721	66.2636	68.7438	131.635	118.511	101.561	2.87889e-07	7.65604e-06	0.92315	up	--	--	Cellular Component: integral component of membrane (GO:0016021);;	--	--	--	Salt stress response/antifungal	Cysteine-rich repeat secretory protein 60 OS=Arabidopsis thaliana OX=3702 GN=CRRSP60 PE=1 SV=1	U	Intracellular trafficking, secretion, and vesicular transport	salt stress response/antifungal domain protein [Medicago truncatula]
	Medtr6g018600	mtr-miR156e	60	63	75	113	126	151	47.1721	66.2636	68.7438	131.635	118.511	101.561	2.87889e-07	7.65604e-06	0.92315	up	--	--	--	--	--	--	F-box domain	F-box/LRR-repeat protein 13 OS=Arabidopsis thaliana OX=3702 GN=FBL13 PE=2 SV=1	S	Function unknown	F-box/RNI/FBD-like domain protein [Medicago truncatula]
	Medtr7g405850	mtr-miR156e	60	63	75	113	126	151	47.1721	66.2636	68.7438	131.635	118.511	101.561	2.87889e-07	7.65604e-06	0.92315	up	--	--	Molecular Function: ATP binding (GO:0005524);; Cellular Component: NURF complex (GO:0016589);; Molecular Function: ATPase activity (GO:0016887);; Biological Process: ATP-dependent chromatin remodeling (GO:0043044);;	--	[K]	Transcription	SNF2 family N-terminal domain	ISWI chromatin-remodeling complex ATPase CHR17 OS=Arabidopsis thaliana OX=3702 GN=CHR17 PE=1 SV=1	L	Replication, recombination and repair	SNF2 family amino-terminal protein [Medicago truncatula]
	Medtr8g063660	mtr-miR156e	60	63	75	113	126	151	47.1721	66.2636	68.7438	131.635	118.511	101.561	2.87889e-07	7.65604e-06	0.92315	up	--	--	Molecular Function: zinc ion binding (GO:0008270);; Cellular Component: integral component of membrane (GO:0016021);; Biological Process: protein ubiquitination (GO:0016567);; Molecular Function: ligase activity (GO:0016874);; Biological Process: proteasome-mediated ubiquitin-dependent protein catabolic process (GO:0043161);; Molecular Function: ubiquitin protein ligase activity (GO:0061630);;	--	[O]	Posttranslational modification, protein turnover, chaperones	Ring finger domain;; RING-H2 zinc finger domain;; RING-like zinc finger;; Zinc finger, C3HC4 type (RING finger);; Zinc finger, C3HC4 type (RING finger);; Anaphase-promoting complex subunit 11 RING-H2 finger	RING-H2 finger protein ATL47 OS=Arabidopsis thaliana OX=3702 GN=ATL47 PE=2 SV=1	O	Posttranslational modification, protein turnover, chaperones	RING-H2 finger protein ATL47 [Medicago truncatula]
	Medtr3g024280	mtr-miR156e	60	63	75	113	126	151	47.1721	66.2636	68.7438	131.635	118.511	101.561	2.87889e-07	7.65604e-06	0.92315	up	--	--	--	--	[T]	Signal transduction mechanisms	NB-ARC domain	Putative disease resistance RPP13-like protein 1 OS=Arabidopsis thaliana OX=3702 GN=RPPL1 PE=3 SV=1	S	Function unknown	NB-ARC domain disease resistance protein [Medicago truncatula]
	Medtr6g018600	mtr-miR156f	60	63	76	115	129	151	47.1721	66.2636	69.6604	133.965	121.333	101.561	2.19083e-07	6.23184e-06	0.934299	up	--	--	--	--	--	--	F-box domain	F-box/LRR-repeat protein 13 OS=Arabidopsis thaliana OX=3702 GN=FBL13 PE=2 SV=1	S	Function unknown	F-box/RNI/FBD-like domain protein [Medicago truncatula]
	Medtr7g405850	mtr-miR156f	60	63	76	115	129	151	47.1721	66.2636	69.6604	133.965	121.333	101.561	2.19083e-07	6.23184e-06	0.934299	up	--	--	Molecular Function: ATP binding (GO:0005524);; Cellular Component: NURF complex (GO:0016589);; Molecular Function: ATPase activity (GO:0016887);; Biological Process: ATP-dependent chromatin remodeling (GO:0043044);;	--	[K]	Transcription	SNF2 family N-terminal domain	ISWI chromatin-remodeling complex ATPase CHR17 OS=Arabidopsis thaliana OX=3702 GN=CHR17 PE=1 SV=1	L	Replication, recombination and repair	SNF2 family amino-terminal protein [Medicago truncatula]
	Medtr3g024280	mtr-miR156f	60	63	76	115	129	151	47.1721	66.2636	69.6604	133.965	121.333	101.561	2.19083e-07	6.23184e-06	0.934299	up	--	--	--	--	[T]	Signal transduction mechanisms	NB-ARC domain	Putative disease resistance RPP13-like protein 1 OS=Arabidopsis thaliana OX=3702 GN=RPPL1 PE=3 SV=1	S	Function unknown	NB-ARC domain disease resistance protein [Medicago truncatula]
	Medtr8g063660	mtr-miR156f	60	63	76	115	129	151	47.1721	66.2636	69.6604	133.965	121.333	101.561	2.19083e-07	6.23184e-06	0.934299	up	--	--	Molecular Function: zinc ion binding (GO:0008270);; Cellular Component: integral component of membrane (GO:0016021);; Biological Process: protein ubiquitination (GO:0016567);; Molecular Function: ligase activity (GO:0016874);; Biological Process: proteasome-mediated ubiquitin-dependent protein catabolic process (GO:0043161);; Molecular Function: ubiquitin protein ligase activity (GO:0061630);;	--	[O]	Posttranslational modification, protein turnover, chaperones	Ring finger domain;; RING-H2 zinc finger domain;; RING-like zinc finger;; Zinc finger, C3HC4 type (RING finger);; Zinc finger, C3HC4 type (RING finger);; Anaphase-promoting complex subunit 11 RING-H2 finger	RING-H2 finger protein ATL47 OS=Arabidopsis thaliana OX=3702 GN=ATL47 PE=2 SV=1	O	Posttranslational modification, protein turnover, chaperones	RING-H2 finger protein ATL47 [Medicago truncatula]
	Medtr7g063320	mtr-miR156f	60	63	76	115	129	151	47.1721	66.2636	69.6604	133.965	121.333	101.561	2.19083e-07	6.23184e-06	0.934299	up	[IQR]	Lipid transport and metabolism ;; Secondary metabolites biosynthesis, transport and catabolism ;; General function prediction only	Molecular Function: tropine dehydrogenase activity (GO:0050356);; Biological Process: oxidation-reduction process (GO:0055114);;	K08081|0|mtr:MTR_7g063320|K08081 tropinone reductase I [EC:1.1.1.206] | (RefSeq) NAD(P)-binding rossmann-fold protein	[R]	General function prediction only	Enoyl-(Acyl carrier protein) reductase;; short chain dehydrogenase;; KR domain;; NAD dependent epimerase/dehydratase family	Tropinone reductase homolog At5g06060 OS=Arabidopsis thaliana OX=3702 GN=At5g06060 PE=2 SV=1	S	Function unknown	NAD(P)-binding rossmann-fold protein [Medicago truncatula]
	Medtr4g088555	mtr-miR156f	60	63	76	115	129	151	47.1721	66.2636	69.6604	133.965	121.333	101.561	2.19083e-07	6.23184e-06	0.934299	up	--	--	Molecular Function: DNA binding (GO:0003677);; Molecular Function: transcription factor activity, sequence-specific DNA binding (GO:0003700);; Cellular Component: nucleus (GO:0005634);; Biological Process: regulation of transcription, DNA-templated (GO:0006355);; Biological Process: flower development (GO:0009908);; Cellular Component: membrane (GO:0016020);; Molecular Function: metal ion binding…	--	--	--	SBP domain	Squamosa promoter-binding-like protein 3 OS=Arabidopsis thaliana OX=3702 GN=SPL3 PE=1 SV=2	K	Transcription	squamosa promoter-binding-like protein [Medicago truncatula]
	Medtr8g092650	mtr-miR156f	60	63	76	115	129	151	47.1721	66.2636	69.6604	133.965	121.333	101.561	2.19083e-07	6.23184e-06	0.934299	up	--	--	Cellular Component: plasma membrane (GO:0005886);; Cellular Component: integral component of membrane (GO:0016021);; Molecular Function: transmembrane transporter activity (GO:0022857);; Biological Process: transmembrane transport (GO:0055085);;	--	--	--	EamA-like transporter family	WAT1-related protein At5g64700 OS=Arabidopsis thaliana OX=3702 GN=At5g64700 PE=2 SV=1	S	Function unknown	nodulin MtN21/EamA-like transporter family protein, putative [Medicago truncatula]
	Medtr3g105980	mtr-miR156f	60	63	76	115	129	151	47.1721	66.2636	69.6604	133.965	121.333	101.561	2.19083e-07	6.23184e-06	0.934299	up	--	--	Molecular Function: 3-hydroxyisobutyryl-CoA hydrolase activity (GO:0003860);; Cellular Component: integral component of membrane (GO:0016021);;	K16860|0|mtr:MTR_3g105980|K16860 phospholipase D3/4 [EC:3.1.4.4] | (RefSeq) phospholipase D Y	[R]	General function prediction only	PLD-like domain;; Phospholipase D Active site motif	--	I	Lipid transport and metabolism	phospholipase D Y [Medicago truncatula]
	Medtr7g092930	mtr-miR156f	60	63	76	115	129	151	47.1721	66.2636	69.6604	133.965	121.333	101.561	2.19083e-07	6.23184e-06	0.934299	up	--	--	Molecular Function: DNA binding (GO:0003677);; Cellular Component: nucleus (GO:0005634);;	--	--	--	SBP domain	Squamosa promoter-binding-like protein 9 OS=Arabidopsis thaliana OX=3702 GN=SPL9 PE=2 SV=2	K	Transcription	SBP [Medicago truncatula]
	Medtr5g078030	mtr-miR156f	60	63	76	115	129	151	47.1721	66.2636	69.6604	133.965	121.333	101.561	2.19083e-07	6.23184e-06	0.934299	up	--	--	Cellular Component: integral component of membrane (GO:0016021);;	--	--	--	Salt stress response/antifungal	Cysteine-rich repeat secretory protein 60 OS=Arabidopsis thaliana OX=3702 GN=CRRSP60 PE=1 SV=1	U	Intracellular trafficking, secretion, and vesicular transport	salt stress response/antifungal domain protein [Medicago truncatula]
	Medtr8g014610	mtr-miR156f	60	63	76	115	129	151	47.1721	66.2636	69.6604	133.965	121.333	101.561	2.19083e-07	6.23184e-06	0.934299	up	--	--	--	--	--	--	--	--	S	Function unknown	hypothetical protein MTR_8g014610 [Medicago truncatula]
	Medtr1g072580	mtr-miR156f	60	63	76	115	129	151	47.1721	66.2636	69.6604	133.965	121.333	101.561	2.19083e-07	6.23184e-06	0.934299	up	--	--	--	--	[K]	Transcription	PWWP domain;; RNA polymerase II-binding domain.	Protein HUA2-LIKE 3 OS=Arabidopsis thaliana OX=3702 GN=HULK3 PE=2 SV=1	S	Function unknown	tudor/PWWP/MBT superfamily protein [Medicago truncatula]
	Medtr3g085180	mtr-miR156f	60	63	76	115	129	151	47.1721	66.2636	69.6604	133.965	121.333	101.561	2.19083e-07	6.23184e-06	0.934299	up	--	--	Molecular Function: DNA binding (GO:0003677);; Cellular Component: nucleus (GO:0005634);;	--	--	--	SBP domain	Squamosa promoter-binding-like protein 12 OS=Oryza sativa subsp. indica OX=39946 GN=SPL12 PE=2 SV=1	K	Transcription	squamosa promoter-binding-like protein [Medicago truncatula]
	Medtr4g117370	mtr-miR156f	60	63	76	115	129	151	47.1721	66.2636	69.6604	133.965	121.333	101.561	2.19083e-07	6.23184e-06	0.934299	up	[F]	Nucleotide transport and metabolism	Molecular Function: ribonucleoside-diphosphate reductase activity, thioredoxin disulfide as acceptor (GO:0004748);; Cellular Component: ribonucleoside-diphosphate reductase complex (GO:0005971);; Biological Process: multicellular organism development (GO:0007275);; Biological Process: deoxyribonucleoside diphosphate metabolic process (GO:0009186);; Biological Process: deoxyribonucleotide biosynth…	K10808|0|mtr:MTR_4g117370|K10808 ribonucleoside-diphosphate reductase subunit M2 [EC:1.17.4.1] | (RefSeq) ribonucleoside-diphosphate reductase small chain	[F]	Nucleotide transport and metabolism	Ribonucleotide reductase, small chain	Ribonucleoside-diphosphate reductase small chain A OS=Arabidopsis thaliana OX=3702 GN=RNR2A PE=1 SV=2	F	Nucleotide transport and metabolism	ribonucleoside-diphosphate reductase small chain [Medicago truncatula]
	Medtr8g080690	mtr-miR156f	60	63	76	115	129	151	47.1721	66.2636	69.6604	133.965	121.333	101.561	2.19083e-07	6.23184e-06	0.934299	up	--	--	Molecular Function: DNA binding (GO:0003677);; Cellular Component: nucleus (GO:0005634);;	--	--	--	SBP domain	Squamosa promoter-binding-like protein 12 OS=Oryza sativa subsp. indica OX=39946 GN=SPL12 PE=2 SV=1	K	Transcription	squamosa promoter-binding-like protein [Medicago truncatula]
	Medtr7g021630	mtr-miR156f	60	63	76	115	129	151	47.1721	66.2636	69.6604	133.965	121.333	101.561	2.19083e-07	6.23184e-06	0.934299	up	--	--	--	--	--	--	F-box domain	F-box/LRR-repeat protein At3g26922 OS=Arabidopsis thaliana OX=3702 GN=At3g26922 PE=2 SV=2	S	Function unknown	cytochrome C biogenesis protein ccsA [Medicago truncatula]
	Medtr2g080270	mtr-miR156f	60	63	76	115	129	151	47.1721	66.2636	69.6604	133.965	121.333	101.561	2.19083e-07	6.23184e-06	0.934299	up	--	--	Cellular Component: membrane (GO:0016020);;	--	--	--	--	--	S	Function unknown	hypothetical protein MTR_2g080270 [Medicago truncatula]
	Medtr4g083980	mtr-miR156f	60	63	76	115	129	151	47.1721	66.2636	69.6604	133.965	121.333	101.561	2.19083e-07	6.23184e-06	0.934299	up	[I]	Lipid transport and metabolism	Molecular Function: phospholipase activity (GO:0004620);; Cellular Component: cytosol (GO:0005829);; Molecular Function: O-acyltransferase activity (GO:0008374);; Biological Process: phospholipid catabolic process (GO:0009395);;	--	[I]	Lipid transport and metabolism	Lecithin:cholesterol acyltransferase;; PGAP1-like protein;; Putative serine esterase (DUF676)	Lecithin-cholesterol acyltransferase-like 4 OS=Arabidopsis thaliana OX=3702 GN=LCAT4 PE=1 SV=1	S	Function unknown	lecithine-cholesterol acyltransferase-like protein [Medicago truncatula]
	Medtr8g080640	mtr-miR156f	60	63	76	115	129	151	47.1721	66.2636	69.6604	133.965	121.333	101.561	2.19083e-07	6.23184e-06	0.934299	up	--	--	--	--	--	--	MYND finger	F-box protein At1g67340 OS=Arabidopsis thaliana OX=3702 GN=At1g67340 PE=1 SV=1	S	Function unknown	HCP family protein with MYND-type zinc finger protein [Medicago truncatula]
	Medtr6g093060	mtr-miR156f	60	63	76	115	129	151	47.1721	66.2636	69.6604	133.965	121.333	101.561	2.19083e-07	6.23184e-06	0.934299	up	[R]	General function prediction only	Molecular Function: catalytic activity (GO:0003824);; Biological Process: rRNA processing (GO:0006364);; Cellular Component: small-subunit processome (GO:0032040);;	K14554|0|mtr:MTR_6g093060|K14554 U3 small nucleolar RNA-associated protein 21 | (RefSeq) transducin/WD40 repeat protein	[R]	General function prediction only	Utp21 specific WD40 associated putative domain;; WD domain, G-beta repeat;; Anaphase-promoting complex subunit 4 WD40 domain	Katanin p80 WD40 repeat-containing subunit B1 homolog OS=Arabidopsis thaliana OX=3702 GN=At5g23430 PE=2 SV=3	S	Function unknown	transducin/WD40 repeat protein [Medicago truncatula]
	Medtr8g041440	mtr-miR156f	60	63	76	115	129	151	47.1721	66.2636	69.6604	133.965	121.333	101.561	2.19083e-07	6.23184e-06	0.934299	up	--	--	--	--	--	--	--	--	M	Cell wall/membrane/envelope biogenesis	hypothetical protein MTR_8g041440 [Medicago truncatula]
	Medtr6g025090	mtr-miR156f	60	63	76	115	129	151	47.1721	66.2636	69.6604	133.965	121.333	101.561	2.19083e-07	6.23184e-06	0.934299	up	--	--	--	--	--	--	F-box domain	F-box/FBD/LRR-repeat protein At1g16930 OS=Arabidopsis thaliana OX=3702 GN=At1g16930 PE=2 SV=1	S	Function unknown	F-box/RNI/FBD-like domain protein [Medicago truncatula]
	Medtr0041s0030	mtr-miR156f	60	63	76	115	129	151	47.1721	66.2636	69.6604	133.965	121.333	101.561	2.19083e-07	6.23184e-06	0.934299	up	[P]	Inorganic ion transport and metabolism	Molecular Function: transporter activity (GO:0005215);; Cellular Component: intracellular (GO:0005622);; Biological Process: transport (GO:0006810);; Biological Process: ethylene-activated signaling pathway (GO:0009873);; Cellular Component: integral component of membrane (GO:0016021);;	K14513|0|mtr:MTR_0041s0030|K14513 ethylene-insensitive protein 2 | (RefSeq) EIN2-like protein, nramp transporter	[P]	Inorganic ion transport and metabolism	Natural resistance-associated macrophage protein	Ethylene-insensitive protein 2 OS=Arabidopsis thaliana OX=3702 GN=EIN2 PE=1 SV=1	P	Inorganic ion transport and metabolism	EIN2-like protein, nramp transporter [Medicago truncatula]
	Medtr6g025160	mtr-miR156f	60	63	76	115	129	151	47.1721	66.2636	69.6604	133.965	121.333	101.561	2.19083e-07	6.23184e-06	0.934299	up	--	--	Cellular Component: integral component of membrane (GO:0016021);;	--	--	--	F-box domain	F-box/FBD/LRR-repeat protein At1g16930 OS=Arabidopsis thaliana OX=3702 GN=At1g16930 PE=2 SV=1	S	Function unknown	F-box/RNI/FBD-like domain protein [Medicago truncatula]
	Medtr1g036390	mtr-miR156f	60	63	76	115	129	151	47.1721	66.2636	69.6604	133.965	121.333	101.561	2.19083e-07	6.23184e-06	0.934299	up	--	--	Molecular Function: zinc ion binding (GO:0008270);; Cellular Component: integral component of membrane (GO:0016021);; Molecular Function: hydrolase activity (GO:0016787);; Molecular Function: protein-cysteine S-palmitoyltransferase activity (GO:0019706);;	K18932|0|cam:101488842|K18932 palmitoyltransferase [EC:2.3.1.225] | (RefSeq) protein S-acyltransferase 11-like	[R]	General function prediction only	DHHC palmitoyltransferase	Protein S-acyltransferase 11 OS=Arabidopsis thaliana OX=3702 GN=PAT11 PE=2 SV=1	S	Function unknown	DHHC-type zinc finger protein [Medicago truncatula]
	Medtr3g099080	mtr-miR156f	60	63	76	115	129	151	47.1721	66.2636	69.6604	133.965	121.333	101.561	2.19083e-07	6.23184e-06	0.934299	up	--	--	Molecular Function: DNA binding (GO:0003677);; Cellular Component: nucleus (GO:0005634);;	--	--	--	SBP domain	Squamosa promoter-binding-like protein 13B OS=Arabidopsis thaliana OX=3702 GN=SPL13B PE=3 SV=1	S	Function unknown	squamosa promoter-binding 13A-like protein [Medicago truncatula]
	Medtr8g080680	mtr-miR156f	60	63	76	115	129	151	47.1721	66.2636	69.6604	133.965	121.333	101.561	2.19083e-07	6.23184e-06	0.934299	up	--	--	Molecular Function: DNA binding (GO:0003677);; Cellular Component: nucleus (GO:0005634);;	--	--	--	SBP domain	Squamosa promoter-binding-like protein 12 OS=Oryza sativa subsp. indica OX=39946 GN=SPL12 PE=2 SV=1	K	Transcription	squamosa promoter-binding-like protein [Medicago truncatula]
	Medtr4g109770	mtr-miR156f	60	63	76	115	129	151	47.1721	66.2636	69.6604	133.965	121.333	101.561	2.19083e-07	6.23184e-06	0.934299	up	--	--	Molecular Function: DNA binding (GO:0003677);; Cellular Component: nucleus (GO:0005634);;	--	--	--	SBP domain	Squamosa promoter-binding-like protein 6 OS=Arabidopsis thaliana OX=3702 GN=SPL6 PE=1 SV=2	S	Function unknown	LIGULELESS 1 protein, putative [Medicago truncatula]
	Medtr7g028740	mtr-miR156f	60	63	76	115	129	151	47.1721	66.2636	69.6604	133.965	121.333	101.561	2.19083e-07	6.23184e-06	0.934299	up	--	--	Molecular Function: DNA binding (GO:0003677);; Cellular Component: nucleus (GO:0005634);;	--	--	--	SBP domain	Squamosa promoter-binding-like protein 13B OS=Arabidopsis thaliana OX=3702 GN=SPL13B PE=3 SV=1	S	Function unknown	squamosa promoter-binding-like protein [Medicago truncatula]
	Medtr5g046670	mtr-miR156f	60	63	76	115	129	151	47.1721	66.2636	69.6604	133.965	121.333	101.561	2.19083e-07	6.23184e-06	0.934299	up	--	--	Molecular Function: DNA binding (GO:0003677);; Cellular Component: nucleus (GO:0005634);;	--	--	--	SBP domain	Squamosa promoter-binding-like protein 6 OS=Arabidopsis thaliana OX=3702 GN=SPL6 PE=1 SV=2	S	Function unknown	squamosa promoter-binding-like protein [Medicago truncatula]
	Medtr2g461920	mtr-miR156f	60	63	76	115	129	151	47.1721	66.2636	69.6604	133.965	121.333	101.561	2.19083e-07	6.23184e-06	0.934299	up	--	--	Molecular Function: DNA binding (GO:0003677);; Cellular Component: nucleus (GO:0005634);;	--	--	--	SBP domain	Squamosa promoter-binding-like protein 6 OS=Arabidopsis thaliana OX=3702 GN=SPL6 PE=1 SV=2	S	Function unknown	LIGULELESS 1 protein, putative [Medicago truncatula]
	Medtr6g088660	mtr-miR156f	60	63	76	115	129	151	47.1721	66.2636	69.6604	133.965	121.333	101.561	2.19083e-07	6.23184e-06	0.934299	up	--	--	Biological Process: transcription, RNA-templated (GO:0001172);; Molecular Function: RNA-directed 5'-3' RNA polymerase activity (GO:0003968);;	K11699|0|mtr:MTR_6g088660|K11699 RNA-dependent RNA polymerase [EC:2.7.7.48] | (RefSeq) RNA-dependent RNA polymerase family protein	[A]	RNA processing and modification	RNA dependent RNA polymerase	Probable RNA-dependent RNA polymerase 5 OS=Arabidopsis thaliana OX=3702 GN=RDR5 PE=2 SV=2	K	Transcription	RNA-dependent RNA polymerase family protein [Medicago truncatula]
	Medtr3g101180	mtr-miR156f	60	63	76	115	129	151	47.1721	66.2636	69.6604	133.965	121.333	101.561	2.19083e-07	6.23184e-06	0.934299	up	[O]	Posttranslational modification, protein turnover, chaperones	Molecular Function: serine-type endopeptidase inhibitor activity (GO:0004867);; Cellular Component: extracellular space (GO:0005615);;	--	[V]	Defense mechanisms	Serpin (serine protease inhibitor)	Serpin-ZX OS=Arabidopsis thaliana OX=3702 GN=At1g47710 PE=1 SV=1	O	Posttranslational modification, protein turnover, chaperones	serpin-like protein [Medicago truncatula]
	Medtr1g053715	mtr-miR156f	60	63	76	115	129	151	47.1721	66.2636	69.6604	133.965	121.333	101.561	2.19083e-07	6.23184e-06	0.934299	up	--	--	Molecular Function: DNA binding (GO:0003677);; Cellular Component: nucleus (GO:0005634);;	--	--	--	SBP domain	Squamosa promoter-binding-like protein 15 OS=Arabidopsis thaliana OX=3702 GN=SPL15 PE=1 SV=1	K	Transcription	squamosa promoter-binding-like protein [Medicago truncatula]
	Medtr5g090790	mtr-miR156f	60	63	76	115	129	151	47.1721	66.2636	69.6604	133.965	121.333	101.561	2.19083e-07	6.23184e-06	0.934299	up	--	--	--	--	--	--	--	--	--	--	hypothetical protein MTR_5g090790 [Medicago truncatula]
	Medtr6g045310	mtr-miR156f	60	63	76	115	129	151	47.1721	66.2636	69.6604	133.965	121.333	101.561	2.19083e-07	6.23184e-06	0.934299	up	--	--	Cellular Component: integral component of membrane (GO:0016021);;	--	--	--	--	--	--	--	transmembrane protein, putative [Medicago truncatula]
	Medtr1g080950	mtr-miR156f	60	63	76	115	129	151	47.1721	66.2636	69.6604	133.965	121.333	101.561	2.19083e-07	6.23184e-06	0.934299	up	[M]	Cell wall/membrane/envelope biogenesis	Molecular Function: RNA polymerase II transcription cofactor activity (GO:0001104);; Molecular Function: catalytic activity (GO:0003824);; Biological Process: regulation of transcription from RNA polymerase II promoter (GO:0006357);; Cellular Component: mediator complex (GO:0016592);; Molecular Function: coenzyme binding (GO:0050662);;	K10046|0|mtr:MTR_1g080950|K10046 GDP-D-mannose 3', 5'-epimerase [EC:5.1.3.18 5.1.3.-] | (RefSeq) GDP-D-mannose-3,5-epimerase	[GM]	--	NAD dependent epimerase/dehydratase family;; GDP-mannose 4,6 dehydratase;; 3-beta hydroxysteroid dehydrogenase/isomerase family;; NAD(P)H-binding;; Male sterility protein;; Polysaccharide biosynthesis protein	GDP-mannose 3,5-epimerase OS=Arabidopsis thaliana OX=3702 GN=At5g28840 PE=1 SV=1	M	Cell wall/membrane/envelope biogenesis	GDP-D-mannose-3,5-epimerase [Medicago truncatula]
	Medtr3g053000	mtr-miR156f	60	63	76	115	129	151	47.1721	66.2636	69.6604	133.965	121.333	101.561	2.19083e-07	6.23184e-06	0.934299	up	--	--	--	--	[R]	General function prediction only	PPR repeat family;; PPR repeat;; PPR repeat;; Pentatricopeptide repeat domain;; Pentacotripeptide-repeat region of PRORP	Pentatricopeptide repeat-containing protein At5g15280, mitochondrial OS=Arabidopsis thaliana OX=3702 GN=At5g15280 PE=1 SV=1	S	Function unknown	PPR containing plant-like protein [Medicago truncatula]
	Medtr4g050490	mtr-miR156f	60	63	76	115	129	151	47.1721	66.2636	69.6604	133.965	121.333	101.561	2.19083e-07	6.23184e-06	0.934299	up	[J]	Translation, ribosomal structure and biogenesis	Molecular Function: GTPase activity (GO:0003924);; Molecular Function: GTP binding (GO:0005525);; Cellular Component: cytosol (GO:0005829);; Biological Process: ribosome biogenesis (GO:0042254);;	K14539|0|mtr:MTR_4g050490|K14539 large subunit GTPase 1 [EC:3.6.1.-] | (RefSeq) P-loop nucleoside triphosphate hydrolase superfamily protein	[R]	General function prediction only	50S ribosome-binding GTPase;; Ferrous iron transport protein B	GTPase LSG1-2 OS=Arabidopsis thaliana OX=3702 GN=LSG1-2 PE=1 SV=1	S	Function unknown	P-loop nucleoside triphosphate hydrolase superfamily protein [Medicago truncatula]
	Medtr7g444860	mtr-miR156f	60	63	76	115	129	151	47.1721	66.2636	69.6604	133.965	121.333	101.561	2.19083e-07	6.23184e-06	0.934299	up	--	--	Molecular Function: DNA binding (GO:0003677);; Cellular Component: nucleus (GO:0005634);;	--	--	--	SBP domain	Squamosa promoter-binding-like protein 7 OS=Oryza sativa subsp. indica OX=39946 GN=SPL7 PE=2 SV=1	K	Transcription	squamosa promoter-binding-like protein [Medicago truncatula]
	Medtr7g008030	mtr-miR156f	60	63	76	115	129	151	47.1721	66.2636	69.6604	133.965	121.333	101.561	2.19083e-07	6.23184e-06	0.934299	up	--	--	Molecular Function: methyltransferase activity (GO:0008168);; Biological Process: methylation (GO:0032259);;	--	[R]	General function prediction only	Lysine methyltransferase	--	S	Function unknown	methyltransferase family protein [Medicago truncatula]
	Medtr5g006750	mtr-miR156f	60	63	76	115	129	151	47.1721	66.2636	69.6604	133.965	121.333	101.561	2.19083e-07	6.23184e-06	0.934299	up	[C]	Energy production and conversion	Molecular Function: NADPH dehydrogenase activity (GO:0003959);; Cellular Component: intracellular (GO:0005622);; Molecular Function: FMN binding (GO:0010181);; Molecular Function: 12-oxophytodienoate reductase activity (GO:0016629);; Biological Process: oxidation-reduction process (GO:0055114);;	K05894|0|mtr:MTR_5g006750|K05894 12-oxophytodienoic acid reductase [EC:1.3.1.42] | (RefSeq) 12-oxophytodienoate reductase-like protein	[CR]	--	NADH:flavin oxidoreductase / NADH oxidase family	12-oxophytodienoate reductase 2 OS=Arabidopsis thaliana OX=3702 GN=OPR2 PE=1 SV=2	C	Energy production and conversion	12-oxophytodienoate reductase-like protein [Medicago truncatula]
	Medtr8g080670	mtr-miR156f	60	63	76	115	129	151	47.1721	66.2636	69.6604	133.965	121.333	101.561	2.19083e-07	6.23184e-06	0.934299	up	--	--	Molecular Function: DNA binding (GO:0003677);; Cellular Component: nucleus (GO:0005634);;	--	--	--	SBP domain	Squamosa promoter-binding-like protein 12 OS=Oryza sativa subsp. indica OX=39946 GN=SPL12 PE=2 SV=1	K	Transcription	squamosa promoter-binding-like protein [Medicago truncatula]
	Medtr7g089190	mtr-miR156f	60	63	76	115	129	151	47.1721	66.2636	69.6604	133.965	121.333	101.561	2.19083e-07	6.23184e-06	0.934299	up	[KL]	Transcription ;; Replication, recombination and repair	Molecular Function: DNA binding (GO:0003677);; Molecular Function: helicase activity (GO:0004386);; Molecular Function: ATP binding (GO:0005524);; Cellular Component: nucleus (GO:0005634);; Molecular Function: zinc ion binding (GO:0008270);;	K15711|0|mtr:MTR_7g089190|K15711 SWI/SNF-related matrix-associated actin-dependent regulator of chromatin subfamily A3 [EC:3.6.4.- 2.3.2.27] | (RefSeq) DNA/RNA helicase	[KL]	--	SNF2 family N-terminal domain;; HIRAN domain;; Helicase conserved C-terminal domain;; Zinc finger, C3HC4 type (RING finger);; Prokaryotic RING finger family 4;; Ring finger domain;; Zinc finger, C3HC4 type (RING finger);; Zinc finger, C3HC4 type (RING finger);; Type III restriction enzyme, res subunit;; Anaphase-promoting complex subunit 11 RING-H2 finger	Putative SWI/SNF-related matrix-associated actin-dependent regulator of chromatin subfamily A member 3-like 1 OS=Arabidopsis thaliana OX=3702 GN=At5g05130 PE=2 SV=1	L	Replication, recombination and repair	DNA/RNA helicase [Medicago truncatula]
	Medtr2g088870	mtr-miR156f	60	63	76	115	129	151	47.1721	66.2636	69.6604	133.965	121.333	101.561	2.19083e-07	6.23184e-06	0.934299	up	--	--	Cellular Component: Golgi apparatus (GO:0005794);; Cellular Component: plasma membrane (GO:0005886);; Cellular Component: integral component of membrane (GO:0016021);;	--	[U]	Intracellular trafficking, secretion, and vesicular transport	EXS family	Phosphate transporter PHO1-2 OS=Oryza sativa subsp. japonica OX=39947 GN=PHO1-2 PE=2 SV=1	T	Signal transduction mechanisms	EXS (ERD1/XPR1/SYG1) family protein [Medicago truncatula]
	Medtr3g109685	mtr-miR156f	60	63	76	115	129	151	47.1721	66.2636	69.6604	133.965	121.333	101.561	2.19083e-07	6.23184e-06	0.934299	up	--	--	Cellular Component: integral component of membrane (GO:0016021);;	--	--	--	--	--	--	--	transmembrane protein, putative [Medicago truncatula]
	Medtr2g014200	mtr-miR156f	60	63	76	115	129	151	47.1721	66.2636	69.6604	133.965	121.333	101.561	2.19083e-07	6.23184e-06	0.934299	up	--	--	Molecular Function: DNA binding (GO:0003677);; Molecular Function: transcription factor activity, sequence-specific DNA binding (GO:0003700);; Cellular Component: nucleus (GO:0005634);; Biological Process: regulation of transcription, DNA-templated (GO:0006355);; Biological Process: positive regulation of flower development (GO:0009911);; Biological Process: vegetative to reproductive phase trans…	--	--	--	SBP domain	Squamosa promoter-binding protein 1 OS=Antirrhinum majus OX=4151 GN=SBP1 PE=2 SV=1	K	Transcription	squamosa promoter-binding-like protein [Medicago truncatula]
	Medtr7g405840	mtr-miR156f	60	63	76	115	129	151	47.1721	66.2636	69.6604	133.965	121.333	101.561	2.19083e-07	6.23184e-06	0.934299	up	--	--	Molecular Function: ATP binding (GO:0005524);; Cellular Component: NURF complex (GO:0016589);; Molecular Function: ATPase activity (GO:0016887);; Biological Process: ATP-dependent chromatin remodeling (GO:0043044);;	K11654|0|mtr:MTR_7g405840|K11654 SWI/SNF-related matrix-associated actin-dependent regulator of chromatin subfamily A member 5 [EC:3.6.4.-] | (RefSeq) SNF2 family amino-terminal protein	[K]	Transcription	SNF2 family N-terminal domain	ISWI chromatin-remodeling complex ATPase CHR17 OS=Arabidopsis thaliana OX=3702 GN=CHR17 PE=1 SV=1	L	Replication, recombination and repair	SNF2 family amino-terminal protein [Medicago truncatula]
	Medtr8g096780	mtr-miR156f	60	63	76	115	129	151	47.1721	66.2636	69.6604	133.965	121.333	101.561	2.19083e-07	6.23184e-06	0.934299	up	--	--	Molecular Function: DNA binding (GO:0003677);; Cellular Component: nucleus (GO:0005634);;	--	--	--	SBP domain	Squamosa promoter-binding-like protein 13B OS=Arabidopsis thaliana OX=3702 GN=SPL13B PE=3 SV=1	S	Function unknown	squamosa promoter-binding 13A-like protein [Medicago truncatula]
	Medtr8g016940	mtr-miR156f	60	63	76	115	129	151	47.1721	66.2636	69.6604	133.965	121.333	101.561	2.19083e-07	6.23184e-06	0.934299	up	[I]	Lipid transport and metabolism	Molecular Function: intramolecular transferase activity (GO:0016866);;	K15813|0|mtr:MTR_8g016940|K15813 beta-amyrin synthase [EC:5.4.99.39] | (RefSeq) beta-amyrin synthase	[I]	Lipid transport and metabolism	Squalene-hopene cyclase C-terminal domain;; Prenyltransferase and squalene oxidase repeat	Beta-amyrin synthase OS=Glycyrrhiza glabra OX=49827 GN=GgbAS1 PE=1 SV=1	I	Lipid transport and metabolism	beta-amyrin synthase [Medicago truncatula]
	Medtr8g442580	mtr-miR156g-3p	2905	2220	2978	3449	4596	6557	2283.91	2335	2729.59	4017.79	4322.82	4410.17	1.19892e-20	1.02028e-18	0.851063	up	--	--	--	--	--	--	Stigma-specific protein, Stig1	--	S	Function unknown	stigma-specific Stig1 family protein [Medicago truncatula]
	Medtr8g464010	mtr-miR156g-3p	2905	2220	2978	3449	4596	6557	2283.91	2335	2729.59	4017.79	4322.82	4410.17	1.19892e-20	1.02028e-18	0.851063	up	--	--	Molecular Function: DNA binding (GO:0003677);;	--	--	--	NUMOD3 motif (2 copies)	--	S	Function unknown	hypothetical protein MTR_8g464010 [Medicago truncatula]
	Medtr7g089090	mtr-miR156g-3p	2905	2220	2978	3449	4596	6557	2283.91	2335	2729.59	4017.79	4322.82	4410.17	1.19892e-20	1.02028e-18	0.851063	up	--	--	Molecular Function: actin binding (GO:0003779);;	--	--	--	Fused Ig-PH domain of plant-specific actin-binding protein;; Coiled-coil regions of plant-specific actin-binding protein;; Actin-binding domain of plant-specific actin-binding protein	Stomatal closure-related actin-binding protein 2 OS=Arabidopsis thaliana OX=3702 GN=SCAB2 PE=2 SV=1	S	Function unknown	myosin heavy chain-like protein [Medicago truncatula]
	Medtr2g011500	mtr-miR156g-3p	2905	2220	2978	3449	4596	6557	2283.91	2335	2729.59	4017.79	4322.82	4410.17	1.19892e-20	1.02028e-18	0.851063	up	--	--	Cellular Component: nucleus (GO:0005634);;	K18812|0|mtr:MTR_2g011500|K18812 cyclin D6, plant | (RefSeq) carboxy-terminal domain cyclin	[D]	Cell cycle control, cell division, chromosome partitioning	Cyclin, N-terminal domain;; Cyclin, C-terminal domain	Putative cyclin-D6-1 OS=Arabidopsis thaliana OX=3702 GN=CYCD6-1 PE=3 SV=1	D	Cell cycle control, cell division, chromosome partitioning	carboxy-terminal domain cyclin [Medicago truncatula]
	Medtr8g028370	mtr-miR156g-3p	2905	2220	2978	3449	4596	6557	2283.91	2335	2729.59	4017.79	4322.82	4410.17	1.19892e-20	1.02028e-18	0.851063	up	--	--	Molecular Function: nucleic acid binding (GO:0003676);; Molecular Function: RNA-directed DNA polymerase activity (GO:0003964);; Molecular Function: RNA-DNA hybrid ribonuclease activity (GO:0004523);; Biological Process: RNA-dependent DNA biosynthetic process (GO:0006278);; Biological Process: RNA phosphodiester bond hydrolysis, endonucleolytic (GO:0090502);;	--	--	--	--	--	S	Function unknown	hypothetical protein MTR_8g028370 [Medicago truncatula]
	Medtr6g004260	mtr-miR156g-3p	2905	2220	2978	3449	4596	6557	2283.91	2335	2729.59	4017.79	4322.82	4410.17	1.19892e-20	1.02028e-18	0.851063	up	--	--	Cellular Component: integral component of membrane (GO:0016021);;	--	--	--	--	Non-specific lipid-transfer protein 2 OS=Prunus armeniaca OX=36596 PE=1 SV=1	U	Intracellular trafficking, secretion, and vesicular transport	hypothetical protein MTR_6g004260 [Medicago truncatula]
	Medtr4g122570	mtr-miR156g-3p	2905	2220	2978	3449	4596	6557	2283.91	2335	2729.59	4017.79	4322.82	4410.17	1.19892e-20	1.02028e-18	0.851063	up	--	--	--	--	[R]	General function prediction only	Domain of unknown function (DUF4283)	--	S	Function unknown	DUF4283 domain protein [Medicago truncatula]
	Medtr2g014490	mtr-miR156g-3p	2905	2220	2978	3449	4596	6557	2283.91	2335	2729.59	4017.79	4322.82	4410.17	1.19892e-20	1.02028e-18	0.851063	up	--	--	Molecular Function: DNA binding (GO:0003677);; Cellular Component: nucleus (GO:0005634);; Biological Process: regulation of transcription, DNA-templated (GO:0006355);;	--	--	--	Homeobox domain;; HB1, ASXL, restriction endonuclease HTH domain;; DDT domain;; Williams-Beuren syndrome DDT (WSD), D-TOX E motif;; WSTF, HB1, Itc1p, MBD9 motif 1	Homeobox-DDT domain protein RLT2 OS=Arabidopsis thaliana OX=3702 GN=RLT2 PE=1 SV=1	K	Transcription	homeobox domain protein [Medicago truncatula]
	Medtr1g036610	mtr-miR156g-3p	2905	2220	2978	3449	4596	6557	2283.91	2335	2729.59	4017.79	4322.82	4410.17	1.19892e-20	1.02028e-18	0.851063	up	--	--	--	--	--	--	--	--	--	--	hypothetical protein MTR_1g036610 [Medicago truncatula]
	Medtr4g056140	mtr-miR156g-3p	2905	2220	2978	3449	4596	6557	2283.91	2335	2729.59	4017.79	4322.82	4410.17	1.19892e-20	1.02028e-18	0.851063	up	--	--	Biological Process: lipid metabolic process (GO:0006629);; Molecular Function: O-acyltransferase activity (GO:0008374);; Cellular Component: integral component of membrane (GO:0016021);; Molecular Function: lipase activity (GO:0016298);;	K00679|0|mtr:MTR_4g056140|K00679 phospholipid:diacylglycerol acyltransferase [EC:2.3.1.158] | (RefSeq) phosphatidylcholine-sterol acyltransferase	[I]	Lipid transport and metabolism	Lecithin:cholesterol acyltransferase	Putative phospholipid:diacylglycerol acyltransferase 2 OS=Arabidopsis thaliana OX=3702 GN=PDAT2 PE=3 SV=1	S	Function unknown	phosphatidylcholine-sterol acyltransferase [Medicago truncatula]
	Medtr3g115620	mtr-miR156g-3p	2905	2220	2978	3449	4596	6557	2283.91	2335	2729.59	4017.79	4322.82	4410.17	1.19892e-20	1.02028e-18	0.851063	up	--	--	Molecular Function: DNA binding (GO:0003677);; Cellular Component: nucleus (GO:0005634);;	--	--	--	Homeobox domain	WUSCHEL-related homeobox 8 OS=Oryza sativa subsp. japonica OX=39947 GN=WOX8 PE=2 SV=1	K	Transcription	wuschel-related homeobox protein [Medicago truncatula]
	Medtr7g007440	mtr-miR156g-3p	2905	2220	2978	3449	4596	6557	2283.91	2335	2729.59	4017.79	4322.82	4410.17	1.19892e-20	1.02028e-18	0.851063	up	--	--	Cellular Component: integral component of membrane (GO:0016021);;	--	--	--	Probable lipid transfer;; Protease inhibitor/seed storage/LTP family	Non-specific lipid-transfer protein 2 OS=Prunus armeniaca OX=36596 PE=1 SV=1	U	Intracellular trafficking, secretion, and vesicular transport	Nodule Cysteine-Rich (NCR) secreted peptide [Medicago truncatula]
	Medtr5g077840	mtr-miR156g-3p	2905	2220	2978	3449	4596	6557	2283.91	2335	2729.59	4017.79	4322.82	4410.17	1.19892e-20	1.02028e-18	0.851063	up	[J]	Translation, ribosomal structure and biogenesis	Cellular Component: cytosol (GO:0005829);; Molecular Function: small protein activating enzyme activity (GO:0008641);; Cellular Component: plastid (GO:0009536);; Cellular Component: integral component of membrane (GO:0016021);; Molecular Function: tRNA threonylcarbamoyladenosine dehydratase (GO:0061503);; Biological Process: cyclic threonylcarbamoyladenosine biosynthetic process (GO:0061504);;	--	[O]	Posttranslational modification, protein turnover, chaperones	ThiF family	Ubiquitin-like modifier-activating enzyme 5 OS=Oryza sativa subsp. japonica OX=39947 GN=Os02g0506500 PE=2 SV=1	H	Coenzyme transport and metabolism	rossmann-fold NAD(P)-binding domain protein [Medicago truncatula]
	Medtr3g078260	mtr-miR156g-3p	2905	2220	2978	3449	4596	6557	2283.91	2335	2729.59	4017.79	4322.82	4410.17	1.19892e-20	1.02028e-18	0.851063	up	[R]	General function prediction only	Molecular Function: protein binding (GO:0005515);; Molecular Function: GTP binding (GO:0005525);; Cellular Component: intracellular (GO:0005622);; Biological Process: small GTPase mediated signal transduction (GO:0007264);; Cellular Component: integral component of membrane (GO:0016021);;	K04392|6.51791e-77|mtr:MTR_3g078260|K04392 Ras-related C3 botulinum toxin substrate 1 | (RefSeq) Rho-like GTP-binding protein	[R]	General function prediction only	Ras family;; Ras of Complex, Roc, domain of DAPkinase	Rac-like GTP-binding protein ARAC8 OS=Arabidopsis thaliana OX=3702 GN=ARAC8 PE=1 SV=2	S	Function unknown	Rho-like GTP-binding protein [Medicago truncatula]
	Medtr6g028030	mtr-miR156g-3p	2905	2220	2978	3449	4596	6557	2283.91	2335	2729.59	4017.79	4322.82	4410.17	1.19892e-20	1.02028e-18	0.851063	up	--	--	Molecular Function: calcium ion binding (GO:0005509);; Molecular Function: calcium-dependent phospholipid binding (GO:0005544);;	--	[U]	Intracellular trafficking, secretion, and vesicular transport	Annexin	Annexin D8 OS=Arabidopsis thaliana OX=3702 GN=ANNAT8 PE=2 SV=2	S	Function unknown	annexin D8 [Medicago truncatula]
	Medtr2g090610	mtr-miR156g-3p	2905	2220	2978	3449	4596	6557	2283.91	2335	2729.59	4017.79	4322.82	4410.17	1.19892e-20	1.02028e-18	0.851063	up	[P]	Inorganic ion transport and metabolism	Molecular Function: magnesium ion binding (GO:0000287);; Molecular Function: phospholipid-translocating ATPase activity (GO:0004012);; Molecular Function: ATP binding (GO:0005524);; Cellular Component: plasma membrane (GO:0005886);; Cellular Component: integral component of membrane (GO:0016021);; Biological Process: phospholipid translocation (GO:0045332);;	K01530|0|mtr:MTR_2g090610|K01530 phospholipid-translocating ATPase [EC:3.6.3.1] | (RefSeq) phospholipid-transporting ATPase-like protein	[R]	General function prediction only	Phospholipid-translocating P-type ATPase C-terminal;; Phospholipid-translocating ATPase N-terminal;; haloacid dehalogenase-like hydrolase;; Cation transport ATPase (P-type);; E1-E2 ATPase;; haloacid dehalogenase-like hydrolase;; Phospholipid-translocating P-type ATPase C-terminal	Phospholipid-transporting ATPase 2 OS=Arabidopsis thaliana OX=3702 GN=ALA2 PE=1 SV=1	U	Intracellular trafficking, secretion, and vesicular transport	phospholipid-transporting ATPase-like protein [Medicago truncatula]
	Medtr7g059330	mtr-miR156g-3p	2905	2220	2978	3449	4596	6557	2283.91	2335	2729.59	4017.79	4322.82	4410.17	1.19892e-20	1.02028e-18	0.851063	up	--	--	Molecular Function: transcription factor activity, RNA polymerase II transcription factor binding (GO:0001076);; Molecular Function: DNA binding (GO:0003677);; Molecular Function: transcription factor activity, sequence-specific DNA binding (GO:0003700);; Cellular Component: nucleus (GO:0005634);; Cellular Component: cytosol (GO:0005829);; Biological Process: regulation of transcription from RNA …	--	--	--	B3 DNA binding domain	B3 domain-containing transcription factor ABI3 OS=Arabidopsis thaliana OX=3702 GN=ABI3 PE=1 SV=1	K	Transcription	B3 domain transcription factor [Medicago truncatula]
	Medtr3g055990	mtr-miR156g-3p	2905	2220	2978	3449	4596	6557	2283.91	2335	2729.59	4017.79	4322.82	4410.17	1.19892e-20	1.02028e-18	0.851063	up	[J]	Translation, ribosomal structure and biogenesis	Molecular Function: nucleotide binding (GO:0000166);; Molecular Function: nucleic acid binding (GO:0003676);; Cellular Component: viral nucleocapsid (GO:0019013);; Cellular Component: intracellular ribonucleoprotein complex (GO:0030529);;	K14411|0|mtr:MTR_3g055990|K14411 RNA-binding protein Musashi | (RefSeq) heterogeneous nuclear ribonucleoprotein 27C, putative	[A]	RNA processing and modification	RNA recognition motif. (a.k.a. RRM, RBD, or RNP domain);; RNA recognition motif	Heterogeneous nuclear ribonucleoprotein 1 OS=Arabidopsis thaliana OX=3702 GN=RNP1 PE=1 SV=1	S	Function unknown	heterogeneous nuclear ribonucleoprotein 27C, putative [Medicago truncatula]
	Medtr6g007703	mtr-miR156g-3p	2905	2220	2978	3449	4596	6557	2283.91	2335	2729.59	4017.79	4322.82	4410.17	1.19892e-20	1.02028e-18	0.851063	up	[G]	Carbohydrate transport and metabolism	Molecular Function: glucan endo-1,3-beta-glucanase activity, C-3 substituted reducing group (GO:0052861);;	--	[G]	Carbohydrate transport and metabolism	Glycosyl hydrolase family 81	--	M	Cell wall/membrane/envelope biogenesis	glycoside hydrolase family 81 protein [Medicago truncatula]
	Medtr1273s0010	mtr-miR156g-3p	2905	2220	2978	3449	4596	6557	2283.91	2335	2729.59	4017.79	4322.82	4410.17	1.19892e-20	1.02028e-18	0.851063	up	[K]	Transcription	--	--	--	--	--	--	S	Function unknown	hypothetical protein MTR_1273s0010, partial [Medicago truncatula]
	Medtr2g075910	mtr-miR156h-3p	30	20	31	41	76	96	23.586	21.0361	28.4141	47.7615	71.4827	64.5686	1.04303e-06	2.46562e-05	1.1324	up	--	--	--	--	--	--	Plant protein of unknown function (DUF641)	Protein GRAVITROPIC IN THE LIGHT 1 OS=Arabidopsis thaliana OX=3702 GN=GIL1 PE=2 SV=1	S	Function unknown	UNE1-like protein [Medicago truncatula]
	Medtr3g114190	mtr-miR156h-3p	30	20	31	41	76	96	23.586	21.0361	28.4141	47.7615	71.4827	64.5686	1.04303e-06	2.46562e-05	1.1324	up	--	--	Cellular Component: integral component of membrane (GO:0016021);;	--	--	--	--	--	--	--	transmembrane protein, putative [Medicago truncatula]
	Medtr7g059540	mtr-miR156h-3p	30	20	31	41	76	96	23.586	21.0361	28.4141	47.7615	71.4827	64.5686	1.04303e-06	2.46562e-05	1.1324	up	--	--	Cellular Component: integral component of membrane (GO:0016021);;	--	--	--	Plant protein of unknown function	--	S	Function unknown	DUF247 domain protein [Medicago truncatula]
	Medtr3g099030	mtr-miR156h-3p	30	20	31	41	76	96	23.586	21.0361	28.4141	47.7615	71.4827	64.5686	1.04303e-06	2.46562e-05	1.1324	up	--	--	Cellular Component: cytoplasm (GO:0005737);; Biological Process: metal ion transport (GO:0030001);; Molecular Function: transition metal ion binding (GO:0046914);; Biological Process: cellular transition metal ion homeostasis (GO:0046916);;	--	[P]	Inorganic ion transport and metabolism	Heavy-metal-associated domain	Heavy metal-associated isoprenylated plant protein 7 OS=Arabidopsis thaliana OX=3702 GN=HIPP07 PE=1 SV=1	S	Function unknown	heavy-metal-associated domain protein [Medicago truncatula]
	Medicago_truncatula_newGene_2313	mtr-miR156h-3p	30	20	31	41	76	96	23.586	21.0361	28.4141	47.7615	71.4827	64.5686	1.04303e-06	2.46562e-05	1.1324	up	[J]	Translation, ribosomal structure and biogenesis	Molecular Function: ATP-dependent RNA helicase activity (GO:0004004);; Molecular Function: ATP binding (GO:0005524);; Cellular Component: cytoplasm (GO:0005737);; Biological Process: RNA processing (GO:0006396);; Molecular Function: RNA binding (GO:0044822);;	K12818|6.82955e-131|mtr:MTR_7g095080|K12818 ATP-dependent RNA helicase DHX8/PRP22 [EC:3.6.4.13] | (RefSeq) ATP-dependent RNA helicase DHX35	[A]	RNA processing and modification	--	Pre-mRNA-splicing factor ATP-dependent RNA helicase DEAH10 OS=Arabidopsis thaliana OX=3702 GN=RID1 PE=1 SV=1	L	Replication, recombination and repair	ATP-dependent RNA helicase DHX35 [Medicago truncatula]
	Medtr0547s0010	mtr-miR156h-3p	30	20	31	41	76	96	23.586	21.0361	28.4141	47.7615	71.4827	64.5686	1.04303e-06	2.46562e-05	1.1324	up	--	--	--	--	--	--	--	--	--	--	hypothetical protein MTR_4g046907 [Medicago truncatula]
	Medicago_truncatula_newGene_20610	mtr-miR156h-3p	30	20	31	41	76	96	23.586	21.0361	28.4141	47.7615	71.4827	64.5686	1.04303e-06	2.46562e-05	1.1324	up	--	--	--	--	--	--	--	--	--	--	hypothetical protein MTR_8g009295 [Medicago truncatula]
	Medtr7g091370	mtr-miR156h-3p	30	20	31	41	76	96	23.586	21.0361	28.4141	47.7615	71.4827	64.5686	1.04303e-06	2.46562e-05	1.1324	up	--	--	Molecular Function: transcription factor activity, sequence-specific DNA binding (GO:0003700);; Cellular Component: nucleus (GO:0005634);; Biological Process: regulation of transcription, DNA-templated (GO:0006355);; Molecular Function: sequence-specific DNA binding (GO:0043565);;	K09419|4.08985e-161|mtr:MTR_7g091370|K09419 heat shock transcription factor, other eukaryote | (RefSeq) heat shock transcription factor	[K]	Transcription	HSF-type DNA-binding	Heat stress transcription factor B-3 OS=Arabidopsis thaliana OX=3702 GN=HSFB3 PE=1 SV=1	K	Transcription	heat shock transcription factor [Medicago truncatula]
	Medtr8g099655	mtr-miR156h-3p	30	20	31	41	76	96	23.586	21.0361	28.4141	47.7615	71.4827	64.5686	1.04303e-06	2.46562e-05	1.1324	up	--	--	--	--	--	--	Domain of unknown function (DUF4228)	--	S	Function unknown	DUF4228 domain protein [Medicago truncatula]
	Medtr4g074160	mtr-miR156h-3p	30	20	31	41	76	96	23.586	21.0361	28.4141	47.7615	71.4827	64.5686	1.04303e-06	2.46562e-05	1.1324	up	[J]	Translation, ribosomal structure and biogenesis	Biological Process: pseudouridine synthesis (GO:0001522);; Molecular Function: RNA binding (GO:0003723);; Cellular Component: nucleolus (GO:0005730);; Cellular Component: cytosol (GO:0005829);; Biological Process: RNA processing (GO:0006396);; Cellular Component: plasmodesma (GO:0009506);; Molecular Function: pseudouridine synthase activity (GO:0009982);;	K11131|0|mtr:MTR_4g074160|K11131 H/ACA ribonucleoprotein complex subunit 4 [EC:5.4.99.-] | (RefSeq) centromere/microtubule-binding protein	[J]	Translation, ribosomal structure and biogenesis	DKCLD (NUC011) domain;; PUA domain;; tRNA pseudouridylate synthase B C-terminal domain;; TruB family pseudouridylate synthase (N terminal domain)	H/ACA ribonucleoprotein complex subunit 4 OS=Arabidopsis thaliana OX=3702 GN=CBF5 PE=1 SV=1	J	Translation, ribosomal structure and biogenesis	centromere/microtubule-binding protein [Medicago truncatula]
	Medtr7g109830	mtr-miR156h-3p	30	20	31	41	76	96	23.586	21.0361	28.4141	47.7615	71.4827	64.5686	1.04303e-06	2.46562e-05	1.1324	up	[I]	Lipid transport and metabolism	Biological Process: long-chain fatty acid metabolic process (GO:0001676);; Molecular Function: long-chain fatty acid-CoA ligase activity (GO:0004467);;	K01897|0|mtr:MTR_7g109830|K01897 long-chain acyl-CoA synthetase [EC:6.2.1.3] | (RefSeq) long-chain fatty acyl CoA ligase	[I]	Lipid transport and metabolism	AMP-binding enzyme	Long chain acyl-CoA synthetase 1 OS=Arabidopsis thaliana OX=3702 GN=LACS1 PE=2 SV=1	I	Lipid transport and metabolism	long-chain fatty acyl CoA ligase [Medicago truncatula]
	Medtr3g113810	mtr-miR156h-3p	30	20	31	41	76	96	23.586	21.0361	28.4141	47.7615	71.4827	64.5686	1.04303e-06	2.46562e-05	1.1324	up	--	--	Cellular Component: cytosol (GO:0005829);; Biological Process: chloroplast avoidance movement (GO:0009903);; Biological Process: chloroplast accumulation movement (GO:0009904);;	--	--	--	Weak chloroplast movement under blue light	WEB family protein At1g75720 OS=Arabidopsis thaliana OX=3702 GN=At1g75720 PE=3 SV=1	S	Function unknown	WEB family plant protein [Medicago truncatula]
	Medtr3g435480	mtr-miR156h-3p	30	20	31	41	76	96	23.586	21.0361	28.4141	47.7615	71.4827	64.5686	1.04303e-06	2.46562e-05	1.1324	up	--	--	Molecular Function: DNA binding (GO:0003677);; Biological Process: regulation of transcription, DNA-templated (GO:0006355);;	--	--	--	Dof domain, zinc finger	Cyclic dof factor 3 OS=Arabidopsis thaliana OX=3702 GN=CDF3 PE=1 SV=2	S	Function unknown	DOF-type zinc finger DNA-binding family protein [Medicago truncatula]
	Medtr3g102100	mtr-miR156h-3p	30	20	31	41	76	96	23.586	21.0361	28.4141	47.7615	71.4827	64.5686	1.04303e-06	2.46562e-05	1.1324	up	--	--	Molecular Function: DNA binding (GO:0003677);; Molecular Function: transcription factor activity, sequence-specific DNA binding (GO:0003700);; Cellular Component: nucleus (GO:0005634);; Biological Process: regulation of transcription, DNA-templated (GO:0006355);;	K09286|3.99972e-100|mtr:MTR_3g102100|K09286 EREBP-like factor | (RefSeq) ethylene response factor	--	--	AP2 domain	Ethylene-responsive transcription factor RAP2-1 OS=Arabidopsis thaliana OX=3702 GN=RAP2-1 PE=2 SV=1	K	Transcription	ethylene response factor [Medicago truncatula]
	Medtr4g114580	mtr-miR156h-3p	30	20	31	41	76	96	23.586	21.0361	28.4141	47.7615	71.4827	64.5686	1.04303e-06	2.46562e-05	1.1324	up	--	--	Molecular Function: GTPase activator activity (GO:0005096);; Cellular Component: intracellular (GO:0005622);; Biological Process: intracellular protein transport (GO:0006886);; Cellular Component: endomembrane system (GO:0012505);; Molecular Function: Rab GTPase binding (GO:0017137);; Biological Process: regulation of vesicle fusion (GO:0031338);; Biological Process: activation of GTPase activity…	--	[R]	General function prediction only	Rab-GTPase-TBC domain	--	S	Function unknown	RabGAP/TBC domain protein [Medicago truncatula]
	Medtr4g046907	mtr-miR156h-3p	30	20	31	41	76	96	23.586	21.0361	28.4141	47.7615	71.4827	64.5686	1.04303e-06	2.46562e-05	1.1324	up	--	--	--	--	--	--	--	--	--	--	hypothetical protein MTR_4g046907 [Medicago truncatula]
	Medtr4g019540	mtr-miR156h-3p	30	20	31	41	76	96	23.586	21.0361	28.4141	47.7615	71.4827	64.5686	1.04303e-06	2.46562e-05	1.1324	up	--	--	--	--	--	--	--	--	--	--	hypothetical protein MTR_4g019540 [Medicago truncatula]
	Medtr4g101410	mtr-miR156h-3p	30	20	31	41	76	96	23.586	21.0361	28.4141	47.7615	71.4827	64.5686	1.04303e-06	2.46562e-05	1.1324	up	--	--	--	K20456|0|mtr:MTR_4g101410|K20456 oxysterol-binding protein 1 | (RefSeq) OSBP(oxysterol-binding protein)-related protein 1C	[I]	Lipid transport and metabolism	Oxysterol-binding protein;; Pleckstrin homology domain;; PH domain	Oxysterol-binding protein-related protein 2A OS=Arabidopsis thaliana OX=3702 GN=ORP2A PE=2 SV=1	S	Function unknown	OSBP(oxysterol-binding protein)-related protein 1C [Medicago truncatula]
	Medicago_truncatula_newGene_14078	mtr-miR156h-3p	30	20	31	41	76	96	23.586	21.0361	28.4141	47.7615	71.4827	64.5686	1.04303e-06	2.46562e-05	1.1324	up	--	--	Molecular Function: zinc ion binding (GO:0008270);;	--	--	--	SWIM zinc finger	--	S	Function unknown	hypothetical protein MTR_2g048835 [Medicago truncatula]
	Medtr7g050445	mtr-miR156h-3p	30	20	31	41	76	96	23.586	21.0361	28.4141	47.7615	71.4827	64.5686	1.04303e-06	2.46562e-05	1.1324	up	[S]	Function unknown	Molecular Function: ATP binding (GO:0005524);;	K10875|0|mtr:MTR_7g050445|K10875 DNA repair and recombination protein RAD54 and RAD54-like protein [EC:3.6.4.-] | (RefSeq) SNF2 family amino-terminal protein	[L]	Replication, recombination and repair	SNF2 family N-terminal domain;; Helicase conserved C-terminal domain;; Type III restriction enzyme, res subunit	SNF2 domain-containing protein CLASSY 3 OS=Arabidopsis thaliana OX=3702 GN=CLSY3 PE=1 SV=1	L	Replication, recombination and repair	SNF2 family amino-terminal protein [Medicago truncatula]
	Medtr3g089045	mtr-miR156h-3p	30	20	31	41	76	96	23.586	21.0361	28.4141	47.7615	71.4827	64.5686	1.04303e-06	2.46562e-05	1.1324	up	--	--	Molecular Function: DNA binding (GO:0003677);;	K09422|0|mtr:MTR_3g089045|K09422 myb proto-oncogene protein, plant | (RefSeq) myb transcription factor	[K]	Transcription	Myb-like DNA-binding domain;; Myb-like DNA-binding domain	Transcription factor MYB52 OS=Arabidopsis thaliana OX=3702 GN=MYB52 PE=2 SV=1	K	Transcription	myb transcription factor [Medicago truncatula]
	Medtr3g110420	mtr-miR156h-3p	30	20	31	41	76	96	23.586	21.0361	28.4141	47.7615	71.4827	64.5686	1.04303e-06	2.46562e-05	1.1324	up	--	--	Biological Process: amino acid transmembrane transport (GO:0003333);; Cellular Component: plasma membrane (GO:0005886);; Molecular Function: amino acid transmembrane transporter activity (GO:0015171);; Cellular Component: integral component of membrane (GO:0016021);;	--	[E]	Amino acid transport and metabolism	Transmembrane amino acid transporter protein;; Transmembrane amino acid transporter protein	Amino acid permease 6 OS=Arabidopsis thaliana OX=3702 GN=AAP6 PE=1 SV=1	E	Amino acid transport and metabolism	transmembrane amino acid transporter family protein [Medicago truncatula]
	Medtr2g054870	mtr-miR156h-3p	30	20	31	41	76	96	23.586	21.0361	28.4141	47.7615	71.4827	64.5686	1.04303e-06	2.46562e-05	1.1324	up	--	;;	Molecular Function: protein serine/threonine kinase activity (GO:0004674);; Molecular Function: transmembrane receptor protein tyrosine kinase activity (GO:0004714);; Molecular Function: ATP binding (GO:0005524);; Cellular Component: plasma membrane (GO:0005886);; Cellular Component: integral component of membrane (GO:0016021);; Biological Process: peptidyl-tyrosine phosphorylation (GO:0018108);;	--	[T]	Signal transduction mechanisms	Protein kinase domain;; Protein tyrosine kinase	Probable receptor-like protein kinase At5g20050 OS=Arabidopsis thaliana OX=3702 GN=At5g20050 PE=2 SV=1	T	Signal transduction mechanisms	receptor-like kinase [Medicago truncatula]
	Medtr8g468670	mtr-miR156h-3p	30	20	31	41	76	96	23.586	21.0361	28.4141	47.7615	71.4827	64.5686	1.04303e-06	2.46562e-05	1.1324	up	--	--	Molecular Function: hydrolase activity (GO:0016787);;	--	--	--	--	--	--	--	hypothetical protein MTR_8g468670 [Medicago truncatula]
	Medtr4g104660	mtr-miR156h-3p	30	20	31	41	76	96	23.586	21.0361	28.4141	47.7615	71.4827	64.5686	1.04303e-06	2.46562e-05	1.1324	up	[QV]	Secondary metabolites biosynthesis, transport and catabolism ;; Defense mechanisms	Molecular Function: iron ion binding (GO:0005506);; Cellular Component: integral component of membrane (GO:0016021);; Molecular Function: oxidoreductase activity, acting on paired donors, with incorporation or reduction of molecular oxygen, NAD(P)H as one donor, and incorporation of one atom of oxygen (GO:0016709);; Molecular Function: heme binding (GO:0020037);; Biological Process: secondary met…	--	[Q]	Secondary metabolites biosynthesis, transport and catabolism	Cytochrome P450	Cytochrome P450 71A1 OS=Persea americana OX=3435 GN=CYP71A1 PE=1 SV=2	Q	Secondary metabolites biosynthesis, transport and catabolism	cytochrome P450 family 71 protein [Medicago truncatula]
	Medtr7g104480	mtr-miR156h-3p	30	20	31	41	76	96	23.586	21.0361	28.4141	47.7615	71.4827	64.5686	1.04303e-06	2.46562e-05	1.1324	up	--	--	Molecular Function: transcription factor activity, sequence-specific DNA binding (GO:0003700);; Cellular Component: nucleus (GO:0005634);; Biological Process: response to abscisic acid (GO:0009737);; Biological Process: negative regulation of seed germination (GO:0010187);; Molecular Function: sequence-specific DNA binding (GO:0043565);; Biological Process: positive regulation of transcription, D…	K14432|0|mtr:MTR_7g104480|K14432 ABA responsive element binding factor | (RefSeq) ABA response element-binding factor	--	--	bZIP transcription factor;; Basic region leucine zipper	Protein ABSCISIC ACID-INSENSITIVE 5 OS=Arabidopsis thaliana OX=3702 GN=ABI5 PE=1 SV=1	K	Transcription	ABA response element-binding factor [Medicago truncatula]
	Medtr7g081590	mtr-miR156h-3p	30	20	31	41	76	96	23.586	21.0361	28.4141	47.7615	71.4827	64.5686	1.04303e-06	2.46562e-05	1.1324	up	--	--	Cellular Component: integral component of membrane (GO:0016021);;	--	--	--	--	--	--	--	transmembrane protein, putative [Medicago truncatula]
	Medtr3g113780	mtr-miR156h-3p	30	20	31	41	76	96	23.586	21.0361	28.4141	47.7615	71.4827	64.5686	1.04303e-06	2.46562e-05	1.1324	up	--	--	Cellular Component: integral component of membrane (GO:0016021);;	--	--	--	--	--	--	--	hypothetical protein MTR_3g114180 [Medicago truncatula]
	Medtr6g034965	mtr-miR156h-3p	30	20	31	41	76	96	23.586	21.0361	28.4141	47.7615	71.4827	64.5686	1.04303e-06	2.46562e-05	1.1324	up	[QV]	Secondary metabolites biosynthesis, transport and catabolism ;; Defense mechanisms	Molecular Function: iron ion binding (GO:0005506);; Cellular Component: integral component of membrane (GO:0016021);; Molecular Function: oxidoreductase activity, acting on paired donors, with incorporation or reduction of molecular oxygen, NAD(P)H as one donor, and incorporation of one atom of oxygen (GO:0016709);; Molecular Function: heme binding (GO:0020037);; Biological Process: secondary met…	--	[Q]	Secondary metabolites biosynthesis, transport and catabolism	Cytochrome P450	Cytochrome P450 71D8 OS=Glycine max OX=3847 GN=CYP71D8 PE=2 SV=1	Q	Secondary metabolites biosynthesis, transport and catabolism	cytochrome P450 family 71 protein [Medicago truncatula]
	Medtr1g026880	mtr-miR156h-3p	30	20	31	41	76	96	23.586	21.0361	28.4141	47.7615	71.4827	64.5686	1.04303e-06	2.46562e-05	1.1324	up	--	--	--	--	--	--	--	--	--	--	hypothetical protein MTR_1g026880 [Medicago truncatula]
	Medtr8g072220	mtr-miR156h-3p	30	20	31	41	76	96	23.586	21.0361	28.4141	47.7615	71.4827	64.5686	1.04303e-06	2.46562e-05	1.1324	up	--	--	Cellular Component: integral component of membrane (GO:0016021);;	--	--	--	Protein of unknown function (DUF1218)	--	S	Function unknown	transmembrane protein, putative [Medicago truncatula]
	Medtr8g033140	mtr-miR156h-3p	30	20	31	41	76	96	23.586	21.0361	28.4141	47.7615	71.4827	64.5686	1.04303e-06	2.46562e-05	1.1324	up	--	--	--	--	--	--	--	Putative F-box protein At3g16210 OS=Arabidopsis thaliana OX=3702 GN=At3g16210 PE=4 SV=1	M	Cell wall/membrane/envelope biogenesis	F-box protein interaction domain protein [Medicago truncatula]
	Medtr0485s0020	mtr-miR156h-3p	30	20	31	41	76	96	23.586	21.0361	28.4141	47.7615	71.4827	64.5686	1.04303e-06	2.46562e-05	1.1324	up	--	--	Molecular Function: ubiquitin-protein transferase activity (GO:0004842);; Cellular Component: SCF ubiquitin ligase complex (GO:0019005);; Biological Process: SCF-dependent proteasomal ubiquitin-dependent protein catabolic process (GO:0031146);;	--	--	--	--	--	--	--	hypothetical protein MTR_0485s0020 [Medicago truncatula]
	Medtr1g007690	mtr-miR156h-3p	30	20	31	41	76	96	23.586	21.0361	28.4141	47.7615	71.4827	64.5686	1.04303e-06	2.46562e-05	1.1324	up	--	--	Molecular Function: methyltransferase activity (GO:0008168);; Biological Process: methylation (GO:0032259);;	--	[K]	Transcription	--	Histone-lysine N-methyltransferase ATXR6 OS=Arabidopsis thaliana OX=3702 GN=ATXR6 PE=1 SV=1	S	Function unknown	histone-lysine N-methyltransferase ATXR5, putative [Medicago truncatula]
	Medtr1g072780	mtr-miR156h-3p	30	20	31	41	76	96	23.586	21.0361	28.4141	47.7615	71.4827	64.5686	1.04303e-06	2.46562e-05	1.1324	up	--	--	Molecular Function: nucleotide binding (GO:0000166);; Biological Process: cellular process (GO:0009987);; Molecular Function: hydrolase activity (GO:0016787);;	--	--	--	PWWP domain	Serine/threonine-protein kinase ATM OS=Arabidopsis thaliana OX=3702 GN=ATM PE=2 SV=1	S	Function unknown	PWWP domain protein [Medicago truncatula]
	Medtr5g019370	mtr-miR156h-3p	30	20	31	41	76	96	23.586	21.0361	28.4141	47.7615	71.4827	64.5686	1.04303e-06	2.46562e-05	1.1324	up	--	--	--	--	--	--	--	--	--	--	hypothetical protein MTR_5g019370 [Medicago truncatula]
	Medtr3g040760	mtr-miR156h-3p	30	20	31	41	76	96	23.586	21.0361	28.4141	47.7615	71.4827	64.5686	1.04303e-06	2.46562e-05	1.1324	up	--	--	--	--	--	--	--	--	--	--	hypothetical protein MTR_3g040760 [Medicago truncatula]
	Medtr2g091170	mtr-miR156h-3p	30	20	31	41	76	96	23.586	21.0361	28.4141	47.7615	71.4827	64.5686	1.04303e-06	2.46562e-05	1.1324	up	--	--	Cellular Component: cytosol (GO:0005829);;	--	--	--	--	Seed biotin-containing protein SBP65 OS=Pisum sativum OX=3888 GN=SBP65 PE=1 SV=1	S	Function unknown	seed biotin containing protein SBP65, putative [Medicago truncatula]
	Medtr6g007603	mtr-miR156h-3p	30	20	31	41	76	96	23.586	21.0361	28.4141	47.7615	71.4827	64.5686	1.04303e-06	2.46562e-05	1.1324	up	--	;;	Molecular Function: protein kinase activity (GO:0004672);; Molecular Function: ATP binding (GO:0005524);; Biological Process: protein phosphorylation (GO:0006468);;	--	[T]	Signal transduction mechanisms	Protein tyrosine kinase;; Protein kinase domain;; Kinase-like	Serine/threonine-protein kinase STY13 OS=Arabidopsis thaliana OX=3702 GN=STY13 PE=1 SV=2	T	Signal transduction mechanisms	Serine/Threonine-kinase HT1-like protein [Medicago truncatula]
	Medtr2g101710	mtr-miR156h-3p	30	20	31	41	76	96	23.586	21.0361	28.4141	47.7615	71.4827	64.5686	1.04303e-06	2.46562e-05	1.1324	up	--	--	Molecular Function: zinc ion binding (GO:0008270);; Molecular Function: microtubule-severing ATPase activity (GO:0008568);;	--	[R]	General function prediction only	PPR repeat;; PPR repeat family;; DYW family of nucleic acid deaminases;; PPR repeat;; Pentatricopeptide repeat domain;; Tetratricopeptide repeat	Putative pentatricopeptide repeat-containing protein At3g23330 OS=Arabidopsis thaliana OX=3702 GN=PCMP-H32 PE=3 SV=1	S	Function unknown	PPR containing plant protein [Medicago truncatula]
	Medtr5g083650	mtr-miR156h-3p	30	20	31	41	76	96	23.586	21.0361	28.4141	47.7615	71.4827	64.5686	1.04303e-06	2.46562e-05	1.1324	up	--	--	--	--	--	--	--	--	--	--	hypothetical protein MTR_5g083650 [Medicago truncatula]
	Medtr7g007770	mtr-miR156h-3p	30	20	31	41	76	96	23.586	21.0361	28.4141	47.7615	71.4827	64.5686	1.04303e-06	2.46562e-05	1.1324	up	--	--	Biological Process: proton transport (GO:0015992);; Cellular Component: vacuolar proton-transporting V-type ATPase complex (GO:0016471);; Molecular Function: hydrolase activity, acting on acid anhydrides, catalyzing transmembrane movement of substances (GO:0016820);; Biological Process: transmembrane transport (GO:0055085);;	K02152|3.76747e-91|mtr:MTR_7g007770|K02152 V-type H+-transporting ATPase subunit G | (RefSeq) vacuolar (H+)-ATPase G subunit	[C]	Energy production and conversion	Vacuolar (H+)-ATPase G subunit	V-type proton ATPase subunit G OS=Citrus limon OX=2708 GN=VATG PE=3 SV=1	C	Energy production and conversion	vacuolar (H+)-ATPase G subunit [Medicago truncatula]
	Medtr3g098510	mtr-miR156h-3p	30	20	31	41	76	96	23.586	21.0361	28.4141	47.7615	71.4827	64.5686	1.04303e-06	2.46562e-05	1.1324	up	--	--	Biological Process: response to reactive oxygen species (GO:0000302);; Cellular Component: chloroplast outer membrane (GO:0009707);; Biological Process: chloroplast fission (GO:0010020);; Cellular Component: integral component of membrane (GO:0016021);; Molecular Function: lyase activity (GO:0016829);; Biological Process: protein-phycocyanobilin linkage (GO:0017009);; Biological Process: transpor…	--	--	--	CpeT/CpcT family (DUF1001)	Chromophore lyase CRL, chloroplastic OS=Arabidopsis thaliana OX=3702 GN=CRL PE=1 SV=1	S	Function unknown	chromophore lyase CpcT/CpeT [Medicago truncatula]
	Medtr4g109510	mtr-miR156h-3p	30	20	31	41	76	96	23.586	21.0361	28.4141	47.7615	71.4827	64.5686	1.04303e-06	2.46562e-05	1.1324	up	[O]	Posttranslational modification, protein turnover, chaperones	Molecular Function: nucleic acid binding (GO:0003676);; Molecular Function: zinc ion binding (GO:0008270);;	K09506|0|mtr:MTR_4g109510|K09506 DnaJ homolog subfamily A member 5 | (RefSeq) DnaJ heat shock family protein, putative	[O]	Posttranslational modification, protein turnover, chaperones	DnaJ domain;; Zinc-finger double-stranded RNA-binding;; Zinc-finger of C2H2 type;; C2H2 type zinc-finger (2 copies)	DNAJ protein JJJ1 homolog OS=Arabidopsis thaliana OX=3702 GN=JJJ1 PE=1 SV=1	O	Posttranslational modification, protein turnover, chaperones	DnaJ heat shock family protein, putative [Medicago truncatula]
	Medtr3g093070	mtr-miR156h-3p	30	20	31	41	76	96	23.586	21.0361	28.4141	47.7615	71.4827	64.5686	1.04303e-06	2.46562e-05	1.1324	up	--	--	Molecular Function: endonuclease activity (GO:0004519);; Molecular Function: exonuclease activity (GO:0004527);; Molecular Function: calcium ion binding (GO:0005509);; Biological Process: nucleic acid phosphodiester bond hydrolysis (GO:0090305);;	--	[K]	Transcription	Endonuclease/Exonuclease/phosphatase family	Uncharacterized calcium-binding protein At1g02270 OS=Arabidopsis thaliana OX=3702 GN=At1g02270 PE=2 SV=2	S	Function unknown	endonuclease/exonuclease/phosphatase family protein [Medicago truncatula]
	Medtr0041s0140	mtr-miR156h-3p	30	20	31	41	76	96	23.586	21.0361	28.4141	47.7615	71.4827	64.5686	1.04303e-06	2.46562e-05	1.1324	up	--	--	Cellular Component: cytoplasm (GO:0005737);; Biological Process: metal ion transport (GO:0030001);; Molecular Function: transition metal ion binding (GO:0046914);; Biological Process: cellular transition metal ion homeostasis (GO:0046916);;	--	[P]	Inorganic ion transport and metabolism	Heavy-metal-associated domain	Heavy metal-associated isoprenylated plant protein 6 OS=Arabidopsis thaliana OX=3702 GN=HIPP06 PE=1 SV=1	S	Function unknown	heavy metal-associated domain protein, partial [Medicago truncatula]
	Medtr2g079510	mtr-miR156h-3p	30	20	31	41	76	96	23.586	21.0361	28.4141	47.7615	71.4827	64.5686	1.04303e-06	2.46562e-05	1.1324	up	[J]	Translation, ribosomal structure and biogenesis	Molecular Function: GTPase activity (GO:0003924);; Molecular Function: GTP binding (GO:0005525);; Cellular Component: nucleolus (GO:0005730);; Biological Process: metabolic process (GO:0008152);; Biological Process: ribosome biogenesis (GO:0042254);;	K14537|0|mtr:MTR_2g079510|K14537 nuclear GTP-binding protein | (RefSeq) nucleolar GTP-binding-like protein	[R]	General function prediction only	NGP1NT (NUC091) domain;; 50S ribosome-binding GTPase;; Ferrous iron transport protein B	Nuclear/nucleolar GTPase 2 OS=Oryza sativa subsp. indica OX=39946 GN=NUG2 PE=3 SV=1	S	Function unknown	nucleolar GTP-binding-like protein [Medicago truncatula]
	Medtr5g090630	mtr-miR156h-3p	30	20	31	41	76	96	23.586	21.0361	28.4141	47.7615	71.4827	64.5686	1.04303e-06	2.46562e-05	1.1324	up	--	--	Biological Process: metabolic process (GO:0008152);; Cellular Component: integral component of membrane (GO:0016021);; Molecular Function: transferase activity, transferring hexosyl groups (GO:0016758);;	--	[GC]	--	UDP-glucoronosyl and UDP-glucosyl transferase	UDP-glucose flavonoid 3-O-glucosyltransferase 6 OS=Fragaria ananassa OX=3747 GN=GT6 PE=1 SV=1	S	Function unknown	UDP-glucose flavonoid 3-O-glucosyltransferase [Medicago truncatula]
	Medtr7g085850	mtr-miR156h-3p	30	20	31	41	76	96	23.586	21.0361	28.4141	47.7615	71.4827	64.5686	1.04303e-06	2.46562e-05	1.1324	up	--	--	--	--	--	--	--	--	--	--	hypothetical protein MTR_4g114680 [Medicago truncatula]
	Medtr8g099090	mtr-miR156h-3p	30	20	31	41	76	96	23.586	21.0361	28.4141	47.7615	71.4827	64.5686	1.04303e-06	2.46562e-05	1.1324	up	[P]	Inorganic ion transport and metabolism	Cellular Component: vacuolar membrane (GO:0005774);; Biological Process: cell tip growth (GO:0009932);; Molecular Function: potassium ion transmembrane transporter activity (GO:0015079);; Cellular Component: integral component of membrane (GO:0016021);; Biological Process: potassium ion transmembrane transport (GO:0071805);;	K03549|0|mtr:MTR_8g099090|K03549 KUP system potassium uptake protein | (RefSeq) potassium transporter-like protein	--	--	K+ potassium transporter	Potassium transporter 3 OS=Arabidopsis thaliana OX=3702 GN=POT3 PE=1 SV=1	P	Inorganic ion transport and metabolism	potassium transporter-like protein [Medicago truncatula]
	Medicago_truncatula_newGene_16715	mtr-miR156h-3p	30	20	31	41	76	96	23.586	21.0361	28.4141	47.7615	71.4827	64.5686	1.04303e-06	2.46562e-05	1.1324	up	--	--	--	--	--	--	--	--	--	--	hypothetical protein MTR_2g445370 [Medicago truncatula]
	Medtr1g017400	mtr-miR156h-3p	30	20	31	41	76	96	23.586	21.0361	28.4141	47.7615	71.4827	64.5686	1.04303e-06	2.46562e-05	1.1324	up	--	--	Molecular Function: DNA binding (GO:0003677);; Molecular Function: transcription factor activity, sequence-specific DNA binding (GO:0003700);; Cellular Component: nucleus (GO:0005634);; Biological Process: regulation of transcription, DNA-templated (GO:0006355);; Biological Process: multicellular organism development (GO:0007275);;	K09285|0|mtr:MTR_1g017400|K09285 AP2-like factor, ANT lineage | (RefSeq) AP2-like ethylene-responsive transcription factor	--	--	AP2 domain	AP2-like ethylene-responsive transcription factor ANT OS=Arabidopsis thaliana OX=3702 GN=ANT PE=1 SV=2	K	Transcription	AP2-like ethylene-responsive transcription factor [Medicago truncatula]
	Medtr6g012830	mtr-miR156h-3p	30	20	31	41	76	96	23.586	21.0361	28.4141	47.7615	71.4827	64.5686	1.04303e-06	2.46562e-05	1.1324	up	--	--	--	--	--	--	Protein of unknown function (DUF1997)	--	S	Function unknown	DUF1997 family protein [Medicago truncatula]
	Medtr8g015980	mtr-miR156h-3p	30	20	31	41	76	96	23.586	21.0361	28.4141	47.7615	71.4827	64.5686	1.04303e-06	2.46562e-05	1.1324	up	[V]	Defense mechanisms	Molecular Function: ATP binding (GO:0005524);; Cellular Component: integral component of membrane (GO:0016021);; Molecular Function: ATPase activity, coupled to transmembrane movement of substances (GO:0042626);; Biological Process: transmembrane transport (GO:0055085);;	--	[Q]	Secondary metabolites biosynthesis, transport and catabolism	ABC transporter;; ABC transporter transmembrane region;; RecF/RecN/SMC N terminal domain;; AAA domain, putative AbiEii toxin, Type IV TA system;; P-loop containing region of AAA domain;; 50S ribosome-binding GTPase;; Type II/IV secretion system protein;; Dynamin family	ABC transporter C family member 8 OS=Arabidopsis thaliana OX=3702 GN=ABCC8 PE=2 SV=3	V	Defense mechanisms	ABC transporter-like family-protein [Medicago truncatula]
	Medtr4g088190	mtr-miR156h-3p	30	20	31	41	76	96	23.586	21.0361	28.4141	47.7615	71.4827	64.5686	1.04303e-06	2.46562e-05	1.1324	up	[K]	Transcription	Molecular Function: O-methyltransferase activity (GO:0008171);; Biological Process: isoflavonoid phytoalexin biosynthetic process (GO:0009701);; Molecular Function: isoflavone 4'-O-methyltransferase activity (GO:0030746);; Biological Process: methylation (GO:0032259);; Molecular Function: protein dimerization activity (GO:0046983);;	K13259|0|mtr:MTR_4g088190|K13259 2,7,4'-trihydroxyisoflavanone 4'-O-methyltransferase / isoflavone 4'-O-methyltransferase [EC:2.1.1.212 2.1.1.46] | (RefSeq) isoflavone-7-O-methyltransferase	[R]	General function prediction only	O-methyltransferase;; Dimerisation domain	Isoflavone 4&apos;-O-methyltransferase OS=Medicago truncatula OX=3880 GN=HI4&apos;OMT PE=1 SV=1	S	Function unknown	isoflavone-7-O-methyltransferase [Medicago truncatula]
	Medtr4g066000	mtr-miR156h-3p	30	20	31	41	76	96	23.586	21.0361	28.4141	47.7615	71.4827	64.5686	1.04303e-06	2.46562e-05	1.1324	up	--	--	--	--	--	--	--	--	S	Function unknown	transducin/WD40 domain protein [Medicago truncatula]
	Medtr2g036560	mtr-miR156h-3p	30	20	31	41	76	96	23.586	21.0361	28.4141	47.7615	71.4827	64.5686	1.04303e-06	2.46562e-05	1.1324	up	--	--	--	K17710|0|mtr:MTR_2g036560|K17710 pentatricopeptide repeat domain-containing protein 1 | (RefSeq) PPR containing plant-like protein	[R]	General function prediction only	PPR repeat family;; Pentatricopeptide repeat domain;; PPR repeat;; PPR repeat;; Pentacotripeptide-repeat region of PRORP;; Evolutionarily conserved signalling intermediate in Toll pathway	Pentatricopeptide repeat-containing protein At2g18940, chloroplastic OS=Arabidopsis thaliana OX=3702 GN=At2g18940 PE=2 SV=1	S	Function unknown	PPR containing plant-like protein [Medicago truncatula]
	Medtr6g023875	mtr-miR156h-3p	30	20	31	41	76	96	23.586	21.0361	28.4141	47.7615	71.4827	64.5686	1.04303e-06	2.46562e-05	1.1324	up	[MDT]	Cell wall/membrane/envelope biogenesis ;; Cell cycle control, cell division, chromosome partitioning ;; Signal transduction mechanisms	Molecular Function: ATP binding (GO:0005524);; Cellular Component: nucleus (GO:0005634);; Molecular Function: microtubule-severing ATPase activity (GO:0008568);; Biological Process: regulation of double-strand break repair via homologous recombination (GO:0010569);; Biological Process: cytoplasmic microtubule organization (GO:0031122);;	--	[O]	Posttranslational modification, protein turnover, chaperones	ATPase family associated with various cellular activities (AAA);; Vps4 C terminal oligomerisation domain;; AAA domain (dynein-related subfamily)	ATPase family AAA domain-containing protein FIGL1 OS=Arabidopsis thaliana OX=3702 GN=FIGL1 PE=2 SV=2	O	Posttranslational modification, protein turnover, chaperones	P-loop nucleoside triphosphate hydrolase superfamily protein [Medicago truncatula]
	Medtr8g036130	mtr-miR156h-3p	30	20	31	41	76	96	23.586	21.0361	28.4141	47.7615	71.4827	64.5686	1.04303e-06	2.46562e-05	1.1324	up	--	--	Molecular Function: DNA binding (GO:0003677);; Cellular Component: nucleus (GO:0005634);; Biological Process: regulation of transcription, DNA-templated (GO:0006355);; Molecular Function: protein dimerization activity (GO:0046983);;	--	[K]	Transcription	SRF-type transcription factor (DNA-binding and dimerisation domain)	Agamous-like MADS-box protein AGL80 OS=Arabidopsis thaliana OX=3702 GN=AGL80 PE=1 SV=1	K	Transcription	MADS-box transcription factor family protein [Medicago truncatula]
	Medtr7g077840	mtr-miR156h-3p	30	20	31	41	76	96	23.586	21.0361	28.4141	47.7615	71.4827	64.5686	1.04303e-06	2.46562e-05	1.1324	up	--	--	Cellular Component: origin recognition complex (GO:0000808);; Cellular Component: nucleus (GO:0005634);; Biological Process: DNA replication (GO:0006260);;	K02607|0|mtr:MTR_7g077840|K02607 origin recognition complex subunit 5 | (RefSeq) origin recognition complex subunit 5	[L]	Replication, recombination and repair	Origin recognition complex (ORC) subunit 5 C-terminus;; AAA ATPase domain	Origin of replication complex subunit 5 OS=Arabidopsis thaliana OX=3702 GN=ORC5 PE=1 SV=1	L	Replication, recombination and repair	origin recognition complex subunit 5 [Medicago truncatula]
	Medtr7g444860	mtr-miR156h-3p	30	20	31	41	76	96	23.586	21.0361	28.4141	47.7615	71.4827	64.5686	1.04303e-06	2.46562e-05	1.1324	up	--	--	Molecular Function: DNA binding (GO:0003677);; Cellular Component: nucleus (GO:0005634);;	--	--	--	SBP domain	Squamosa promoter-binding-like protein 7 OS=Oryza sativa subsp. indica OX=39946 GN=SPL7 PE=2 SV=1	K	Transcription	squamosa promoter-binding-like protein [Medicago truncatula]
	Medtr3g114180	mtr-miR156h-3p	30	20	31	41	76	96	23.586	21.0361	28.4141	47.7615	71.4827	64.5686	1.04303e-06	2.46562e-05	1.1324	up	--	--	Cellular Component: integral component of membrane (GO:0016021);;	--	--	--	--	--	--	--	hypothetical protein MTR_3g114180 [Medicago truncatula]
	Medtr6g069420	mtr-miR156h-3p	30	20	31	41	76	96	23.586	21.0361	28.4141	47.7615	71.4827	64.5686	1.04303e-06	2.46562e-05	1.1324	up	[O]	Posttranslational modification, protein turnover, chaperones	Cellular Component: cell (GO:0005623);; Molecular Function: electron carrier activity (GO:0009055);; Molecular Function: protein disulfide oxidoreductase activity (GO:0015035);; Cellular Component: integral component of membrane (GO:0016021);; Molecular Function: transferase activity (GO:0016740);; Biological Process: cell redox homeostasis (GO:0045454);; Biological Process: oxidation-reduction p…	K05309|0|mtr:MTR_6g069420|K05309 microsomal prostaglandin-E synthase 2 [EC:5.3.99.3] | (RefSeq) glutathione S-transferase	[R]	General function prediction only	Glutathione S-transferase, N-terminal domain;; Glutathione S-transferase N-terminal domain;; Glutaredoxin;; Glutathione S-transferase, N-terminal domain	--	I	Lipid transport and metabolism	glutathione S-transferase [Medicago truncatula]
	Medtr2g020930	mtr-miR156h-3p	30	20	31	41	76	96	23.586	21.0361	28.4141	47.7615	71.4827	64.5686	1.04303e-06	2.46562e-05	1.1324	up	[O]	Posttranslational modification, protein turnover, chaperones	Biological Process: response to oxidative stress (GO:0006979);; Biological Process: protein repair (GO:0030091);; Molecular Function: peptide-methionine (R)-S-oxide reductase activity (GO:0033743);; Biological Process: oxidation-reduction process (GO:0055114);;	K07305|1.00136e-90|mtr:MTR_2g020930|K07305 peptide-methionine (R)-S-oxide reductase [EC:1.8.4.12] | (RefSeq) methionine sulfoxide reductase B 2	[O]	Posttranslational modification, protein turnover, chaperones	SelR domain	Peptide methionine sulfoxide reductase B5 OS=Oryza sativa subsp. japonica OX=39947 GN=MSRB5 PE=2 SV=1	O	Posttranslational modification, protein turnover, chaperones	methionine sulfoxide reductase B 2 [Medicago truncatula]
	Medtr1g053315	mtr-miR156h-3p	30	20	31	41	76	96	23.586	21.0361	28.4141	47.7615	71.4827	64.5686	1.04303e-06	2.46562e-05	1.1324	up	--	--	Molecular Function: shikimate O-hydroxycinnamoyltransferase activity (GO:0047172);;	K15400|0|mtr:MTR_1g053315|K15400 omega-hydroxypalmitate O-feruloyl transferase [EC:2.3.1.188] | (RefSeq) HXXXD-type acyl-transferase family protein	--	--	Transferase family	Omega-hydroxypalmitate O-feruloyl transferase OS=Arabidopsis thaliana OX=3702 GN=HHT1 PE=1 SV=1	S	Function unknown	HXXXD-type acyl-transferase family protein [Medicago truncatula]
	Medtr5g011470	mtr-miR156h-3p	30	20	31	41	76	96	23.586	21.0361	28.4141	47.7615	71.4827	64.5686	1.04303e-06	2.46562e-05	1.1324	up	--	--	--	K07562|0|mtr:MTR_5g011470|K07562 nonsense-mediated mRNA decay protein 3 | (RefSeq) nonsense-mediated mRNA decay protein	[J]	Translation, ribosomal structure and biogenesis	--	--	J	Translation, ribosomal structure and biogenesis	nonsense-mediated mRNA decay protein [Medicago truncatula]
	Medtr8g062270	mtr-miR156h-3p	30	20	31	41	76	96	23.586	21.0361	28.4141	47.7615	71.4827	64.5686	1.04303e-06	2.46562e-05	1.1324	up	--	--	--	--	--	--	FBD;; F-box domain;; Leucine Rich Repeat	F-box/FBD/LRR-repeat protein At4g26340 OS=Arabidopsis thaliana OX=3702 GN=At4g26340 PE=2 SV=1	S	Function unknown	F-box/RNI/FBD-like domain protein [Medicago truncatula]
	Medtr7g027190	mtr-miR156h-3p	30	20	31	41	76	96	23.586	21.0361	28.4141	47.7615	71.4827	64.5686	1.04303e-06	2.46562e-05	1.1324	up	--	--	Molecular Function: transcription factor activity, sequence-specific DNA binding (GO:0003700);; Cellular Component: nucleus (GO:0005634);; Biological Process: regulation of transcription, DNA-templated (GO:0006355);; Molecular Function: sequence-specific DNA binding (GO:0043565);;	--	--	--	GRAS domain family	DELLA protein GAI1 OS=Vitis vinifera OX=29760 GN=GAI1 PE=2 SV=1	S	Function unknown	GRAS family transcription factor [Medicago truncatula]
	Medtr4g097580	mtr-miR156h-3p	30	20	31	41	76	96	23.586	21.0361	28.4141	47.7615	71.4827	64.5686	1.04303e-06	2.46562e-05	1.1324	up	--	--	--	--	--	--	--	Protein CROWDED NUCLEI 4 OS=Arabidopsis thaliana OX=3702 GN=CRWN4 PE=1 SV=2	S	Function unknown	nuclear matrix constituent-like protein, putative [Medicago truncatula]
	Medtr4g067070	mtr-miR156h-3p	30	20	31	41	76	96	23.586	21.0361	28.4141	47.7615	71.4827	64.5686	1.04303e-06	2.46562e-05	1.1324	up	--	--	Molecular Function: helicase activity (GO:0004386);; Biological Process: DNA metabolic process (GO:0006259);; Cellular Component: membrane (GO:0016020);; Biological Process: chromosome organization (GO:0051276);;	--	--	--	--	--	--	--	hypothetical protein MTR_4g067070 [Medicago truncatula]
	Medtr6g083080	mtr-miR156h-3p	30	20	31	41	76	96	23.586	21.0361	28.4141	47.7615	71.4827	64.5686	1.04303e-06	2.46562e-05	1.1324	up	--	--	Cellular Component: integral component of membrane (GO:0016021);;	--	[T]	Signal transduction mechanisms	--	--	T	Signal transduction mechanisms	transmembrane protein, putative [Medicago truncatula]
	Medtr3g102470	mtr-miR156h-3p	30	20	31	41	76	96	23.586	21.0361	28.4141	47.7615	71.4827	64.5686	1.04303e-06	2.46562e-05	1.1324	up	--	--	Cellular Component: nucleus (GO:0005634);; Biological Process: seed germination (GO:0009845);; Biological Process: seed dormancy process (GO:0010162);; Cellular Component: SCF ubiquitin ligase complex (GO:0019005);;	K14495|4.20142e-113|mtr:MTR_3g102470|K14495 F-box protein GID2 | (RefSeq) F-box GID2-like protein	--	--	F-box domain	F-box protein GID2 OS=Arabidopsis thaliana OX=3702 GN=GID2 PE=1 SV=1	S	Function unknown	F-box GID2-like protein [Medicago truncatula]
	Medtr2g090080	mtr-miR156h-3p	30	20	31	41	76	96	23.586	21.0361	28.4141	47.7615	71.4827	64.5686	1.04303e-06	2.46562e-05	1.1324	up	--	--	Molecular Function: DNA binding (GO:0003677);; Cellular Component: nucleus (GO:0005634);; Cellular Component: cytosol (GO:0005829);;	--	--	--	SAND domain	Protein ULTRAPETALA 1 OS=Arabidopsis thaliana OX=3702 GN=ULT1 PE=1 SV=1	K	Transcription	ultrapetala developmental regulator [Medicago truncatula]
	Medtr1g050518	mtr-miR156h-3p	30	20	31	41	76	96	23.586	21.0361	28.4141	47.7615	71.4827	64.5686	1.04303e-06	2.46562e-05	1.1324	up	--	--	Cellular Component: cytosol (GO:0005829);; Biological Process: regulation of signal transduction (GO:0009966);; Biological Process: regulation of phosphoprotein phosphatase activity (GO:0034047);; Molecular Function: protein phosphatase 2A binding (GO:0051721);;	K17606|0|mtr:MTR_1g050518|K17606 immunoglobulin-binding protein 1 | (RefSeq) PP2A regulatory subunit TAP46-like protein	[T]	Signal transduction mechanisms	TAP42-like family	PP2A regulatory subunit TAP46 OS=Nicotiana benthamiana OX=4100 GN=TAP46 PE=1 SV=1	S	Function unknown	PP2A regulatory subunit TAP46-like protein [Medicago truncatula]
	Medtr8g076510	mtr-miR156h-3p	30	20	31	41	76	96	23.586	21.0361	28.4141	47.7615	71.4827	64.5686	1.04303e-06	2.46562e-05	1.1324	up	[QV]	Secondary metabolites biosynthesis, transport and catabolism ;; Defense mechanisms	Molecular Function: iron ion binding (GO:0005506);; Molecular Function: steroid hydroxylase activity (GO:0008395);; Biological Process: leaf morphogenesis (GO:0009965);; Biological Process: brassinosteroid homeostasis (GO:0010268);; Cellular Component: integral component of membrane (GO:0016021);; Biological Process: sterol metabolic process (GO:0016125);; Biological Process: brassinosteroid bios…	K12637|0|mtr:MTR_8g076510|K12637 3-epi-6-deoxocathasterone 23-monooxygenase [EC:1.14.13.112] | (RefSeq) cytochrome P450 family brassinosteroid oxidase	[QI]	--	Cytochrome P450	3-epi-6-deoxocathasterone 23-monooxygenase OS=Arabidopsis thaliana OX=3702 GN=ROT3 PE=2 SV=3	Q	Secondary metabolites biosynthesis, transport and catabolism	cytochrome P450 family brassinosteroid oxidase [Medicago truncatula]
	Medtr5g090610	mtr-miR156h-3p	30	20	31	41	76	96	23.586	21.0361	28.4141	47.7615	71.4827	64.5686	1.04303e-06	2.46562e-05	1.1324	up	[G]	Carbohydrate transport and metabolism	Biological Process: metabolic process (GO:0008152);; Cellular Component: integral component of membrane (GO:0016021);; Molecular Function: transferase activity, transferring hexosyl groups (GO:0016758);;	--	[GC]	--	UDP-glucoronosyl and UDP-glucosyl transferase	UDP-glucose flavonoid 3-O-glucosyltransferase 6 OS=Fragaria ananassa OX=3747 GN=GT6 PE=1 SV=1	S	Function unknown	UDP-glucose flavonoid 3-O-glucosyltransferase [Medicago truncatula]
	Medtr5g038910	mtr-miR156h-3p	30	20	31	41	76	96	23.586	21.0361	28.4141	47.7615	71.4827	64.5686	1.04303e-06	2.46562e-05	1.1324	up	--	--	Molecular Function: DNA binding (GO:0003677);; Molecular Function: transcription factor activity, sequence-specific DNA binding (GO:0003700);; Biological Process: regulation of transcription, DNA-templated (GO:0006355);; Biological Process: cell cycle (GO:0007049);;	K09422|0|mtr:MTR_5g038910|K09422 myb proto-oncogene protein, plant | (RefSeq) myb transcription factor	[K]	Transcription	Myb-like DNA-binding domain;; Myb-like DNA-binding domain	Transcription factor MYB124 OS=Arabidopsis thaliana OX=3702 GN=MYB124 PE=1 SV=1	K	Transcription	myb transcription factor [Medicago truncatula]
	Medtr5g025280	mtr-miR156h-3p	30	20	31	41	76	96	23.586	21.0361	28.4141	47.7615	71.4827	64.5686	1.04303e-06	2.46562e-05	1.1324	up	[F]	Nucleotide transport and metabolism	Cellular Component: integral component of membrane (GO:0016021);; Molecular Function: hydrolase activity (GO:0016787);;	--	[F]	Nucleotide transport and metabolism	GDA1/CD39 (nucleoside phosphatase) family	Probable apyrase 7 OS=Arabidopsis thaliana OX=3702 GN=APY7 PE=2 SV=1	GO	--	GDA1/CD39 nucleoside phosphatase family protein [Medicago truncatula]
	Medtr1g085130	mtr-miR156h-3p	30	20	31	41	76	96	23.586	21.0361	28.4141	47.7615	71.4827	64.5686	1.04303e-06	2.46562e-05	1.1324	up	[L]	Replication, recombination and repair	Molecular Function: magnesium ion binding (GO:0000287);; Molecular Function: DNA binding (GO:0003677);; Cellular Component: nucleoplasm (GO:0005654);; Cellular Component: mitochondrion (GO:0005739);; Cellular Component: cytosol (GO:0005829);; Biological Process: base-excision repair (GO:0006284);; Molecular Function: 5'-3' exonuclease activity (GO:0008409);; Molecular Function: 5'-flap endonuclea…	K04799|0|cam:101504587|K04799 flap endonuclease-1 [EC:3.-.-.-] | (RefSeq) flap endonuclease 1	[L]	Replication, recombination and repair	XPG I-region;; XPG N-terminal domain	Flap endonuclease 1 OS=Glycine max OX=3847 GN=FEN1 PE=2 SV=1	L	Replication, recombination and repair	flap endonuclease 1-A [Medicago truncatula]
	Medtr3g065440	mtr-miR156h-3p	30	20	31	41	76	96	23.586	21.0361	28.4141	47.7615	71.4827	64.5686	1.04303e-06	2.46562e-05	1.1324	up	--	--	Molecular Function: DNA binding (GO:0003677);;	K09422|7.03122e-176|mtr:MTR_3g065440|K09422 myb proto-oncogene protein, plant | (RefSeq) myb transcription factor	[K]	Transcription	Myb-like DNA-binding domain;; Myb-like DNA-binding domain	Transcription factor MYB20 OS=Arabidopsis thaliana OX=3702 GN=MYB20 PE=2 SV=1	K	Transcription	myb transcription factor [Medicago truncatula]
	Medtr8g016300	mtr-miR156h-3p	30	20	31	41	76	96	23.586	21.0361	28.4141	47.7615	71.4827	64.5686	1.04303e-06	2.46562e-05	1.1324	up	[J]	Translation, ribosomal structure and biogenesis	Molecular Function: structural constituent of ribosome (GO:0003735);; Cellular Component: mitochondrion (GO:0005739);; Biological Process: translation (GO:0006412);; Cellular Component: large ribosomal subunit (GO:0015934);;	K02907|3.61238e-70|mtr:MTR_8g016300|K02907 large subunit ribosomal protein L30 | (RefSeq) 50S ribosomal L30-like protein	--	--	Ribosomal protein L30p/L7e	--	J	Translation, ribosomal structure and biogenesis	50S ribosomal L30-like protein [Medicago truncatula]
	Medtr4g113980	mtr-miR156h-3p	30	20	31	41	76	96	23.586	21.0361	28.4141	47.7615	71.4827	64.5686	1.04303e-06	2.46562e-05	1.1324	up	--	--	--	--	--	--	--	--	S	Function unknown	hypothetical protein MTR_4g113980 [Medicago truncatula]
	Medtr2g090410	mtr-miR156h-3p	30	20	31	41	76	96	23.586	21.0361	28.4141	47.7615	71.4827	64.5686	1.04303e-06	2.46562e-05	1.1324	up	[T]	Signal transduction mechanisms	Molecular Function: protein serine/threonine kinase activity (GO:0004674);; Molecular Function: ATP binding (GO:0005524);; Biological Process: protein phosphorylation (GO:0006468);; Cellular Component: integral component of membrane (GO:0016021);; Molecular Function: carbohydrate binding (GO:0030246);;	--	--	--	Legume lectin domain;; Protein kinase domain;; Protein tyrosine kinase;; Haspin like kinase domain	Probable L-type lectin-domain containing receptor kinase VII.2 OS=Arabidopsis thaliana OX=3702 GN=LECRK72 PE=3 SV=2	T	Signal transduction mechanisms	lectin receptor kinase [Medicago truncatula]
	Medtr7g023120	mtr-miR156h-3p	30	20	31	41	76	96	23.586	21.0361	28.4141	47.7615	71.4827	64.5686	1.04303e-06	2.46562e-05	1.1324	up	--	--	Molecular Function: cysteine-type endopeptidase activity (GO:0004197);; Cellular Component: nucleus (GO:0005634);; Cellular Component: cytoplasm (GO:0005737);; Cellular Component: centrosome (GO:0005813);; Biological Process: proteolysis (GO:0006508);; Biological Process: meiotic chromosome separation (GO:0051307);; Cellular Component: mitotic spindle (GO:0072686);; Biological Process: positive r…	K02365|0|mtr:MTR_7g023120|K02365 separase [EC:3.4.22.49] | (RefSeq) separase-like protein	[D]	Cell cycle control, cell division, chromosome partitioning	Peptidase family C50	Separase OS=Arabidopsis thaliana OX=3702 GN=ESP1 PE=2 SV=1	DO	--	separase-like protein [Medicago truncatula]
	Medtr2g018860	mtr-miR156h-3p	30	20	31	41	76	96	23.586	21.0361	28.4141	47.7615	71.4827	64.5686	1.04303e-06	2.46562e-05	1.1324	up	--	--	Molecular Function: chaperone binding (GO:0051087);;	--	[T]	Signal transduction mechanisms	Ubiquitin family;; BAG domain	BAG family molecular chaperone regulator 3 OS=Arabidopsis thaliana OX=3702 GN=BAG3 PE=1 SV=1	O	Posttranslational modification, protein turnover, chaperones	BAG family molecular chaperone regulator [Medicago truncatula]
	Medtr5g037570	mtr-miR156h-3p	30	20	31	41	76	96	23.586	21.0361	28.4141	47.7615	71.4827	64.5686	1.04303e-06	2.46562e-05	1.1324	up	--	--	--	--	--	--	--	--	--	--	hypothetical protein MTR_5g037570 [Medicago truncatula]
	Medtr5g090600	mtr-miR156h-3p	30	20	31	41	76	96	23.586	21.0361	28.4141	47.7615	71.4827	64.5686	1.04303e-06	2.46562e-05	1.1324	up	[G]	Carbohydrate transport and metabolism	Biological Process: metabolic process (GO:0008152);; Cellular Component: integral component of membrane (GO:0016021);; Molecular Function: transferase activity, transferring hexosyl groups (GO:0016758);;	--	[GC]	--	UDP-glucoronosyl and UDP-glucosyl transferase	Putative UDP-glucose flavonoid 3-O-glucosyltransferase 3 OS=Fragaria ananassa OX=3747 GN=GT3 PE=2 SV=1	S	Function unknown	UDP-glucose flavonoid 3-O-glucosyltransferase [Medicago truncatula]
	Medtr8g010350	mtr-miR156h-3p	30	20	31	41	76	96	23.586	21.0361	28.4141	47.7615	71.4827	64.5686	1.04303e-06	2.46562e-05	1.1324	up	--	--	Biological Process: spliceosomal complex disassembly (GO:0000390);; Molecular Function: DNA binding (GO:0003677);; Biological Process: regulation of transcription, DNA-templated (GO:0006355);; Cellular Component: U2-type post-mRNA release spliceosomal complex (GO:0071008);;	K13103|0|mtr:MTR_8g010350|K13103 tuftelin-interacting protein 11 | (RefSeq) tuftelin-interacting protein	[A]	RNA processing and modification	GC-rich sequence DNA-binding factor-like protein;; Tuftelin interacting protein N terminal;; G-patch domain	Septin and tuftelin-interacting protein 1 homolog 1 OS=Arabidopsis thaliana OX=3702 GN=STIPL1 PE=1 SV=1	S	Function unknown	tuftelin-interacting protein [Medicago truncatula]
	Medtr7g075860	mtr-miR156h-3p	30	20	31	41	76	96	23.586	21.0361	28.4141	47.7615	71.4827	64.5686	1.04303e-06	2.46562e-05	1.1324	up	[G]	Carbohydrate transport and metabolism	Molecular Function: ribokinase activity (GO:0004747);; Biological Process: D-ribose metabolic process (GO:0006014);; Biological Process: carbohydrate phosphorylation (GO:0046835);;	K00847|0|mtr:MTR_7g075860|K00847 fructokinase [EC:2.7.1.4] | (RefSeq) pfkB family carbohydrate kinase	[G]	Carbohydrate transport and metabolism	pfkB family carbohydrate kinase	Probable fructokinase-7 OS=Arabidopsis thaliana OX=3702 GN=At5g51830 PE=1 SV=1	G	Carbohydrate transport and metabolism	pfkB family carbohydrate kinase [Medicago truncatula]
	Medtr5g090590	mtr-miR156h-3p	30	20	31	41	76	96	23.586	21.0361	28.4141	47.7615	71.4827	64.5686	1.04303e-06	2.46562e-05	1.1324	up	--	--	Biological Process: metabolic process (GO:0008152);; Molecular Function: transferase activity, transferring hexosyl groups (GO:0016758);;	--	--	--	--	Anthocyanidin 3-O-glucosyltransferase 6 (Fragment) OS=Manihot esculenta OX=3983 GN=GT6 PE=2 SV=1	--	--	hypothetical protein MTR_5g090590 [Medicago truncatula]
	Medtr4g081220	mtr-miR156h-3p	30	20	31	41	76	96	23.586	21.0361	28.4141	47.7615	71.4827	64.5686	1.04303e-06	2.46562e-05	1.1324	up	--	--	--	--	[R]	General function prediction only	PPR repeat family;; Pentacotripeptide-repeat region of PRORP;; Pentatricopeptide repeat domain;; PPR repeat;; PPR repeat;; Tetratricopeptide repeat;; Tetratricopeptide repeat	Pentatricopeptide repeat-containing protein At4g21880, mitochondrial OS=Arabidopsis thaliana OX=3702 GN=At4g21880 PE=3 SV=2	S	Function unknown	PPR containing plant-like protein [Medicago truncatula]
	Medtr6g039840	mtr-miR156h-3p	30	20	31	41	76	96	23.586	21.0361	28.4141	47.7615	71.4827	64.5686	1.04303e-06	2.46562e-05	1.1324	up	[L]	Replication, recombination and repair	Molecular Function: nucleic acid binding (GO:0003676);; Molecular Function: ATP-dependent RNA helicase activity (GO:0004004);; Molecular Function: ATP binding (GO:0005524);; Biological Process: RNA secondary structure unwinding (GO:0010501);;	--	[A]	RNA processing and modification	DEAD/DEAH box helicase;; Helicase conserved C-terminal domain;; DEAD/DEAH box helicase	DEAD-box ATP-dependent RNA helicase 39 OS=Oryza sativa subsp. japonica OX=39947 GN=Os01g0184500 PE=2 SV=1	L	Replication, recombination and repair	DEAD-box ATP-dependent RNA helicase [Medicago truncatula]
	Medtr7g108100	mtr-miR156h-3p	30	20	31	41	76	96	23.586	21.0361	28.4141	47.7615	71.4827	64.5686	1.04303e-06	2.46562e-05	1.1324	up	--	--	--	--	[S]	Function unknown	rRNA processing	--	S	Function unknown	rRNA processing protein [Medicago truncatula]
	Medtr5g045190	mtr-miR156h-3p	30	20	31	41	76	96	23.586	21.0361	28.4141	47.7615	71.4827	64.5686	1.04303e-06	2.46562e-05	1.1324	up	[M]	Cell wall/membrane/envelope biogenesis	Cellular Component: chromosome, centromeric region (GO:0000775);; Molecular Function: signal transducer, downstream of receptor, with serine/threonine kinase activity (GO:0004702);; Molecular Function: ATP binding (GO:0005524);; Cellular Component: nucleus (GO:0005634);; Cellular Component: mitochondrion (GO:0005739);; Biological Process: signal transduction by protein phosphorylation (GO:0023014…	--	[T]	Signal transduction mechanisms	Protein kinase domain;; Protein tyrosine kinase	MAP3K epsilon protein kinase 1 OS=Arabidopsis thaliana OX=3702 GN=M3KE1 PE=1 SV=1	T	Signal transduction mechanisms	Serine/Threonine kinase family protein [Medicago truncatula]
	Medtr8g015610	mtr-miR156h-3p	30	20	31	41	76	96	23.586	21.0361	28.4141	47.7615	71.4827	64.5686	1.04303e-06	2.46562e-05	1.1324	up	--	--	--	--	--	--	Occludin homology domain	--	S	Function unknown	occludin-like domain protein [Medicago truncatula]
	Medtr1g083790	mtr-miR156h-3p	30	20	31	41	76	96	23.586	21.0361	28.4141	47.7615	71.4827	64.5686	1.04303e-06	2.46562e-05	1.1324	up	--	--	Molecular Function: SNARE binding (GO:0000149);; Molecular Function: SNAP receptor activity (GO:0005484);; Biological Process: intracellular protein transport (GO:0006886);; Biological Process: vesicle fusion (GO:0006906);; Cellular Component: endomembrane system (GO:0012505);; Cellular Component: integral component of membrane (GO:0016021);; Cellular Component: SNARE complex (GO:0031201);; Biolo…	K08489|0|mtr:MTR_1g083790|K08489 syntaxin 16 | (RefSeq) syntaxin of plants protein	[U]	Intracellular trafficking, secretion, and vesicular transport	SNARE domain	Syntaxin-43 OS=Arabidopsis thaliana OX=3702 GN=SYP43 PE=2 SV=2	U	Intracellular trafficking, secretion, and vesicular transport	syntaxin of plants protein [Medicago truncatula]
	Medtr4g057260	mtr-miR156h-3p	30	20	31	41	76	96	23.586	21.0361	28.4141	47.7615	71.4827	64.5686	1.04303e-06	2.46562e-05	1.1324	up	[T]	Signal transduction mechanisms	Biological Process: activation of MAPKK activity (GO:0000186);; Molecular Function: MAP kinase kinase kinase activity (GO:0004709);; Molecular Function: transmembrane receptor protein tyrosine kinase activity (GO:0004714);; Molecular Function: ATP binding (GO:0005524);; Cellular Component: intracellular (GO:0005622);; Cellular Component: integral component of membrane (GO:0016021);; Biological Pr…	--	--	--	Protein kinase domain;; Protein tyrosine kinase	Serine/threonine-protein kinase BRI1-like 2 OS=Arabidopsis thaliana OX=3702 GN=BRL2 PE=1 SV=1	S	Function unknown	leucine-rich receptor-like kinase family protein [Medicago truncatula]
	Medtr4g112340	mtr-miR156h-3p	30	20	31	41	76	96	23.586	21.0361	28.4141	47.7615	71.4827	64.5686	1.04303e-06	2.46562e-05	1.1324	up	[L]	Replication, recombination and repair	Molecular Function: RNA binding (GO:0003723);; Molecular Function: ATP-dependent RNA helicase activity (GO:0004004);; Molecular Function: ATP binding (GO:0005524);; Biological Process: RNA secondary structure unwinding (GO:0010501);;	K13179|0|mtr:MTR_4g112340|K13179 ATP-dependent RNA helicase DDX18/HAS1 [EC:3.6.4.13] | (RefSeq) DEAD-box ATP-dependent RNA helicase-like protein	[A]	RNA processing and modification	DEAD/DEAH box helicase;; Helicase conserved C-terminal domain;; Domain of unknown function (DUF4217)	DEAD-box ATP-dependent RNA helicase 27 OS=Oryza sativa subsp. japonica OX=39947 GN=Os03g0802700 PE=3 SV=1	L	Replication, recombination and repair	DEAD-box ATP-dependent RNA helicase-like protein [Medicago truncatula]
	Medtr7g101930	mtr-miR156h-3p	30	20	31	41	76	96	23.586	21.0361	28.4141	47.7615	71.4827	64.5686	1.04303e-06	2.46562e-05	1.1324	up	--	--	Biological Process: metal ion transport (GO:0030001);; Molecular Function: metal ion binding (GO:0046872);;	--	[P]	Inorganic ion transport and metabolism	Heavy-metal-associated domain	Heavy metal-associated isoprenylated plant protein 6 OS=Arabidopsis thaliana OX=3702 GN=HIPP06 PE=1 SV=1	S	Function unknown	heavy metal-associated domain protein [Medicago truncatula]
	Medtr8g021230	mtr-miR156h-3p	30	20	31	41	76	96	23.586	21.0361	28.4141	47.7615	71.4827	64.5686	1.04303e-06	2.46562e-05	1.1324	up	[R]	General function prediction only	--	--	--	--	von Willebrand factor type A domain;; von Willebrand factor type A domain;; von Willebrand factor type A domain;; VWA domain containing CoxE-like protein	--	S	Function unknown	inter-alpha-trypsin inhibitor heavy chain-like protein [Medicago truncatula]
	Medtr3g085710	mtr-miR156h-3p	30	20	31	41	76	96	23.586	21.0361	28.4141	47.7615	71.4827	64.5686	1.04303e-06	2.46562e-05	1.1324	up	--	--	--	--	--	--	--	Protein LAZY 1 OS=Arabidopsis thaliana OX=3702 GN=LA1 PE=1 SV=1	S	Function unknown	WRKY transcription factor-like protein [Medicago truncatula]
	Medtr5g038450	mtr-miR156h-3p	30	20	31	41	76	96	23.586	21.0361	28.4141	47.7615	71.4827	64.5686	1.04303e-06	2.46562e-05	1.1324	up	[T]	Signal transduction mechanisms	Molecular Function: protein serine/threonine kinase activity (GO:0004674);; Molecular Function: ATP binding (GO:0005524);; Biological Process: protein phosphorylation (GO:0006468);;	--	[T]	Signal transduction mechanisms	Protein tyrosine kinase;; Protein kinase domain	Probable serine/threonine-protein kinase PIX7 OS=Arabidopsis thaliana OX=3702 GN=PIX7 PE=1 SV=1	T	Signal transduction mechanisms	receptor-like kinase plant [Medicago truncatula]
	Medtr5g090660	mtr-miR156h-3p	30	20	31	41	76	96	23.586	21.0361	28.4141	47.7615	71.4827	64.5686	1.04303e-06	2.46562e-05	1.1324	up	[G]	Carbohydrate transport and metabolism	Biological Process: metabolic process (GO:0008152);; Cellular Component: integral component of membrane (GO:0016021);; Molecular Function: transferase activity, transferring hexosyl groups (GO:0016758);;	--	[GC]	--	UDP-glucoronosyl and UDP-glucosyl transferase	Putative UDP-glucose flavonoid 3-O-glucosyltransferase 3 OS=Fragaria ananassa OX=3747 GN=GT3 PE=2 SV=1	S	Function unknown	UDP-glucose flavonoid 3-O-glucosyltransferase [Medicago truncatula]
	Medtr5g011640	mtr-miR156h-3p	30	20	31	41	76	96	23.586	21.0361	28.4141	47.7615	71.4827	64.5686	1.04303e-06	2.46562e-05	1.1324	up	--	--	--	K07562|0|mtr:MTR_5g011640|K07562 nonsense-mediated mRNA decay protein 3 | (RefSeq) nonsense-mediated mRNA decay protein	[J]	Translation, ribosomal structure and biogenesis	--	--	J	Translation, ribosomal structure and biogenesis	nonsense-mediated mRNA decay protein [Medicago truncatula]
	Medtr5g053940	mtr-miR156h-3p	30	20	31	41	76	96	23.586	21.0361	28.4141	47.7615	71.4827	64.5686	1.04303e-06	2.46562e-05	1.1324	up	[J]	Translation, ribosomal structure and biogenesis	Biological Process: proteolysis (GO:0006508);; Cellular Component: chloroplast (GO:0009507);; Molecular Function: metal ion binding (GO:0046872);; Molecular Function: metalloaminopeptidase activity (GO:0070006);; Biological Process: protein initiator methionine removal (GO:0070084);;	K01265|0|mtr:MTR_5g053940|K01265 methionyl aminopeptidase [EC:3.4.11.18] | (RefSeq) methionine aminopeptidase 1B	[O]	Posttranslational modification, protein turnover, chaperones	Metallopeptidase family M24	Methionine aminopeptidase 1B, chloroplastic OS=Arabidopsis thaliana OX=3702 GN=MAP1B PE=2 SV=2	J	Translation, ribosomal structure and biogenesis	methionine aminopeptidase 1B [Medicago truncatula]
	Medtr2g068730	mtr-miR156h-3p	30	20	31	41	76	96	23.586	21.0361	28.4141	47.7615	71.4827	64.5686	1.04303e-06	2.46562e-05	1.1324	up	--	--	--	--	--	--	CCT motif	--	S	Function unknown	CCT motif protein [Medicago truncatula]
	Medtr7g051100	mtr-miR156h-3p	30	20	31	41	76	96	23.586	21.0361	28.4141	47.7615	71.4827	64.5686	1.04303e-06	2.46562e-05	1.1324	up	[V]	Defense mechanisms	Molecular Function: ATP binding (GO:0005524);; Biological Process: drug transmembrane transport (GO:0006855);; Molecular Function: xenobiotic-transporting ATPase activity (GO:0008559);; Cellular Component: integral component of membrane (GO:0016021);; Biological Process: xenobiotic transport (GO:0042908);;	K05658|0|mtr:MTR_7g051100|K05658 ATP-binding cassette, subfamily B (MDR/TAP), member 1 [EC:3.6.3.44] | (RefSeq) ABC transporter B family protein	[Q]	Secondary metabolites biosynthesis, transport and catabolism	ABC transporter transmembrane region;; ABC transporter;; RecF/RecN/SMC N terminal domain;; P-loop containing region of AAA domain;; Zeta toxin;; AAA domain;; ATPase family associated with various cellular activities (AAA);; Dynein light intermediate chain (DLIC)	ABC transporter B family member 15 OS=Arabidopsis thaliana OX=3702 GN=ABCB15 PE=3 SV=1	V	Defense mechanisms	ABC transporter B family protein [Medicago truncatula]
	Medtr6g033260	mtr-miR156h-3p	30	20	31	41	76	96	23.586	21.0361	28.4141	47.7615	71.4827	64.5686	1.04303e-06	2.46562e-05	1.1324	up	[E]	Amino acid transport and metabolism	Molecular Function: aspartate kinase activity (GO:0004072);; Biological Process: lysine biosynthetic process via diaminopimelate (GO:0009089);; Biological Process: phosphorylation (GO:0016310);; Molecular Function: amino acid binding (GO:0016597);;	K00928|0|mtr:MTR_6g033260|K00928 aspartate kinase [EC:2.7.2.4] | (RefSeq) monofunctional aspartokinase	[E]	Amino acid transport and metabolism	Amino acid kinase family;; ACT domain	Aspartokinase 2, chloroplastic OS=Arabidopsis thaliana OX=3702 GN=AK2 PE=1 SV=2	E	Amino acid transport and metabolism	monofunctional aspartokinase [Medicago truncatula]
	Medtr3g008350	mtr-miR156h-3p	30	20	31	41	76	96	23.586	21.0361	28.4141	47.7615	71.4827	64.5686	1.04303e-06	2.46562e-05	1.1324	up	--	--	Cellular Component: intracellular membrane-bounded organelle (GO:0043231);; Biological Process: primary metabolic process (GO:0044238);; Biological Process: cellular macromolecule metabolic process (GO:0044260);; Biological Process: regulation of cellular process (GO:0050794);;	--	[S]	Function unknown	Armadillo/beta-catenin-like repeat	ARMADILLO BTB ARABIDOPSIS PROTEIN 1 OS=Arabidopsis thaliana OX=3702 GN=ABAP1 PE=1 SV=1	S	Function unknown	hypothetical protein MTR_3g008350 [Medicago truncatula]
	Medtr7g075885	mtr-miR156h-3p	30	20	31	41	76	96	23.586	21.0361	28.4141	47.7615	71.4827	64.5686	1.04303e-06	2.46562e-05	1.1324	up	--	--	Biological Process: Group II intron splicing (GO:0000373);; Molecular Function: RNA binding (GO:0003723);; Cellular Component: mitochondrion (GO:0005739);; Biological Process: embryo development ending in seed dormancy (GO:0009793);; Biological Process: mitochondrial respiratory chain complex I biogenesis (GO:0097031);; Biological Process: mitochondrial respiratory chain complex IV biogenesis (GO…	--	--	--	CRS1 / YhbY (CRM) domain	CRS2-associated factor 1, mitochondrial OS=Arabidopsis thaliana OX=3702 GN=At4g31010 PE=2 SV=1	A	RNA processing and modification	CRS2-associated factor 1 [Medicago truncatula]
	Medtr4g050490	mtr-miR156h-5p	60	63	75	113	126	151	47.1721	66.2636	68.7438	131.635	118.511	101.561	2.87889e-07	7.65604e-06	0.92315	up	[J]	Translation, ribosomal structure and biogenesis	Molecular Function: GTPase activity (GO:0003924);; Molecular Function: GTP binding (GO:0005525);; Cellular Component: cytosol (GO:0005829);; Biological Process: ribosome biogenesis (GO:0042254);;	K14539|0|mtr:MTR_4g050490|K14539 large subunit GTPase 1 [EC:3.6.1.-] | (RefSeq) P-loop nucleoside triphosphate hydrolase superfamily protein	[R]	General function prediction only	50S ribosome-binding GTPase;; Ferrous iron transport protein B	GTPase LSG1-2 OS=Arabidopsis thaliana OX=3702 GN=LSG1-2 PE=1 SV=1	S	Function unknown	P-loop nucleoside triphosphate hydrolase superfamily protein [Medicago truncatula]
	Medtr3g053000	mtr-miR156h-5p	60	63	75	113	126	151	47.1721	66.2636	68.7438	131.635	118.511	101.561	2.87889e-07	7.65604e-06	0.92315	up	--	--	--	--	[R]	General function prediction only	PPR repeat family;; PPR repeat;; PPR repeat;; Pentatricopeptide repeat domain;; Pentacotripeptide-repeat region of PRORP	Pentatricopeptide repeat-containing protein At5g15280, mitochondrial OS=Arabidopsis thaliana OX=3702 GN=At5g15280 PE=1 SV=1	S	Function unknown	PPR containing plant-like protein [Medicago truncatula]
	Medtr7g444860	mtr-miR156h-5p	60	63	75	113	126	151	47.1721	66.2636	68.7438	131.635	118.511	101.561	2.87889e-07	7.65604e-06	0.92315	up	--	--	Molecular Function: DNA binding (GO:0003677);; Cellular Component: nucleus (GO:0005634);;	--	--	--	SBP domain	Squamosa promoter-binding-like protein 7 OS=Oryza sativa subsp. indica OX=39946 GN=SPL7 PE=2 SV=1	K	Transcription	squamosa promoter-binding-like protein [Medicago truncatula]
	Medtr7g008030	mtr-miR156h-5p	60	63	75	113	126	151	47.1721	66.2636	68.7438	131.635	118.511	101.561	2.87889e-07	7.65604e-06	0.92315	up	--	--	Molecular Function: methyltransferase activity (GO:0008168);; Biological Process: methylation (GO:0032259);;	--	[R]	General function prediction only	Lysine methyltransferase	--	S	Function unknown	methyltransferase family protein [Medicago truncatula]
	Medtr5g006750	mtr-miR156h-5p	60	63	75	113	126	151	47.1721	66.2636	68.7438	131.635	118.511	101.561	2.87889e-07	7.65604e-06	0.92315	up	[C]	Energy production and conversion	Molecular Function: NADPH dehydrogenase activity (GO:0003959);; Cellular Component: intracellular (GO:0005622);; Molecular Function: FMN binding (GO:0010181);; Molecular Function: 12-oxophytodienoate reductase activity (GO:0016629);; Biological Process: oxidation-reduction process (GO:0055114);;	K05894|0|mtr:MTR_5g006750|K05894 12-oxophytodienoic acid reductase [EC:1.3.1.42] | (RefSeq) 12-oxophytodienoate reductase-like protein	[CR]	--	NADH:flavin oxidoreductase / NADH oxidase family	12-oxophytodienoate reductase 2 OS=Arabidopsis thaliana OX=3702 GN=OPR2 PE=1 SV=2	C	Energy production and conversion	12-oxophytodienoate reductase-like protein [Medicago truncatula]
	Medtr3g101180	mtr-miR156h-5p	60	63	75	113	126	151	47.1721	66.2636	68.7438	131.635	118.511	101.561	2.87889e-07	7.65604e-06	0.92315	up	[O]	Posttranslational modification, protein turnover, chaperones	Molecular Function: serine-type endopeptidase inhibitor activity (GO:0004867);; Cellular Component: extracellular space (GO:0005615);;	--	[V]	Defense mechanisms	Serpin (serine protease inhibitor)	Serpin-ZX OS=Arabidopsis thaliana OX=3702 GN=At1g47710 PE=1 SV=1	O	Posttranslational modification, protein turnover, chaperones	serpin-like protein [Medicago truncatula]
	Medtr1g053715	mtr-miR156h-5p	60	63	75	113	126	151	47.1721	66.2636	68.7438	131.635	118.511	101.561	2.87889e-07	7.65604e-06	0.92315	up	--	--	Molecular Function: DNA binding (GO:0003677);; Cellular Component: nucleus (GO:0005634);;	--	--	--	SBP domain	Squamosa promoter-binding-like protein 15 OS=Arabidopsis thaliana OX=3702 GN=SPL15 PE=1 SV=1	K	Transcription	squamosa promoter-binding-like protein [Medicago truncatula]
	Medtr5g090790	mtr-miR156h-5p	60	63	75	113	126	151	47.1721	66.2636	68.7438	131.635	118.511	101.561	2.87889e-07	7.65604e-06	0.92315	up	--	--	--	--	--	--	--	--	--	--	hypothetical protein MTR_5g090790 [Medicago truncatula]
	Medtr1g080950	mtr-miR156h-5p	60	63	75	113	126	151	47.1721	66.2636	68.7438	131.635	118.511	101.561	2.87889e-07	7.65604e-06	0.92315	up	[M]	Cell wall/membrane/envelope biogenesis	Molecular Function: RNA polymerase II transcription cofactor activity (GO:0001104);; Molecular Function: catalytic activity (GO:0003824);; Biological Process: regulation of transcription from RNA polymerase II promoter (GO:0006357);; Cellular Component: mediator complex (GO:0016592);; Molecular Function: coenzyme binding (GO:0050662);;	K10046|0|mtr:MTR_1g080950|K10046 GDP-D-mannose 3', 5'-epimerase [EC:5.1.3.18 5.1.3.-] | (RefSeq) GDP-D-mannose-3,5-epimerase	[GM]	--	NAD dependent epimerase/dehydratase family;; GDP-mannose 4,6 dehydratase;; 3-beta hydroxysteroid dehydrogenase/isomerase family;; NAD(P)H-binding;; Male sterility protein;; Polysaccharide biosynthesis protein	GDP-mannose 3,5-epimerase OS=Arabidopsis thaliana OX=3702 GN=At5g28840 PE=1 SV=1	M	Cell wall/membrane/envelope biogenesis	GDP-D-mannose-3,5-epimerase [Medicago truncatula]
	Medtr6g045310	mtr-miR156h-5p	60	63	75	113	126	151	47.1721	66.2636	68.7438	131.635	118.511	101.561	2.87889e-07	7.65604e-06	0.92315	up	--	--	Cellular Component: integral component of membrane (GO:0016021);;	--	--	--	--	--	--	--	transmembrane protein, putative [Medicago truncatula]
	Medtr8g096780	mtr-miR156h-5p	60	63	75	113	126	151	47.1721	66.2636	68.7438	131.635	118.511	101.561	2.87889e-07	7.65604e-06	0.92315	up	--	--	Molecular Function: DNA binding (GO:0003677);; Cellular Component: nucleus (GO:0005634);;	--	--	--	SBP domain	Squamosa promoter-binding-like protein 13B OS=Arabidopsis thaliana OX=3702 GN=SPL13B PE=3 SV=1	S	Function unknown	squamosa promoter-binding 13A-like protein [Medicago truncatula]
	Medtr8g016940	mtr-miR156h-5p	60	63	75	113	126	151	47.1721	66.2636	68.7438	131.635	118.511	101.561	2.87889e-07	7.65604e-06	0.92315	up	[I]	Lipid transport and metabolism	Molecular Function: intramolecular transferase activity (GO:0016866);;	K15813|0|mtr:MTR_8g016940|K15813 beta-amyrin synthase [EC:5.4.99.39] | (RefSeq) beta-amyrin synthase	[I]	Lipid transport and metabolism	Squalene-hopene cyclase C-terminal domain;; Prenyltransferase and squalene oxidase repeat	Beta-amyrin synthase OS=Glycyrrhiza glabra OX=49827 GN=GgbAS1 PE=1 SV=1	I	Lipid transport and metabolism	beta-amyrin synthase [Medicago truncatula]
	Medtr7g089190	mtr-miR156h-5p	60	63	75	113	126	151	47.1721	66.2636	68.7438	131.635	118.511	101.561	2.87889e-07	7.65604e-06	0.92315	up	[KL]	Transcription ;; Replication, recombination and repair	Molecular Function: DNA binding (GO:0003677);; Molecular Function: helicase activity (GO:0004386);; Molecular Function: ATP binding (GO:0005524);; Cellular Component: nucleus (GO:0005634);; Molecular Function: zinc ion binding (GO:0008270);;	K15711|0|mtr:MTR_7g089190|K15711 SWI/SNF-related matrix-associated actin-dependent regulator of chromatin subfamily A3 [EC:3.6.4.- 2.3.2.27] | (RefSeq) DNA/RNA helicase	[KL]	--	SNF2 family N-terminal domain;; HIRAN domain;; Helicase conserved C-terminal domain;; Zinc finger, C3HC4 type (RING finger);; Prokaryotic RING finger family 4;; Ring finger domain;; Zinc finger, C3HC4 type (RING finger);; Zinc finger, C3HC4 type (RING finger);; Type III restriction enzyme, res subunit;; Anaphase-promoting complex subunit 11 RING-H2 finger	Putative SWI/SNF-related matrix-associated actin-dependent regulator of chromatin subfamily A member 3-like 1 OS=Arabidopsis thaliana OX=3702 GN=At5g05130 PE=2 SV=1	L	Replication, recombination and repair	DNA/RNA helicase [Medicago truncatula]
	Medtr8g080670	mtr-miR156h-5p	60	63	75	113	126	151	47.1721	66.2636	68.7438	131.635	118.511	101.561	2.87889e-07	7.65604e-06	0.92315	up	--	--	Molecular Function: DNA binding (GO:0003677);; Cellular Component: nucleus (GO:0005634);;	--	--	--	SBP domain	Squamosa promoter-binding-like protein 12 OS=Oryza sativa subsp. indica OX=39946 GN=SPL12 PE=2 SV=1	K	Transcription	squamosa promoter-binding-like protein [Medicago truncatula]
	Medtr3g109685	mtr-miR156h-5p	60	63	75	113	126	151	47.1721	66.2636	68.7438	131.635	118.511	101.561	2.87889e-07	7.65604e-06	0.92315	up	--	--	Cellular Component: integral component of membrane (GO:0016021);;	--	--	--	--	--	--	--	transmembrane protein, putative [Medicago truncatula]
	Medtr2g088870	mtr-miR156h-5p	60	63	75	113	126	151	47.1721	66.2636	68.7438	131.635	118.511	101.561	2.87889e-07	7.65604e-06	0.92315	up	--	--	Cellular Component: Golgi apparatus (GO:0005794);; Cellular Component: plasma membrane (GO:0005886);; Cellular Component: integral component of membrane (GO:0016021);;	--	[U]	Intracellular trafficking, secretion, and vesicular transport	EXS family	Phosphate transporter PHO1-2 OS=Oryza sativa subsp. japonica OX=39947 GN=PHO1-2 PE=2 SV=1	T	Signal transduction mechanisms	EXS (ERD1/XPR1/SYG1) family protein [Medicago truncatula]
	Medtr2g014200	mtr-miR156h-5p	60	63	75	113	126	151	47.1721	66.2636	68.7438	131.635	118.511	101.561	2.87889e-07	7.65604e-06	0.92315	up	--	--	Molecular Function: DNA binding (GO:0003677);; Molecular Function: transcription factor activity, sequence-specific DNA binding (GO:0003700);; Cellular Component: nucleus (GO:0005634);; Biological Process: regulation of transcription, DNA-templated (GO:0006355);; Biological Process: positive regulation of flower development (GO:0009911);; Biological Process: vegetative to reproductive phase trans…	--	--	--	SBP domain	Squamosa promoter-binding protein 1 OS=Antirrhinum majus OX=4151 GN=SBP1 PE=2 SV=1	K	Transcription	squamosa promoter-binding-like protein [Medicago truncatula]
	Medtr7g405840	mtr-miR156h-5p	60	63	75	113	126	151	47.1721	66.2636	68.7438	131.635	118.511	101.561	2.87889e-07	7.65604e-06	0.92315	up	--	--	Molecular Function: ATP binding (GO:0005524);; Cellular Component: NURF complex (GO:0016589);; Molecular Function: ATPase activity (GO:0016887);; Biological Process: ATP-dependent chromatin remodeling (GO:0043044);;	K11654|0|mtr:MTR_7g405840|K11654 SWI/SNF-related matrix-associated actin-dependent regulator of chromatin subfamily A member 5 [EC:3.6.4.-] | (RefSeq) SNF2 family amino-terminal protein	[K]	Transcription	SNF2 family N-terminal domain	ISWI chromatin-remodeling complex ATPase CHR17 OS=Arabidopsis thaliana OX=3702 GN=CHR17 PE=1 SV=1	L	Replication, recombination and repair	SNF2 family amino-terminal protein [Medicago truncatula]
	Medtr0041s0030	mtr-miR156h-5p	60	63	75	113	126	151	47.1721	66.2636	68.7438	131.635	118.511	101.561	2.87889e-07	7.65604e-06	0.92315	up	[P]	Inorganic ion transport and metabolism	Molecular Function: transporter activity (GO:0005215);; Cellular Component: intracellular (GO:0005622);; Biological Process: transport (GO:0006810);; Biological Process: ethylene-activated signaling pathway (GO:0009873);; Cellular Component: integral component of membrane (GO:0016021);;	K14513|0|mtr:MTR_0041s0030|K14513 ethylene-insensitive protein 2 | (RefSeq) EIN2-like protein, nramp transporter	[P]	Inorganic ion transport and metabolism	Natural resistance-associated macrophage protein	Ethylene-insensitive protein 2 OS=Arabidopsis thaliana OX=3702 GN=EIN2 PE=1 SV=1	P	Inorganic ion transport and metabolism	EIN2-like protein, nramp transporter [Medicago truncatula]
	Medtr6g025160	mtr-miR156h-5p	60	63	75	113	126	151	47.1721	66.2636	68.7438	131.635	118.511	101.561	2.87889e-07	7.65604e-06	0.92315	up	--	--	Cellular Component: integral component of membrane (GO:0016021);;	--	--	--	F-box domain	F-box/FBD/LRR-repeat protein At1g16930 OS=Arabidopsis thaliana OX=3702 GN=At1g16930 PE=2 SV=1	S	Function unknown	F-box/RNI/FBD-like domain protein [Medicago truncatula]
	Medtr6g093060	mtr-miR156h-5p	60	63	75	113	126	151	47.1721	66.2636	68.7438	131.635	118.511	101.561	2.87889e-07	7.65604e-06	0.92315	up	[R]	General function prediction only	Molecular Function: catalytic activity (GO:0003824);; Biological Process: rRNA processing (GO:0006364);; Cellular Component: small-subunit processome (GO:0032040);;	K14554|0|mtr:MTR_6g093060|K14554 U3 small nucleolar RNA-associated protein 21 | (RefSeq) transducin/WD40 repeat protein	[R]	General function prediction only	Utp21 specific WD40 associated putative domain;; WD domain, G-beta repeat;; Anaphase-promoting complex subunit 4 WD40 domain	Katanin p80 WD40 repeat-containing subunit B1 homolog OS=Arabidopsis thaliana OX=3702 GN=At5g23430 PE=2 SV=3	S	Function unknown	transducin/WD40 repeat protein [Medicago truncatula]
	Medtr8g041440	mtr-miR156h-5p	60	63	75	113	126	151	47.1721	66.2636	68.7438	131.635	118.511	101.561	2.87889e-07	7.65604e-06	0.92315	up	--	--	--	--	--	--	--	--	M	Cell wall/membrane/envelope biogenesis	hypothetical protein MTR_8g041440 [Medicago truncatula]
	Medtr6g025090	mtr-miR156h-5p	60	63	75	113	126	151	47.1721	66.2636	68.7438	131.635	118.511	101.561	2.87889e-07	7.65604e-06	0.92315	up	--	--	--	--	--	--	F-box domain	F-box/FBD/LRR-repeat protein At1g16930 OS=Arabidopsis thaliana OX=3702 GN=At1g16930 PE=2 SV=1	S	Function unknown	F-box/RNI/FBD-like domain protein [Medicago truncatula]
	Medtr4g109770	mtr-miR156h-5p	60	63	75	113	126	151	47.1721	66.2636	68.7438	131.635	118.511	101.561	2.87889e-07	7.65604e-06	0.92315	up	--	--	Molecular Function: DNA binding (GO:0003677);; Cellular Component: nucleus (GO:0005634);;	--	--	--	SBP domain	Squamosa promoter-binding-like protein 6 OS=Arabidopsis thaliana OX=3702 GN=SPL6 PE=1 SV=2	S	Function unknown	LIGULELESS 1 protein, putative [Medicago truncatula]
	Medtr7g028740	mtr-miR156h-5p	60	63	75	113	126	151	47.1721	66.2636	68.7438	131.635	118.511	101.561	2.87889e-07	7.65604e-06	0.92315	up	--	--	Molecular Function: DNA binding (GO:0003677);; Cellular Component: nucleus (GO:0005634);;	--	--	--	SBP domain	Squamosa promoter-binding-like protein 13B OS=Arabidopsis thaliana OX=3702 GN=SPL13B PE=3 SV=1	S	Function unknown	squamosa promoter-binding-like protein [Medicago truncatula]
	Medtr5g046670	mtr-miR156h-5p	60	63	75	113	126	151	47.1721	66.2636	68.7438	131.635	118.511	101.561	2.87889e-07	7.65604e-06	0.92315	up	--	--	Molecular Function: DNA binding (GO:0003677);; Cellular Component: nucleus (GO:0005634);;	--	--	--	SBP domain	Squamosa promoter-binding-like protein 6 OS=Arabidopsis thaliana OX=3702 GN=SPL6 PE=1 SV=2	S	Function unknown	squamosa promoter-binding-like protein [Medicago truncatula]
	Medtr6g088660	mtr-miR156h-5p	60	63	75	113	126	151	47.1721	66.2636	68.7438	131.635	118.511	101.561	2.87889e-07	7.65604e-06	0.92315	up	--	--	Biological Process: transcription, RNA-templated (GO:0001172);; Molecular Function: RNA-directed 5'-3' RNA polymerase activity (GO:0003968);;	K11699|0|mtr:MTR_6g088660|K11699 RNA-dependent RNA polymerase [EC:2.7.7.48] | (RefSeq) RNA-dependent RNA polymerase family protein	[A]	RNA processing and modification	RNA dependent RNA polymerase	Probable RNA-dependent RNA polymerase 5 OS=Arabidopsis thaliana OX=3702 GN=RDR5 PE=2 SV=2	K	Transcription	RNA-dependent RNA polymerase family protein [Medicago truncatula]
	Medtr2g461920	mtr-miR156h-5p	60	63	75	113	126	151	47.1721	66.2636	68.7438	131.635	118.511	101.561	2.87889e-07	7.65604e-06	0.92315	up	--	--	Molecular Function: DNA binding (GO:0003677);; Cellular Component: nucleus (GO:0005634);;	--	--	--	SBP domain	Squamosa promoter-binding-like protein 6 OS=Arabidopsis thaliana OX=3702 GN=SPL6 PE=1 SV=2	S	Function unknown	LIGULELESS 1 protein, putative [Medicago truncatula]
	Medtr8g080680	mtr-miR156h-5p	60	63	75	113	126	151	47.1721	66.2636	68.7438	131.635	118.511	101.561	2.87889e-07	7.65604e-06	0.92315	up	--	--	Molecular Function: DNA binding (GO:0003677);; Cellular Component: nucleus (GO:0005634);;	--	--	--	SBP domain	Squamosa promoter-binding-like protein 12 OS=Oryza sativa subsp. indica OX=39946 GN=SPL12 PE=2 SV=1	K	Transcription	squamosa promoter-binding-like protein [Medicago truncatula]
	Medtr1g036390	mtr-miR156h-5p	60	63	75	113	126	151	47.1721	66.2636	68.7438	131.635	118.511	101.561	2.87889e-07	7.65604e-06	0.92315	up	--	--	Molecular Function: zinc ion binding (GO:0008270);; Cellular Component: integral component of membrane (GO:0016021);; Molecular Function: hydrolase activity (GO:0016787);; Molecular Function: protein-cysteine S-palmitoyltransferase activity (GO:0019706);;	K18932|0|cam:101488842|K18932 palmitoyltransferase [EC:2.3.1.225] | (RefSeq) protein S-acyltransferase 11-like	[R]	General function prediction only	DHHC palmitoyltransferase	Protein S-acyltransferase 11 OS=Arabidopsis thaliana OX=3702 GN=PAT11 PE=2 SV=1	S	Function unknown	DHHC-type zinc finger protein [Medicago truncatula]
	Medtr3g099080	mtr-miR156h-5p	60	63	75	113	126	151	47.1721	66.2636	68.7438	131.635	118.511	101.561	2.87889e-07	7.65604e-06	0.92315	up	--	--	Molecular Function: DNA binding (GO:0003677);; Cellular Component: nucleus (GO:0005634);;	--	--	--	SBP domain	Squamosa promoter-binding-like protein 13B OS=Arabidopsis thaliana OX=3702 GN=SPL13B PE=3 SV=1	S	Function unknown	squamosa promoter-binding 13A-like protein [Medicago truncatula]
	Medtr7g092930	mtr-miR156h-5p	60	63	75	113	126	151	47.1721	66.2636	68.7438	131.635	118.511	101.561	2.87889e-07	7.65604e-06	0.92315	up	--	--	Molecular Function: DNA binding (GO:0003677);; Cellular Component: nucleus (GO:0005634);;	--	--	--	SBP domain	Squamosa promoter-binding-like protein 9 OS=Arabidopsis thaliana OX=3702 GN=SPL9 PE=2 SV=2	K	Transcription	SBP [Medicago truncatula]
	Medtr5g078030	mtr-miR156h-5p	60	63	75	113	126	151	47.1721	66.2636	68.7438	131.635	118.511	101.561	2.87889e-07	7.65604e-06	0.92315	up	--	--	Cellular Component: integral component of membrane (GO:0016021);;	--	--	--	Salt stress response/antifungal	Cysteine-rich repeat secretory protein 60 OS=Arabidopsis thaliana OX=3702 GN=CRRSP60 PE=1 SV=1	U	Intracellular trafficking, secretion, and vesicular transport	salt stress response/antifungal domain protein [Medicago truncatula]
	Medtr1g072580	mtr-miR156h-5p	60	63	75	113	126	151	47.1721	66.2636	68.7438	131.635	118.511	101.561	2.87889e-07	7.65604e-06	0.92315	up	--	--	--	--	[K]	Transcription	PWWP domain;; RNA polymerase II-binding domain.	Protein HUA2-LIKE 3 OS=Arabidopsis thaliana OX=3702 GN=HULK3 PE=2 SV=1	S	Function unknown	tudor/PWWP/MBT superfamily protein [Medicago truncatula]
	Medtr3g085180	mtr-miR156h-5p	60	63	75	113	126	151	47.1721	66.2636	68.7438	131.635	118.511	101.561	2.87889e-07	7.65604e-06	0.92315	up	--	--	Molecular Function: DNA binding (GO:0003677);; Cellular Component: nucleus (GO:0005634);;	--	--	--	SBP domain	Squamosa promoter-binding-like protein 12 OS=Oryza sativa subsp. indica OX=39946 GN=SPL12 PE=2 SV=1	K	Transcription	squamosa promoter-binding-like protein [Medicago truncatula]
	Medtr8g014610	mtr-miR156h-5p	60	63	75	113	126	151	47.1721	66.2636	68.7438	131.635	118.511	101.561	2.87889e-07	7.65604e-06	0.92315	up	--	--	--	--	--	--	--	--	S	Function unknown	hypothetical protein MTR_8g014610 [Medicago truncatula]
	Medtr7g063320	mtr-miR156h-5p	60	63	75	113	126	151	47.1721	66.2636	68.7438	131.635	118.511	101.561	2.87889e-07	7.65604e-06	0.92315	up	[IQR]	Lipid transport and metabolism ;; Secondary metabolites biosynthesis, transport and catabolism ;; General function prediction only	Molecular Function: tropine dehydrogenase activity (GO:0050356);; Biological Process: oxidation-reduction process (GO:0055114);;	K08081|0|mtr:MTR_7g063320|K08081 tropinone reductase I [EC:1.1.1.206] | (RefSeq) NAD(P)-binding rossmann-fold protein	[R]	General function prediction only	Enoyl-(Acyl carrier protein) reductase;; short chain dehydrogenase;; KR domain;; NAD dependent epimerase/dehydratase family	Tropinone reductase homolog At5g06060 OS=Arabidopsis thaliana OX=3702 GN=At5g06060 PE=2 SV=1	S	Function unknown	NAD(P)-binding rossmann-fold protein [Medicago truncatula]
	Medtr4g088555	mtr-miR156h-5p	60	63	75	113	126	151	47.1721	66.2636	68.7438	131.635	118.511	101.561	2.87889e-07	7.65604e-06	0.92315	up	--	--	Molecular Function: DNA binding (GO:0003677);; Molecular Function: transcription factor activity, sequence-specific DNA binding (GO:0003700);; Cellular Component: nucleus (GO:0005634);; Biological Process: regulation of transcription, DNA-templated (GO:0006355);; Biological Process: flower development (GO:0009908);; Cellular Component: membrane (GO:0016020);; Molecular Function: metal ion binding…	--	--	--	SBP domain	Squamosa promoter-binding-like protein 3 OS=Arabidopsis thaliana OX=3702 GN=SPL3 PE=1 SV=2	K	Transcription	squamosa promoter-binding-like protein [Medicago truncatula]
	Medtr8g092650	mtr-miR156h-5p	60	63	75	113	126	151	47.1721	66.2636	68.7438	131.635	118.511	101.561	2.87889e-07	7.65604e-06	0.92315	up	--	--	Cellular Component: plasma membrane (GO:0005886);; Cellular Component: integral component of membrane (GO:0016021);; Molecular Function: transmembrane transporter activity (GO:0022857);; Biological Process: transmembrane transport (GO:0055085);;	--	--	--	EamA-like transporter family	WAT1-related protein At5g64700 OS=Arabidopsis thaliana OX=3702 GN=At5g64700 PE=2 SV=1	S	Function unknown	nodulin MtN21/EamA-like transporter family protein, putative [Medicago truncatula]
	Medtr3g105980	mtr-miR156h-5p	60	63	75	113	126	151	47.1721	66.2636	68.7438	131.635	118.511	101.561	2.87889e-07	7.65604e-06	0.92315	up	--	--	Molecular Function: 3-hydroxyisobutyryl-CoA hydrolase activity (GO:0003860);; Cellular Component: integral component of membrane (GO:0016021);;	K16860|0|mtr:MTR_3g105980|K16860 phospholipase D3/4 [EC:3.1.4.4] | (RefSeq) phospholipase D Y	[R]	General function prediction only	PLD-like domain;; Phospholipase D Active site motif	--	I	Lipid transport and metabolism	phospholipase D Y [Medicago truncatula]
	Medtr2g080270	mtr-miR156h-5p	60	63	75	113	126	151	47.1721	66.2636	68.7438	131.635	118.511	101.561	2.87889e-07	7.65604e-06	0.92315	up	--	--	Cellular Component: membrane (GO:0016020);;	--	--	--	--	--	S	Function unknown	hypothetical protein MTR_2g080270 [Medicago truncatula]
	Medtr4g083980	mtr-miR156h-5p	60	63	75	113	126	151	47.1721	66.2636	68.7438	131.635	118.511	101.561	2.87889e-07	7.65604e-06	0.92315	up	[I]	Lipid transport and metabolism	Molecular Function: phospholipase activity (GO:0004620);; Cellular Component: cytosol (GO:0005829);; Molecular Function: O-acyltransferase activity (GO:0008374);; Biological Process: phospholipid catabolic process (GO:0009395);;	--	[I]	Lipid transport and metabolism	Lecithin:cholesterol acyltransferase;; PGAP1-like protein;; Putative serine esterase (DUF676)	Lecithin-cholesterol acyltransferase-like 4 OS=Arabidopsis thaliana OX=3702 GN=LCAT4 PE=1 SV=1	S	Function unknown	lecithine-cholesterol acyltransferase-like protein [Medicago truncatula]
	Medtr8g080640	mtr-miR156h-5p	60	63	75	113	126	151	47.1721	66.2636	68.7438	131.635	118.511	101.561	2.87889e-07	7.65604e-06	0.92315	up	--	--	--	--	--	--	MYND finger	F-box protein At1g67340 OS=Arabidopsis thaliana OX=3702 GN=At1g67340 PE=1 SV=1	S	Function unknown	HCP family protein with MYND-type zinc finger protein [Medicago truncatula]
	Medtr4g117370	mtr-miR156h-5p	60	63	75	113	126	151	47.1721	66.2636	68.7438	131.635	118.511	101.561	2.87889e-07	7.65604e-06	0.92315	up	[F]	Nucleotide transport and metabolism	Molecular Function: ribonucleoside-diphosphate reductase activity, thioredoxin disulfide as acceptor (GO:0004748);; Cellular Component: ribonucleoside-diphosphate reductase complex (GO:0005971);; Biological Process: multicellular organism development (GO:0007275);; Biological Process: deoxyribonucleoside diphosphate metabolic process (GO:0009186);; Biological Process: deoxyribonucleotide biosynth…	K10808|0|mtr:MTR_4g117370|K10808 ribonucleoside-diphosphate reductase subunit M2 [EC:1.17.4.1] | (RefSeq) ribonucleoside-diphosphate reductase small chain	[F]	Nucleotide transport and metabolism	Ribonucleotide reductase, small chain	Ribonucleoside-diphosphate reductase small chain A OS=Arabidopsis thaliana OX=3702 GN=RNR2A PE=1 SV=2	F	Nucleotide transport and metabolism	ribonucleoside-diphosphate reductase small chain [Medicago truncatula]
	Medtr8g080690	mtr-miR156h-5p	60	63	75	113	126	151	47.1721	66.2636	68.7438	131.635	118.511	101.561	2.87889e-07	7.65604e-06	0.92315	up	--	--	Molecular Function: DNA binding (GO:0003677);; Cellular Component: nucleus (GO:0005634);;	--	--	--	SBP domain	Squamosa promoter-binding-like protein 12 OS=Oryza sativa subsp. indica OX=39946 GN=SPL12 PE=2 SV=1	K	Transcription	squamosa promoter-binding-like protein [Medicago truncatula]
	Medtr7g021630	mtr-miR156h-5p	60	63	75	113	126	151	47.1721	66.2636	68.7438	131.635	118.511	101.561	2.87889e-07	7.65604e-06	0.92315	up	--	--	--	--	--	--	F-box domain	F-box/LRR-repeat protein At3g26922 OS=Arabidopsis thaliana OX=3702 GN=At3g26922 PE=2 SV=2	S	Function unknown	cytochrome C biogenesis protein ccsA [Medicago truncatula]
	Medtr3g024280	mtr-miR156h-5p	60	63	75	113	126	151	47.1721	66.2636	68.7438	131.635	118.511	101.561	2.87889e-07	7.65604e-06	0.92315	up	--	--	--	--	[T]	Signal transduction mechanisms	NB-ARC domain	Putative disease resistance RPP13-like protein 1 OS=Arabidopsis thaliana OX=3702 GN=RPPL1 PE=3 SV=1	S	Function unknown	NB-ARC domain disease resistance protein [Medicago truncatula]
	Medtr8g063660	mtr-miR156h-5p	60	63	75	113	126	151	47.1721	66.2636	68.7438	131.635	118.511	101.561	2.87889e-07	7.65604e-06	0.92315	up	--	--	Molecular Function: zinc ion binding (GO:0008270);; Cellular Component: integral component of membrane (GO:0016021);; Biological Process: protein ubiquitination (GO:0016567);; Molecular Function: ligase activity (GO:0016874);; Biological Process: proteasome-mediated ubiquitin-dependent protein catabolic process (GO:0043161);; Molecular Function: ubiquitin protein ligase activity (GO:0061630);;	--	[O]	Posttranslational modification, protein turnover, chaperones	Ring finger domain;; RING-H2 zinc finger domain;; RING-like zinc finger;; Zinc finger, C3HC4 type (RING finger);; Zinc finger, C3HC4 type (RING finger);; Anaphase-promoting complex subunit 11 RING-H2 finger	RING-H2 finger protein ATL47 OS=Arabidopsis thaliana OX=3702 GN=ATL47 PE=2 SV=1	O	Posttranslational modification, protein turnover, chaperones	RING-H2 finger protein ATL47 [Medicago truncatula]
	Medtr6g018600	mtr-miR156h-5p	60	63	75	113	126	151	47.1721	66.2636	68.7438	131.635	118.511	101.561	2.87889e-07	7.65604e-06	0.92315	up	--	--	--	--	--	--	F-box domain	F-box/LRR-repeat protein 13 OS=Arabidopsis thaliana OX=3702 GN=FBL13 PE=2 SV=1	S	Function unknown	F-box/RNI/FBD-like domain protein [Medicago truncatula]
	Medtr7g405850	mtr-miR156h-5p	60	63	75	113	126	151	47.1721	66.2636	68.7438	131.635	118.511	101.561	2.87889e-07	7.65604e-06	0.92315	up	--	--	Molecular Function: ATP binding (GO:0005524);; Cellular Component: NURF complex (GO:0016589);; Molecular Function: ATPase activity (GO:0016887);; Biological Process: ATP-dependent chromatin remodeling (GO:0043044);;	--	[K]	Transcription	SNF2 family N-terminal domain	ISWI chromatin-remodeling complex ATPase CHR17 OS=Arabidopsis thaliana OX=3702 GN=CHR17 PE=1 SV=1	L	Replication, recombination and repair	SNF2 family amino-terminal protein [Medicago truncatula]
	Medtr5g021210	mtr-miR166e-5p	1683	1377	1460	744	837	1305	1323.18	1448.33	1338.21	866.696	787.25	877.729	1.47365e-12	7.37691e-11	-0.60367	down	[J]	Translation, ribosomal structure and biogenesis	Molecular Function: rRNA (adenine-N6,N6-)-dimethyltransferase activity (GO:0000179);; Cellular Component: mitochondrion (GO:0005739);; Biological Process: rRNA methylation (GO:0031167);; Biological Process: adenosine metabolic process (GO:0046085);;	K14191|0|mtr:MTR_5g021210|K14191 18S rRNA (adenine1779-N6/adenine1780-N6)-dimethyltransferase [EC:2.1.1.183] | (RefSeq) ribosomal RNA adenine dimethylase family protein	[A]	RNA processing and modification	Ribosomal RNA adenine dimethylase;; Methyltransferase domain;; Methyltransferase domain;; Ribosomal protein L11 methyltransferase (PrmA)	Ribosomal RNA small subunit methyltransferase, mitochondrial OS=Arabidopsis thaliana OX=3702 GN=DIM1B PE=1 SV=1	J	Translation, ribosomal structure and biogenesis	ribosomal RNA adenine dimethylase family protein [Medicago truncatula]
	Medtr5g039600	mtr-miR166e-5p	1683	1377	1460	744	837	1305	1323.18	1448.33	1338.21	866.696	787.25	877.729	1.47365e-12	7.37691e-11	-0.60367	down	--	--	Biological Process: single-organism process (GO:0044699);;	--	--	--	TCP family transcription factor	Transcription factor TCP15 OS=Arabidopsis thaliana OX=3702 GN=TCP15 PE=1 SV=1	K	Transcription	TCP family transcription factor [Medicago truncatula]
	Medtr7g015400	mtr-miR166e-5p	1683	1377	1460	744	837	1305	1323.18	1448.33	1338.21	866.696	787.25	877.729	1.47365e-12	7.37691e-11	-0.60367	down	--	--	--	--	--	--	--	--	--	--	hypothetical protein MTR_7g015400 [Medicago truncatula]
	Medtr2g013160	mtr-miR166e-5p	1683	1377	1460	744	837	1305	1323.18	1448.33	1338.21	866.696	787.25	877.729	1.47365e-12	7.37691e-11	-0.60367	down	--	--	Biological Process: regulation of transcription, DNA-templated (GO:0006355);; Cellular Component: mediator complex (GO:0016592);;	--	--	--	--	Mediator of RNA polymerase II transcription subunit 16 OS=Arabidopsis thaliana OX=3702 GN=MED16 PE=1 SV=1	S	Function unknown	mediator of RNA polymerase II transcription subunit 16 [Medicago truncatula]
	Medtr8g010160	mtr-miR166e-5p	1683	1377	1460	744	837	1305	1323.18	1448.33	1338.21	866.696	787.25	877.729	1.47365e-12	7.37691e-11	-0.60367	down	--	--	--	--	--	--	Frigida-like protein	FRIGIDA-like protein 3 OS=Arabidopsis thaliana OX=3702 GN=FRL3 PE=1 SV=1	S	Function unknown	ABI3-interacting protein [Medicago truncatula]
	Medtr2g099530	mtr-miR166e-5p	1683	1377	1460	744	837	1305	1323.18	1448.33	1338.21	866.696	787.25	877.729	1.47365e-12	7.37691e-11	-0.60367	down	[M]	Cell wall/membrane/envelope biogenesis	Molecular Function: protein kinase activity (GO:0004672);; Molecular Function: ATP binding (GO:0005524);; Biological Process: protein phosphorylation (GO:0006468);; Biological Process: response to stress (GO:0006950);; Molecular Function: hydrolase activity (GO:0016787);;	K04733|0|mtr:MTR_2g099530|K04733 interleukin-1 receptor-associated kinase 4 [EC:2.7.11.1] | (RefSeq) adenine nucleotide alpha hydrolase-like domain kinase	--	--	Protein kinase domain;; Protein tyrosine kinase;; Universal stress protein family	U-box domain-containing protein 34 OS=Arabidopsis thaliana OX=3702 GN=PUB34 PE=3 SV=1	T	Signal transduction mechanisms	adenine nucleotide alpha hydrolase-like domain kinase [Medicago truncatula]
	Medtr4g075060	mtr-miR166e-5p	1683	1377	1460	744	837	1305	1323.18	1448.33	1338.21	866.696	787.25	877.729	1.47365e-12	7.37691e-11	-0.60367	down	--	--	--	--	[K]	Transcription	PWWP domain;; RNA polymerase II-binding domain.	ENHANCER OF AG-4 protein 2 OS=Arabidopsis thaliana OX=3702 GN=HUA2 PE=2 SV=1	S	Function unknown	enhancer OF AG-4-like protein, putative [Medicago truncatula]
	Medtr7g023770	mtr-miR166e-5p	1683	1377	1460	744	837	1305	1323.18	1448.33	1338.21	866.696	787.25	877.729	1.47365e-12	7.37691e-11	-0.60367	down	[C]	Energy production and conversion	Molecular Function: oxoglutarate dehydrogenase (succinyl-transferring) activity (GO:0004591);; Cellular Component: mitochondrion (GO:0005739);; Cellular Component: cytosol (GO:0005829);; Biological Process: tricarboxylic acid cycle (GO:0006099);; Molecular Function: thiamine pyrophosphate binding (GO:0030976);; Cellular Component: oxoglutarate dehydrogenase complex (GO:0045252);;	K00164|0|mtr:MTR_7g023770|K00164 2-oxoglutarate dehydrogenase E1 component [EC:1.2.4.2] | (RefSeq) E1 subunit-like 2-oxoglutarate dehydrogenase	[G]	Carbohydrate transport and metabolism	Dehydrogenase E1 component;; Transketolase, pyrimidine binding domain;; 2-oxoglutarate dehydrogenase C-terminal;; 2-oxoglutarate dehydrogenase N-terminus	--	C	Energy production and conversion	E1 subunit-like 2-oxoglutarate dehydrogenase [Medicago truncatula]
	Medtr7g099800	mtr-miR166e-5p	1683	1377	1460	744	837	1305	1323.18	1448.33	1338.21	866.696	787.25	877.729	1.47365e-12	7.37691e-11	-0.60367	down	[T]	Signal transduction mechanisms	Molecular Function: monovalent cation:proton antiporter activity (GO:0005451);; Biological Process: regulation of pH (GO:0006885);; Biological Process: response to stress (GO:0006950);; Cellular Component: endomembrane system (GO:0012505);; Cellular Component: integral component of membrane (GO:0016021);; Biological Process: hydrogen ion transmembrane transport (GO:1902600);;	--	[P]	Inorganic ion transport and metabolism	Sodium/hydrogen exchanger family;; Universal stress protein family	Cation/H(+) antiporter 20 OS=Arabidopsis thaliana OX=3702 GN=CHX20 PE=2 SV=1	P	Inorganic ion transport and metabolism	cation/H+ exchanger 3 [Medicago truncatula]
	Medtr7g099750	mtr-miR166e-5p	1683	1377	1460	744	837	1305	1323.18	1448.33	1338.21	866.696	787.25	877.729	1.47365e-12	7.37691e-11	-0.60367	down	[T]	Signal transduction mechanisms	Molecular Function: monovalent cation:proton antiporter activity (GO:0005451);; Biological Process: regulation of pH (GO:0006885);; Cellular Component: endomembrane system (GO:0012505);; Cellular Component: integral component of membrane (GO:0016021);; Biological Process: hydrogen ion transmembrane transport (GO:1902600);;	--	[P]	Inorganic ion transport and metabolism	Sodium/hydrogen exchanger family	Cation/H(+) antiporter 20 OS=Arabidopsis thaliana OX=3702 GN=CHX20 PE=2 SV=1	P	Inorganic ion transport and metabolism	cation/H+ exchanger 3 [Medicago truncatula]
	Medtr1g015050	mtr-miR166e-5p	1683	1377	1460	744	837	1305	1323.18	1448.33	1338.21	866.696	787.25	877.729	1.47365e-12	7.37691e-11	-0.60367	down	[T]	Signal transduction mechanisms	Molecular Function: protein kinase activity (GO:0004672);; Molecular Function: ATP binding (GO:0005524);; Biological Process: protein phosphorylation (GO:0006468);; Molecular Function: hydrolase activity (GO:0016787);;	--	[T]	Signal transduction mechanisms	Protein tyrosine kinase;; Protein kinase domain	U-box domain-containing protein 35 OS=Arabidopsis thaliana OX=3702 GN=PUB35 PE=2 SV=2	T	Signal transduction mechanisms	adenine nucleotide alpha hydrolase-like domain kinase [Medicago truncatula]
	Medtr0032s0040	mtr-miR166e-5p	1683	1377	1460	744	837	1305	1323.18	1448.33	1338.21	866.696	787.25	877.729	1.47365e-12	7.37691e-11	-0.60367	down	[Q]	Secondary metabolites biosynthesis, transport and catabolism	Molecular Function: metal ion binding (GO:0046872);; Molecular Function: dioxygenase activity (GO:0051213);; Biological Process: oxidation-reduction process (GO:0055114);;	--	[QR]	--	2OG-Fe(II) oxygenase superfamily;; non-haem dioxygenase in morphine synthesis N-terminal	1-aminocyclopropane-1-carboxylate oxidase homolog 3 OS=Arabidopsis thaliana OX=3702 GN=At1g06650 PE=2 SV=1	S	Function unknown	2OG-Fe(II) oxygenase family oxidoreductase [Medicago truncatula]
	Medtr1g100040	mtr-miR166e-5p	1683	1377	1460	744	837	1305	1323.18	1448.33	1338.21	866.696	787.25	877.729	1.47365e-12	7.37691e-11	-0.60367	down	[G]	Carbohydrate transport and metabolism	Molecular Function: polygalacturonase activity (GO:0004650);; Cellular Component: extracellular region (GO:0005576);; Biological Process: carbohydrate metabolic process (GO:0005975);; Cellular Component: integral component of membrane (GO:0016021);; Molecular Function: lyase activity (GO:0016829);; Biological Process: cell wall organization (GO:0071555);;	--	--	--	Glycosyl hydrolases family 28;; Pectate lyase superfamily protein	Probable polygalacturonase OS=Vitis vinifera OX=29760 GN=GSVIVT00026920001 PE=1 SV=1	M	Cell wall/membrane/envelope biogenesis	pectin lyase superfamily protein [Medicago truncatula]
	Medtr1g056530	mtr-miR169c	38	39	52	75	83	95	29.8756	41.0203	47.6624	87.3686	78.0667	63.896	2.85094e-05	0.000475716	0.87521	up	--	--	Molecular Function: transcription factor activity, sequence-specific DNA binding (GO:0003700);; Biological Process: regulation of transcription, DNA-templated (GO:0006355);;	K08064|0|mtr:MTR_1g056530|K08064 nuclear transcription factor Y, alpha | (RefSeq) CCAAT-binding transcription factor	[K]	Transcription	CCAAT-binding transcription factor (CBF-B/NF-YA) subunit B	Nuclear transcription factor Y subunit A-10 OS=Arabidopsis thaliana OX=3702 GN=NFYA10 PE=2 SV=2	K	Transcription	CCAAT-binding transcription factor [Medicago truncatula]
	Medtr1g023310	mtr-miR169c	38	39	52	75	83	95	29.8756	41.0203	47.6624	87.3686	78.0667	63.896	2.85094e-05	0.000475716	0.87521	up	[O]	Posttranslational modification, protein turnover, chaperones	--	--	--	--	Protein of unknown function (DUF4101)	Protein ACCUMULATION AND REPLICATION OF CHLOROPLASTS 6, chloroplastic OS=Arabidopsis thaliana OX=3702 GN=ARC6 PE=1 SV=1	S	Function unknown	protein accumulation AND replication OFs protein [Medicago truncatula]
	Medtr3g111660	mtr-miR169c	38	39	52	75	83	95	29.8756	41.0203	47.6624	87.3686	78.0667	63.896	2.85094e-05	0.000475716	0.87521	up	[H]	Coenzyme transport and metabolism	Molecular Function: prenyltransferase activity (GO:0004659);; Cellular Component: integral component of membrane (GO:0016021);; Biological Process: cellular biosynthetic process (GO:0044249);; Biological Process: single-organism biosynthetic process (GO:0044711);; Biological Process: single-organism cellular process (GO:0044763);; Biological Process: organic substance biosynthetic process (GO:190…	K06125|0|mtr:MTR_3g111660|K06125 4-hydroxybenzoate polyprenyltransferase [EC:2.5.1.39] | (RefSeq) UbiA family prenyltransferase	[H]	Coenzyme transport and metabolism	UbiA prenyltransferase family	4-hydroxybenzoate polyprenyltransferase, mitochondrial OS=Arabidopsis thaliana OX=3702 GN=PPT1 PE=2 SV=1	H	Coenzyme transport and metabolism	UbiA family prenyltransferase [Medicago truncatula]
	Medtr5g070250	mtr-miR169c	38	39	52	75	83	95	29.8756	41.0203	47.6624	87.3686	78.0667	63.896	2.85094e-05	0.000475716	0.87521	up	[I]	Lipid transport and metabolism	Cellular Component: chloroplast (GO:0009507);; Molecular Function: transferase activity, transferring alkyl or aryl (other than methyl) groups (GO:0016765);;	K11778|1.1544e-165|mtr:MTR_5g070250|K11778 ditrans,polycis-polyprenyl diphosphate synthase [EC:2.5.1.87] | (RefSeq) undecaprenyl pyrophosphate synthase	[I]	Lipid transport and metabolism	Putative undecaprenyl diphosphate synthase	Dehydrodolichyl diphosphate synthase 2 OS=Arabidopsis thaliana OX=3702 GN=At5g58770 PE=2 SV=2	I	Lipid transport and metabolism	undecaprenyl pyrophosphate synthase [Medicago truncatula]
	Medtr8g059150	mtr-miR169c	38	39	52	75	83	95	29.8756	41.0203	47.6624	87.3686	78.0667	63.896	2.85094e-05	0.000475716	0.87521	up	[T]	Signal transduction mechanisms	Molecular Function: ATP binding (GO:0005524);; Cellular Component: plasma membrane (GO:0005886);; Cellular Component: integral component of membrane (GO:0016021);; Molecular Function: ATPase activity, coupled to transmembrane movement of substances (GO:0042626);; Biological Process: transmembrane transport (GO:0055085);;	--	[Q]	Secondary metabolites biosynthesis, transport and catabolism	ABC-2 type transporter;; ABC transporter	ABC transporter G family member 9 OS=Arabidopsis thaliana OX=3702 GN=ABCG9 PE=3 SV=2	V	Defense mechanisms	white-brown-complex ABC transporter family protein [Medicago truncatula]
	Medtr4g081950	mtr-miR169c	38	39	52	75	83	95	29.8756	41.0203	47.6624	87.3686	78.0667	63.896	2.85094e-05	0.000475716	0.87521	up	--	--	Cellular Component: extracellular region (GO:0005576);; Cellular Component: cell wall (GO:0005618);; Biological Process: plant-type cell wall organization (GO:0009664);; Cellular Component: integral component of membrane (GO:0016021);;	--	--	--	Pollen allergen;; Lytic transglycolase	Expansin-A1 OS=Arabidopsis thaliana OX=3702 GN=EXPA1 PE=2 SV=1	G	Carbohydrate transport and metabolism	expansin-A1-like protein [Medicago truncatula]
	Medtr6g054150	mtr-miR169c	38	39	52	75	83	95	29.8756	41.0203	47.6624	87.3686	78.0667	63.896	2.85094e-05	0.000475716	0.87521	up	--	--	--	--	--	--	Lateral organ boundaries (LOB) domain	LOB domain-containing protein 42 OS=Arabidopsis thaliana OX=3702 GN=LBD42 PE=2 SV=1	--	--	seed specific protein Bn15D17A [Medicago truncatula]
	Medtr2g099490	mtr-miR169c	38	39	52	75	83	95	29.8756	41.0203	47.6624	87.3686	78.0667	63.896	2.85094e-05	0.000475716	0.87521	up	--	--	Molecular Function: DNA binding (GO:0003677);; Molecular Function: transcription factor activity, sequence-specific DNA binding (GO:0003700);; Biological Process: regulation of transcription, DNA-templated (GO:0006355);; Cellular Component: CCAAT-binding factor complex (GO:0016602);;	K08064|0|mtr:MTR_2g099490|K08064 nuclear transcription factor Y, alpha | (RefSeq) CCAAT-binding transcription factor	[K]	Transcription	CCAAT-binding transcription factor (CBF-B/NF-YA) subunit B	Nuclear transcription factor Y subunit A-8 OS=Arabidopsis thaliana OX=3702 GN=NFYA8 PE=1 SV=2	K	Transcription	CCAAT-binding transcription factor [Medicago truncatula]
	Medtr8g019540	mtr-miR169c	38	39	52	75	83	95	29.8756	41.0203	47.6624	87.3686	78.0667	63.896	2.85094e-05	0.000475716	0.87521	up	--	--	Molecular Function: DNA binding (GO:0003677);; Molecular Function: transcription factor activity, sequence-specific DNA binding (GO:0003700);; Biological Process: regulation of transcription, DNA-templated (GO:0006355);; Cellular Component: CCAAT-binding factor complex (GO:0016602);;	K08064|0|mtr:MTR_8g019540|K08064 nuclear transcription factor Y, alpha | (RefSeq) CCAAT-binding transcription factor	[K]	Transcription	CCAAT-binding transcription factor (CBF-B/NF-YA) subunit B	Nuclear transcription factor Y subunit A-6 OS=Arabidopsis thaliana OX=3702 GN=NFYA6 PE=1 SV=1	K	Transcription	CCAAT-binding transcription factor [Medicago truncatula]
	Medtr3g061510	mtr-miR169c	38	39	52	75	83	95	29.8756	41.0203	47.6624	87.3686	78.0667	63.896	2.85094e-05	0.000475716	0.87521	up	--	--	Molecular Function: DNA binding (GO:0003677);; Molecular Function: transcription factor activity, sequence-specific DNA binding (GO:0003700);; Biological Process: regulation of transcription, DNA-templated (GO:0006355);; Biological Process: somatic embryogenesis (GO:0010262);; Cellular Component: CCAAT-binding factor complex (GO:0016602);; Biological Process: regulation of timing of transition fr…	K08064|0|mtr:MTR_3g061510|K08064 nuclear transcription factor Y, alpha | (RefSeq) CCAAT-binding transcription factor	[K]	Transcription	CCAAT-binding transcription factor (CBF-B/NF-YA) subunit B	Nuclear transcription factor Y subunit A-1 OS=Arabidopsis thaliana OX=3702 GN=NFYA1 PE=2 SV=1	K	Transcription	CCAAT-binding transcription factor [Medicago truncatula]
	Medtr3g022930	mtr-miR169c	38	39	52	75	83	95	29.8756	41.0203	47.6624	87.3686	78.0667	63.896	2.85094e-05	0.000475716	0.87521	up	[R]	General function prediction only	Biological Process: defense response (GO:0006952);; Biological Process: signal transduction (GO:0007165);; Molecular Function: ADP binding (GO:0043531);;	--	--	--	TIR domain;; NB-ARC domain;; TIR domain	TMV resistance protein N OS=Nicotiana glutinosa OX=35889 GN=N PE=1 SV=1	S	Function unknown	disease resistance protein (TIR-NBS-LRR class) [Medicago truncatula]
	Medtr7g109670	mtr-miR169c	38	39	52	75	83	95	29.8756	41.0203	47.6624	87.3686	78.0667	63.896	2.85094e-05	0.000475716	0.87521	up	--	;;	Molecular Function: protein serine/threonine kinase activity (GO:0004674);; Molecular Function: ATP binding (GO:0005524);; Biological Process: protein phosphorylation (GO:0006468);; Cellular Component: integral component of membrane (GO:0016021);;	--	[T]	Signal transduction mechanisms	Protein kinase domain;; Protein tyrosine kinase	Receptor-like serine/threonine-protein kinase ALE2 OS=Arabidopsis thaliana OX=3702 GN=ALE2 PE=1 SV=1	T	Signal transduction mechanisms	receptor-like Serine/Threonine-kinase ALE2-like protein [Medicago truncatula]
	Medtr8g040190	mtr-miR169c	38	39	52	75	83	95	29.8756	41.0203	47.6624	87.3686	78.0667	63.896	2.85094e-05	0.000475716	0.87521	up	--	--	Cellular Component: plasmodesma (GO:0009506);;	--	--	--	Plant family of unknown function (DUF810)	Protein unc-13 homolog OS=Arabidopsis thaliana OX=3702 GN=PATROL1 PE=2 SV=1	S	Function unknown	plant/MOJ9-14 protein [Medicago truncatula]
	Medtr0168s0060	mtr-miR169c	38	39	52	75	83	95	29.8756	41.0203	47.6624	87.3686	78.0667	63.896	2.85094e-05	0.000475716	0.87521	up	--	--	Cellular Component: integral component of membrane (GO:0016021);;	--	--	--	Zein-binding	Probable myosin-binding protein 5 OS=Arabidopsis thaliana OX=3702 GN=MYOB5 PE=2 SV=1	S	Function unknown	zein-binding protein [Medicago truncatula]
	Medtr6g013290	mtr-miR169c	38	39	52	75	83	95	29.8756	41.0203	47.6624	87.3686	78.0667	63.896	2.85094e-05	0.000475716	0.87521	up	--	--	Biological Process: mRNA splicing, via spliceosome (GO:0000398);; Molecular Function: RNA binding (GO:0003723);; Cellular Component: nucleus (GO:0005634);;	K12830|0|mtr:MTR_6g013290|K12830 splicing factor 3B subunit 3 | (RefSeq) splicing factor 3B subunit 3	[L]	Replication, recombination and repair	CPSF A subunit region;; Mono-functional DNA-alkylating methyl methanesulfonate N-term	Spliceosome-associated protein 130 B OS=Arabidopsis thaliana OX=3702 GN=SAP130B PE=2 SV=1	A	RNA processing and modification	splicing factor 3B subunit 3 [Medicago truncatula]
	Medtr7g073970	mtr-miR169c	38	39	52	75	83	95	29.8756	41.0203	47.6624	87.3686	78.0667	63.896	2.85094e-05	0.000475716	0.87521	up	[H]	Coenzyme transport and metabolism	Molecular Function: polyprenyltransferase activity (GO:0002094);; Biological Process: ubiquinone biosynthetic process (GO:0006744);; Biological Process: isoprenoid biosynthetic process (GO:0008299);; Cellular Component: integral component of mitochondrial inner membrane (GO:0031305);;	K06125|0|mtr:MTR_7g073970|K06125 4-hydroxybenzoate polyprenyltransferase [EC:2.5.1.39] | (RefSeq) 4-hydroxybenzoate polyprenyltransferase	[H]	Coenzyme transport and metabolism	UbiA prenyltransferase family	4-hydroxybenzoate polyprenyltransferase, mitochondrial OS=Arabidopsis thaliana OX=3702 GN=PPT1 PE=2 SV=1	H	Coenzyme transport and metabolism	4-hydroxybenzoate polyprenyltransferase [Medicago truncatula]
	Medtr7g007200	mtr-miR169c	38	39	52	75	83	95	29.8756	41.0203	47.6624	87.3686	78.0667	63.896	2.85094e-05	0.000475716	0.87521	up	[G]	Carbohydrate transport and metabolism	Molecular Function: monooxygenase activity (GO:0004497);; Cellular Component: chloroplast (GO:0009507);; Biological Process: photorespiration (GO:0009853);; Molecular Function: ribulose-bisphosphate carboxylase activity (GO:0016984);; Biological Process: reductive pentose-phosphate cycle (GO:0019253);; Biological Process: oxidation-reduction process (GO:0055114);;	K01602|3.76481e-124|mtr:MTR_7g007200|K01602 ribulose-bisphosphate carboxylase small chain [EC:4.1.1.39] | (RefSeq) ribulose bisphosphate carboxylase small chain	--	--	Ribulose bisphosphate carboxylase, small chain;; Ribulose-1,5-bisphosphate carboxylase small subunit	Ribulose bisphosphate carboxylase small chain 3A, chloroplastic OS=Pisum sativum OX=3888 GN=RBCS-3A PE=1 SV=1	C	Energy production and conversion	ribulose bisphosphate carboxylase small chain [Medicago truncatula]
	Medtr2g041090	mtr-miR169c	38	39	52	75	83	95	29.8756	41.0203	47.6624	87.3686	78.0667	63.896	2.85094e-05	0.000475716	0.87521	up	--	--	Molecular Function: DNA binding (GO:0003677);; Molecular Function: transcription factor activity, sequence-specific DNA binding (GO:0003700);; Biological Process: regulation of transcription, DNA-templated (GO:0006355);; Cellular Component: CCAAT-binding factor complex (GO:0016602);;	K08064|4.79142e-173|mtr:MTR_2g041090|K08064 nuclear transcription factor Y, alpha | (RefSeq) CCAAT-binding transcription factor	[K]	Transcription	CCAAT-binding transcription factor (CBF-B/NF-YA) subunit B	Nuclear transcription factor Y subunit A-3 OS=Arabidopsis thaliana OX=3702 GN=NFYA3 PE=2 SV=2	K	Transcription	CCAAT-binding transcription factor [Medicago truncatula]
	Medtr7g106450	mtr-miR169c	38	39	52	75	83	95	29.8756	41.0203	47.6624	87.3686	78.0667	63.896	2.85094e-05	0.000475716	0.87521	up	--	--	Molecular Function: transcription factor activity, sequence-specific DNA binding (GO:0003700);; Biological Process: regulation of transcription, DNA-templated (GO:0006355);;	K08064|0|mtr:MTR_7g106450|K08064 nuclear transcription factor Y, alpha | (RefSeq) CCAAT-binding transcription factor	[K]	Transcription	CCAAT-binding transcription factor (CBF-B/NF-YA) subunit B	Nuclear transcription factor Y subunit A-10 OS=Arabidopsis thaliana OX=3702 GN=NFYA10 PE=2 SV=2	K	Transcription	CCAAT-binding transcription factor [Medicago truncatula]
	Medtr1g115525	mtr-miR169c	38	39	52	75	83	95	29.8756	41.0203	47.6624	87.3686	78.0667	63.896	2.85094e-05	0.000475716	0.87521	up	--	--	Biological Process: mRNA splicing, via spliceosome (GO:0000398);; Molecular Function: RNA binding (GO:0003723);; Cellular Component: nucleus (GO:0005634);;	K12830|0|mtr:MTR_1g115525|K12830 splicing factor 3B subunit 3 | (RefSeq) splicing factor 3B subunit-like protein	[L]	Replication, recombination and repair	Mono-functional DNA-alkylating methyl methanesulfonate N-term;; CPSF A subunit region	Spliceosome-associated protein 130 B OS=Arabidopsis thaliana OX=3702 GN=SAP130B PE=2 SV=1	A	RNA processing and modification	splicing factor 3B subunit-like protein [Medicago truncatula]
	Medtr6g054080	mtr-miR169c	38	39	52	75	83	95	29.8756	41.0203	47.6624	87.3686	78.0667	63.896	2.85094e-05	0.000475716	0.87521	up	--	--	--	--	--	--	Lateral organ boundaries (LOB) domain	LOB domain-containing protein 42 OS=Arabidopsis thaliana OX=3702 GN=LBD42 PE=2 SV=1	--	--	LOB domain protein [Medicago truncatula]
	Medtr4g123593	mtr-miR169c	38	39	52	75	83	95	29.8756	41.0203	47.6624	87.3686	78.0667	63.896	2.85094e-05	0.000475716	0.87521	up	--	--	Cellular Component: integral component of membrane (GO:0016021);;	--	[S]	Function unknown	Transmembrane proteins 14C	Protein FATTY ACID EXPORT 2, chloroplastic OS=Arabidopsis thaliana OX=3702 GN=FAX2 PE=2 SV=1	S	Function unknown	transmembrane protein 14C [Medicago truncatula]
	Medtr4g061200	mtr-miR172b	17	21	17	8	8	8	13.3654	22.0879	15.5819	9.31932	7.5245	5.38072	0.0280104	0.20031	-0.636411	down	--	--	Molecular Function: DNA binding (GO:0003677);; Molecular Function: transcription factor activity, sequence-specific DNA binding (GO:0003700);; Cellular Component: nucleus (GO:0005634);; Biological Process: regulation of transcription, DNA-templated (GO:0006355);; Biological Process: multicellular organism development (GO:0007275);;	K09284|0|mtr:MTR_4g061200|K09284 AP2-like factor, euAP2 lineage | (RefSeq) AP2-like ethylene-responsive transcription factor	--	--	AP2 domain	Ethylene-responsive transcription factor RAP2-7 OS=Arabidopsis thaliana OX=3702 GN=RAP2-7 PE=2 SV=2	K	Transcription	AP2-like ethylene-responsive transcription factor [Medicago truncatula]
	Medtr8g008840	mtr-miR172b	17	21	17	8	8	8	13.3654	22.0879	15.5819	9.31932	7.5245	5.38072	0.0280104	0.20031	-0.636411	down	--	--	--	--	--	--	zinc-finger of the FCS-type, C2-C2	Protein MARD1 OS=Arabidopsis thaliana OX=3702 GN=MARD1 PE=2 SV=2	S	Function unknown	ethphon-induced protein [Medicago truncatula]
	Medtr8g017210	mtr-miR172b	17	21	17	8	8	8	13.3654	22.0879	15.5819	9.31932	7.5245	5.38072	0.0280104	0.20031	-0.636411	down	--	--	Molecular Function: nucleic acid binding (GO:0003676);; Molecular Function: metal ion binding (GO:0046872);;	--	[R]	General function prediction only	Zinc-finger double-stranded RNA-binding	Protein indeterminate-domain 7 OS=Arabidopsis thaliana OX=3702 GN=IDD7 PE=2 SV=1	S	Function unknown	C2H2-like zinc finger protein, putative [Medicago truncatula]
	Medtr3g007600	mtr-miR172b	17	21	17	8	8	8	13.3654	22.0879	15.5819	9.31932	7.5245	5.38072	0.0280104	0.20031	-0.636411	down	[T]	Signal transduction mechanisms	Molecular Function: protein serine/threonine kinase activity (GO:0004674);; Molecular Function: ATP binding (GO:0005524);; Cellular Component: plasma membrane (GO:0005886);; Biological Process: protein phosphorylation (GO:0006468);; Biological Process: defense response (GO:0006952);; Cellular Component: plasmodesma (GO:0009506);; Cellular Component: integral component of membrane (GO:0016021);; M…	--	--	--	Protein tyrosine kinase;; Protein kinase domain;; Domain of unknown function (DUF3403)	G-type lectin S-receptor-like serine/threonine-protein kinase At4g27290 OS=Arabidopsis thaliana OX=3702 GN=At4g27290 PE=3 SV=4	T	Signal transduction mechanisms	cysteine-rich RLK (receptor-like kinase) protein [Medicago truncatula]
	Medtr4g010340	mtr-miR172b	17	21	17	8	8	8	13.3654	22.0879	15.5819	9.31932	7.5245	5.38072	0.0280104	0.20031	-0.636411	down	--	--	Cellular Component: extracellular region (GO:0005576);; Cellular Component: cell wall (GO:0005618);; Molecular Function: manganese ion binding (GO:0030145);; Biological Process: oxalate metabolic process (GO:0033609);; Molecular Function: nutrient reservoir activity (GO:0045735);; Molecular Function: oxalate decarboxylase activity (GO:0046564);;	--	--	--	Cupin;; Cupin domain	Auxin-binding protein ABP20 OS=Prunus persica OX=3760 GN=ABP20 PE=2 SV=1	S	Function unknown	auxin-binding protein ABP19a [Medicago truncatula]
	Medtr4g060950	mtr-miR172b	17	21	17	8	8	8	13.3654	22.0879	15.5819	9.31932	7.5245	5.38072	0.0280104	0.20031	-0.636411	down	--	--	Molecular Function: carbamoyl-phosphate synthase (glutamine-hydrolyzing) activity (GO:0004088);;	--	--	--	Lateral organ boundaries (LOB) domain	LOB domain-containing protein 11 OS=Arabidopsis thaliana OX=3702 GN=LBD11 PE=2 SV=2	S	Function unknown	lateral organ boundaries (LOB) domain protein [Medicago truncatula]
	Medtr4g092430	mtr-miR172b	17	21	17	8	8	8	13.3654	22.0879	15.5819	9.31932	7.5245	5.38072	0.0280104	0.20031	-0.636411	down	--	--	--	--	--	--	F-box domain;; F-box-like	Putative F-box/FBD/LRR-repeat protein At1g78760 OS=Arabidopsis thaliana OX=3702 GN=At1g78760 PE=4 SV=1	S	Function unknown	cytochrome C biogenesis protein ccsA [Medicago truncatula]
	Medicago_truncatula_newGene_21333	mtr-miR172b	17	21	17	8	8	8	13.3654	22.0879	15.5819	9.31932	7.5245	5.38072	0.0280104	0.20031	-0.636411	down	[L]	Replication, recombination and repair	Molecular Function: nucleic acid binding (GO:0003676);; Molecular Function: RNA-DNA hybrid ribonuclease activity (GO:0004523);; Biological Process: RNA phosphodiester bond hydrolysis, endonucleolytic (GO:0090502);;	--	--	--	Reverse transcriptase-like;; RNase H	--	L	Replication, recombination and repair	hypothetical protein TSUD_392970 [Trifolium subterraneum]
	Medtr2g093310	mtr-miR172b	17	21	17	8	8	8	13.3654	22.0879	15.5819	9.31932	7.5245	5.38072	0.0280104	0.20031	-0.636411	down	--	--	Molecular Function: carbamoyl-phosphate synthase (glutamine-hydrolyzing) activity (GO:0004088);;	--	--	--	Lateral organ boundaries (LOB) domain	LOB domain-containing protein 11 OS=Arabidopsis thaliana OX=3702 GN=LBD11 PE=2 SV=2	S	Function unknown	lateral organ boundaries (LOB) domain protein [Medicago truncatula]
	Medtr5g031440	mtr-miR172b	17	21	17	8	8	8	13.3654	22.0879	15.5819	9.31932	7.5245	5.38072	0.0280104	0.20031	-0.636411	down	--	--	Molecular Function: DNA binding (GO:0003677);; Biological Process: regulation of transcription, DNA-templated (GO:0006355);;	--	--	--	Dof domain, zinc finger	Dof zinc finger protein DOF5.7 OS=Arabidopsis thaliana OX=3702 GN=DOF5.7 PE=2 SV=1	S	Function unknown	Dof domain zinc finger protein [Medicago truncatula]
	Medtr4g011890	mtr-miR172b	17	21	17	8	8	8	13.3654	22.0879	15.5819	9.31932	7.5245	5.38072	0.0280104	0.20031	-0.636411	down	[R]	General function prediction only	Molecular Function: peptide alpha-N-acetyltransferase activity (GO:0004596);; Cellular Component: cytoplasm (GO:0005737);; Biological Process: N-terminal peptidyl-methionine acetylation (GO:0017196);;	K20792|0|mtr:MTR_4g011890|K20792 N-alpha-acetyltransferase 15/16, NatA auxiliary subunit | (RefSeq) amino-terminal acetyltransferase, putative	[B]	Chromatin structure and dynamics	NMDA receptor-regulated protein 1;; Tetratricopeptide repeat;; Tetratricopeptide repeat;; TPR repeat;; Tetratricopeptide repeat;; Tetratricopeptide repeat;; Tetratricopeptide repeat;; Tetratricopeptide repeat;; Tetratricopeptide repeat	N-terminal acetyltransferase A complex auxiliary subunit NAA15 OS=Arabidopsis thaliana OX=3702 GN=NAA15 PE=1 SV=1	S	Function unknown	amino-terminal acetyltransferase, putative [Medicago truncatula]
	Medtr4g066290	mtr-miR172b	17	21	17	8	8	8	13.3654	22.0879	15.5819	9.31932	7.5245	5.38072	0.0280104	0.20031	-0.636411	down	--	--	Biological Process: nodule morphogenesis (GO:0009878);; Molecular Function: metal ion binding (GO:0046872);;	--	--	--	Late nodulin protein	--	--	--	Nodule Cysteine-Rich (NCR) secreted peptide [Medicago truncatula]
	Medtr4g081750	mtr-miR172b	17	21	17	8	8	8	13.3654	22.0879	15.5819	9.31932	7.5245	5.38072	0.0280104	0.20031	-0.636411	down	[T]	Signal transduction mechanisms	Molecular Function: protein serine/threonine kinase activity (GO:0004674);; Molecular Function: ATP binding (GO:0005524);; Cellular Component: plasma membrane (GO:0005886);; Biological Process: protein phosphorylation (GO:0006468);; Biological Process: defense response (GO:0006952);; Cellular Component: plasmodesma (GO:0009506);; Cellular Component: integral component of membrane (GO:0016021);; M…	--	--	--	S-locus glycoprotein domain;; Protein tyrosine kinase;; Protein kinase domain;; PAN-like domain;; D-mannose binding lectin	Receptor-like serine/threonine-protein kinase SD1-8 OS=Arabidopsis thaliana OX=3702 GN=SD18 PE=1 SV=1	--	--	S-locus lectin kinase family protein [Medicago truncatula]
	Medtr6g060600	mtr-miR172b	17	21	17	8	8	8	13.3654	22.0879	15.5819	9.31932	7.5245	5.38072	0.0280104	0.20031	-0.636411	down	--	--	Molecular Function: transcription factor activity, sequence-specific DNA binding (GO:0003700);; Cellular Component: nucleus (GO:0005634);; Biological Process: regulation of transcription, DNA-templated (GO:0006355);;	K14514|0|mtr:MTR_6g060600|K14514 ethylene-insensitive protein 3 | (RefSeq) ethylene insensitive 3 family protein	--	--	Ethylene insensitive 3	ETHYLENE INSENSITIVE 3-like 1 protein OS=Arabidopsis thaliana OX=3702 GN=EIL1 PE=1 SV=1	K	Transcription	ethylene insensitive 3 family protein [Medicago truncatula]
	Medtr2g032920	mtr-miR172b	17	21	17	8	8	8	13.3654	22.0879	15.5819	9.31932	7.5245	5.38072	0.0280104	0.20031	-0.636411	down	--	--	--	--	--	--	--	--	--	--	hypothetical protein MTR_2g032920 [Medicago truncatula]
	Medtr3g019580	mtr-miR172b	17	21	17	8	8	8	13.3654	22.0879	15.5819	9.31932	7.5245	5.38072	0.0280104	0.20031	-0.636411	down	[T]	Signal transduction mechanisms	Molecular Function: protein serine/threonine kinase activity (GO:0004674);; Molecular Function: protein tyrosine kinase activity (GO:0004713);; Molecular Function: ATP binding (GO:0005524);; Cellular Component: integral component of membrane (GO:0016021);; Biological Process: peptidyl-tyrosine phosphorylation (GO:0018108);; Molecular Function: carbohydrate binding (GO:0030246);; Biological Proces…	--	--	--	D-mannose binding lectin;; S-locus glycoprotein domain;; PAN-like domain;; Protein tyrosine kinase;; Protein kinase domain;; Protein tyrosine kinase;; Protein kinase domain	G-type lectin S-receptor-like serine/threonine-protein kinase At4g27290 OS=Arabidopsis thaliana OX=3702 GN=At4g27290 PE=3 SV=4	T	Signal transduction mechanisms	S-locus lectin kinase family protein [Medicago truncatula]
	Medtr3g013700	mtr-miR172b	17	21	17	8	8	8	13.3654	22.0879	15.5819	9.31932	7.5245	5.38072	0.0280104	0.20031	-0.636411	down	--	--	Biological Process: defense response (GO:0006952);; Molecular Function: ADP binding (GO:0043531);;	K13457|0|mtr:MTR_3g013700|K13457 disease resistance protein RPM1 | (RefSeq) NB-ARC domain disease resistance protein	[T]	Signal transduction mechanisms	NB-ARC domain;; Leucine Rich repeats (2 copies)	Disease resistance protein RPM1 OS=Arabidopsis thaliana OX=3702 GN=RPM1 PE=1 SV=1	S	Function unknown	NB-ARC domain disease resistance protein [Medicago truncatula]
	Medtr4g057950	mtr-miR172b	17	21	17	8	8	8	13.3654	22.0879	15.5819	9.31932	7.5245	5.38072	0.0280104	0.20031	-0.636411	down	--	--	--	--	--	--	--	--	--	--	hypothetical protein MTR_4g057950 [Medicago truncatula]
	Medtr1g043410	mtr-miR172b	17	21	17	8	8	8	13.3654	22.0879	15.5819	9.31932	7.5245	5.38072	0.0280104	0.20031	-0.636411	down	--	--	Molecular Function: zinc ion binding (GO:0008270);; Cellular Component: integral component of membrane (GO:0016021);;	--	[O]	Posttranslational modification, protein turnover, chaperones	Ring finger domain;; RING-H2 zinc finger domain;; RING-like zinc finger;; Zinc finger, C3HC4 type (RING finger);; Prokaryotic RING finger family 4;; Zinc finger, C3HC4 type (RING finger);; Anaphase-promoting complex subunit 11 RING-H2 finger	RING-H2 finger protein ATL1 OS=Arabidopsis thaliana OX=3702 GN=ATL1 PE=2 SV=1	O	Posttranslational modification, protein turnover, chaperones	RING-H2 zinc finger protein [Medicago truncatula]
	Medtr1g049140	mtr-miR172b	17	21	17	8	8	8	13.3654	22.0879	15.5819	9.31932	7.5245	5.38072	0.0280104	0.20031	-0.636411	down	--	--	Molecular Function: DNA binding (GO:0003677);; Molecular Function: transcription factor activity, sequence-specific DNA binding (GO:0003700);; Cellular Component: nucleus (GO:0005634);; Biological Process: regulation of transcription, DNA-templated (GO:0006355);; Biological Process: multicellular organism development (GO:0007275);; Cellular Component: integral component of membrane (GO:0016021);;	K09284|0|mtr:MTR_1g049140|K09284 AP2-like factor, euAP2 lineage | (RefSeq) AP2 domain transcription factor	--	--	AP2 domain	Ethylene-responsive transcription factor RAP2-7 OS=Arabidopsis thaliana OX=3702 GN=RAP2-7 PE=2 SV=2	K	Transcription	AP2 domain transcription factor [Medicago truncatula]
	Medtr5g055070	mtr-miR172b	17	21	17	8	8	8	13.3654	22.0879	15.5819	9.31932	7.5245	5.38072	0.0280104	0.20031	-0.636411	down	--	;;	Molecular Function: protein serine/threonine kinase activity (GO:0004674);; Molecular Function: ATP binding (GO:0005524);; Cellular Component: plasma membrane (GO:0005886);; Biological Process: protein phosphorylation (GO:0006468);; Biological Process: defense response (GO:0006952);; Cellular Component: plasmodesma (GO:0009506);; Cellular Component: integral component of membrane (GO:0016021);; M…	--	--	--	Protein tyrosine kinase;; Protein kinase domain;; D-mannose binding lectin;; S-locus glycoprotein domain;; PAN-like domain;; Domain of unknown function (DUF3403)	G-type lectin S-receptor-like serine/threonine-protein kinase At4g27290 OS=Arabidopsis thaliana OX=3702 GN=At4g27290 PE=3 SV=4	T	Signal transduction mechanisms	S-locus lectin kinase family protein [Medicago truncatula]
	Medtr3g117850	mtr-miR172b	17	21	17	8	8	8	13.3654	22.0879	15.5819	9.31932	7.5245	5.38072	0.0280104	0.20031	-0.636411	down	[T]	Signal transduction mechanisms	Molecular Function: protein kinase activity (GO:0004672);; Molecular Function: ATP binding (GO:0005524);; Biological Process: protein phosphorylation (GO:0006468);; Molecular Function: hydrolase activity (GO:0016787);;	K04733|0|mtr:MTR_3g117850|K04733 interleukin-1 receptor-associated kinase 4 [EC:2.7.11.1] | (RefSeq) adenine nucleotide alpha hydrolase-like domain kinase	[T]	Signal transduction mechanisms	Protein kinase domain;; Protein tyrosine kinase	Receptor-like cytosolic serine/threonine-protein kinase RBK1 OS=Arabidopsis thaliana OX=3702 GN=RBK1 PE=1 SV=1	T	Signal transduction mechanisms	adenine nucleotide alpha hydrolase-like domain kinase [Medicago truncatula]
	Medtr4g015010	mtr-miR172b	17	21	17	8	8	8	13.3654	22.0879	15.5819	9.31932	7.5245	5.38072	0.0280104	0.20031	-0.636411	down	--	--	Cellular Component: integral component of membrane (GO:0016021);;	--	--	--	--	--	S	Function unknown	transmembrane protein, putative [Medicago truncatula]
	Medtr4g116330	mtr-miR172b	17	21	17	8	8	8	13.3654	22.0879	15.5819	9.31932	7.5245	5.38072	0.0280104	0.20031	-0.636411	down	--	--	Cellular Component: integral component of membrane (GO:0016021);;	--	--	--	F-box-like;; F-box domain;; F-box associated	F-box/kelch-repeat protein At3g06240 OS=Arabidopsis thaliana OX=3702 GN=At3g06240 PE=2 SV=1	S	Function unknown	F-box protein interaction domain protein [Medicago truncatula]
	Medtr5g013950	mtr-miR172b	17	21	17	8	8	8	13.3654	22.0879	15.5819	9.31932	7.5245	5.38072	0.0280104	0.20031	-0.636411	down	--	--	Biological Process: carbohydrate metabolic process (GO:0005975);; Molecular Function: intramolecular transferase activity, phosphotransferases (GO:0016868);;	--	[R]	General function prediction only	PPR repeat;; PPR repeat family;; PPR repeat;; Pentatricopeptide repeat domain;; Tetratricopeptide repeat;; Tetratricopeptide repeat	Pentatricopeptide repeat-containing protein At1g32415, mitochondrial OS=Arabidopsis thaliana OX=3702 GN=PCMP-E56 PE=2 SV=1	S	Function unknown	pentatricopeptide (PPR) repeat protein [Medicago truncatula]
	Medtr4g094868	mtr-miR172b	17	21	17	8	8	8	13.3654	22.0879	15.5819	9.31932	7.5245	5.38072	0.0280104	0.20031	-0.636411	down	--	--	Molecular Function: DNA binding (GO:0003677);; Molecular Function: transcription factor activity, sequence-specific DNA binding (GO:0003700);; Cellular Component: nucleus (GO:0005634);; Biological Process: regulation of transcription, DNA-templated (GO:0006355);; Biological Process: multicellular organism development (GO:0007275);;	K09284|0|mtr:MTR_4g094868|K09284 AP2-like factor, euAP2 lineage | (RefSeq) AP2 domain transcription factor	--	--	AP2 domain	Floral homeotic protein APETALA 2 OS=Arabidopsis thaliana OX=3702 GN=AP2 PE=1 SV=1	K	Transcription	AP2 domain transcription factor [Medicago truncatula]
	Medtr8g018170	mtr-miR172b	17	21	17	8	8	8	13.3654	22.0879	15.5819	9.31932	7.5245	5.38072	0.0280104	0.20031	-0.636411	down	[K]	Transcription	Biological Process: defense response (GO:0006952);; Biological Process: signal transduction (GO:0007165);; Molecular Function: ADP binding (GO:0043531);;	--	--	--	TIR domain;; NB-ARC domain;; TIR domain	TMV resistance protein N OS=Nicotiana glutinosa OX=35889 GN=N PE=1 SV=1	S	Function unknown	disease resistance protein (TIR-NBS-LRR class), putative [Medicago truncatula]
	Medtr1g081000	mtr-miR172b	17	21	17	8	8	8	13.3654	22.0879	15.5819	9.31932	7.5245	5.38072	0.0280104	0.20031	-0.636411	down	[T]	Signal transduction mechanisms	Molecular Function: protein serine/threonine kinase activity (GO:0004674);; Molecular Function: ATP binding (GO:0005524);; Biological Process: protein phosphorylation (GO:0006468);;	K08857|0|mtr:MTR_1g081000|K08857 NIMA (never in mitosis gene a)-related kinase 1/4/5 [EC:2.7.11.1] | (RefSeq) Serine/Threonine-kinase Nek4	[R]	General function prediction only	Protein kinase domain;; Protein tyrosine kinase	Serine/threonine-protein kinase Nek2 OS=Oryza sativa subsp. indica OX=39946 GN=NEK2 PE=3 SV=1	T	Signal transduction mechanisms	Serine/Threonine-kinase Nek4 [Medicago truncatula]
	Medtr2g035460	mtr-miR172b	17	21	17	8	8	8	13.3654	22.0879	15.5819	9.31932	7.5245	5.38072	0.0280104	0.20031	-0.636411	down	[R]	General function prediction only	Molecular Function: catalytic activity (GO:0003824);; Molecular Function: molybdenum ion binding (GO:0030151);; Molecular Function: pyridoxal phosphate binding (GO:0030170);;	--	[R]	General function prediction only	MOSC N-terminal beta barrel domain;; MOSC domain	Molybdenum cofactor sulfurase OS=Oryza sativa subsp. japonica OX=39947 GN=MCSU3 PE=2 SV=2	S	Function unknown	Mo-molybdopterin cofactor sulfurase [Medicago truncatula]
	Medtr2g093060	mtr-miR172b	17	21	17	8	8	8	13.3654	22.0879	15.5819	9.31932	7.5245	5.38072	0.0280104	0.20031	-0.636411	down	--	--	Molecular Function: DNA binding (GO:0003677);; Molecular Function: transcription factor activity, sequence-specific DNA binding (GO:0003700);; Cellular Component: nucleus (GO:0005634);; Biological Process: regulation of transcription, DNA-templated (GO:0006355);; Biological Process: multicellular organism development (GO:0007275);;	K09284|0|mtr:MTR_2g093060|K09284 AP2-like factor, euAP2 lineage | (RefSeq) AP2-like ethylene-responsive transcription factor	--	--	AP2 domain	Ethylene-responsive transcription factor RAP2-7 OS=Arabidopsis thaliana OX=3702 GN=RAP2-7 PE=2 SV=2	K	Transcription	AP2-like ethylene-responsive transcription factor [Medicago truncatula]
	Medtr4g081730	mtr-miR172b	17	21	17	8	8	8	13.3654	22.0879	15.5819	9.31932	7.5245	5.38072	0.0280104	0.20031	-0.636411	down	[T]	Signal transduction mechanisms	Molecular Function: protein serine/threonine kinase activity (GO:0004674);; Molecular Function: ATP binding (GO:0005524);; Cellular Component: plasma membrane (GO:0005886);; Biological Process: protein phosphorylation (GO:0006468);; Biological Process: defense response (GO:0006952);; Cellular Component: plasmodesma (GO:0009506);; Cellular Component: integral component of membrane (GO:0016021);; M…	--	--	--	Protein tyrosine kinase;; S-locus glycoprotein domain;; D-mannose binding lectin;; Protein kinase domain;; PAN-like domain;; Domain of unknown function (DUF3403);; Protein tyrosine kinase	G-type lectin S-receptor-like serine/threonine-protein kinase At4g27290 OS=Arabidopsis thaliana OX=3702 GN=At4g27290 PE=3 SV=4	T	Signal transduction mechanisms	cysteine-rich RLK (receptor-like kinase) protein [Medicago truncatula]
	Medtr5g069890	mtr-miR172b	17	21	17	8	8	8	13.3654	22.0879	15.5819	9.31932	7.5245	5.38072	0.0280104	0.20031	-0.636411	down	--	--	--	--	--	--	--	--	--	--	Nodule-specific Glycine Rich Peptide [Medicago truncatula]
	Medtr8g089540	mtr-miR172b	17	21	17	8	8	8	13.3654	22.0879	15.5819	9.31932	7.5245	5.38072	0.0280104	0.20031	-0.636411	down	--	--	--	--	--	--	Arabidopsis phospholipase-like protein (PEARLI 4)	--	--	--	plant phospholipase-like protein [Medicago truncatula]
	Medtr6g005070	mtr-miR172b	17	21	17	8	8	8	13.3654	22.0879	15.5819	9.31932	7.5245	5.38072	0.0280104	0.20031	-0.636411	down	--	--	Molecular Function: carbamoyl-phosphate synthase (glutamine-hydrolyzing) activity (GO:0004088);;	--	--	--	Lateral organ boundaries (LOB) domain	LOB domain-containing protein 25 OS=Arabidopsis thaliana OX=3702 GN=LBD25 PE=2 SV=3	S	Function unknown	lateral organ boundaries (LOB) domain protein [Medicago truncatula]
	Medtr3g019530	mtr-miR172b	17	21	17	8	8	8	13.3654	22.0879	15.5819	9.31932	7.5245	5.38072	0.0280104	0.20031	-0.636411	down	[T]	Signal transduction mechanisms	Molecular Function: protein serine/threonine kinase activity (GO:0004674);; Molecular Function: protein tyrosine kinase activity (GO:0004713);; Molecular Function: ATP binding (GO:0005524);; Cellular Component: integral component of membrane (GO:0016021);; Biological Process: peptidyl-tyrosine phosphorylation (GO:0018108);; Molecular Function: carbohydrate binding (GO:0030246);; Biological Proces…	--	--	--	D-mannose binding lectin;; S-locus glycoprotein domain;; PAN-like domain;; Protein tyrosine kinase;; Protein kinase domain;; Protein tyrosine kinase;; Protein kinase domain	G-type lectin S-receptor-like serine/threonine-protein kinase At4g27290 OS=Arabidopsis thaliana OX=3702 GN=At4g27290 PE=3 SV=4	T	Signal transduction mechanisms	S-locus lectin kinase family protein [Medicago truncatula]
	Medtr4g079390	mtr-miR172b	17	21	17	8	8	8	13.3654	22.0879	15.5819	9.31932	7.5245	5.38072	0.0280104	0.20031	-0.636411	down	[R]	General function prediction only	--	K15201|0|mtr:MTR_4g079390|K15201 general transcription factor 3C polypeptide 3 (transcription factor C subunit 4) | (RefSeq) general transcription factor 3C-like protein	[K]	Transcription	Tetratricopeptide repeat;; Tetratricopeptide repeat;; Tetratricopeptide repeat;; Tetratricopeptide repeat;; Tetratricopeptide repeat;; Tetratricopeptide repeat;; Tetratricopeptide repeat;; Tetratricopeptide repeat	--	K	Transcription	general transcription factor 3C-like protein [Medicago truncatula]
	Medtr4g081650	mtr-miR172b	17	21	17	8	8	8	13.3654	22.0879	15.5819	9.31932	7.5245	5.38072	0.0280104	0.20031	-0.636411	down	[T]	Signal transduction mechanisms	Molecular Function: protein serine/threonine kinase activity (GO:0004674);; Molecular Function: ATP binding (GO:0005524);; Cellular Component: plasma membrane (GO:0005886);; Biological Process: protein phosphorylation (GO:0006468);; Biological Process: defense response (GO:0006952);; Cellular Component: plasmodesma (GO:0009506);; Cellular Component: integral component of membrane (GO:0016021);; M…	--	--	--	Protein tyrosine kinase;; Protein kinase domain;; D-mannose binding lectin;; S-locus glycoprotein domain;; PAN-like domain	Receptor-like serine/threonine-protein kinase SD1-8 OS=Arabidopsis thaliana OX=3702 GN=SD18 PE=1 SV=1	--	--	S-locus lectin kinase family protein [Medicago truncatula]
	Medtr8g073190	mtr-miR172b	17	21	17	8	8	8	13.3654	22.0879	15.5819	9.31932	7.5245	5.38072	0.0280104	0.20031	-0.636411	down	[T]	Signal transduction mechanisms	Molecular Function: ribonuclease activity (GO:0004540);; Molecular Function: protein kinase activity (GO:0004672);; Molecular Function: ATP binding (GO:0005524);; Biological Process: mRNA processing (GO:0006397);; Biological Process: protein phosphorylation (GO:0006468);; Cellular Component: membrane (GO:0016020);; Biological Process: RNA phosphodiester bond hydrolysis (GO:0090501);;	K08852|0|mtr:MTR_8g073190|K08852 serine/threonine-protein kinase/endoribonuclease IRE1 [EC:2.7.11.1 3.1.26.-] | (RefSeq) endoribonuclease/kinase IRE1-like protein	[T]	Signal transduction mechanisms	Ribonuclease 2-5A;; Protein kinase domain;; Protein tyrosine kinase	Serine/threonine-protein kinase/endoribonuclease IRE1a OS=Arabidopsis thaliana OX=3702 GN=IRE1A PE=1 SV=1	T	Signal transduction mechanisms	endoribonuclease/kinase IRE1-like protein [Medicago truncatula]
	Medtr4g054920	mtr-miR172b	17	21	17	8	8	8	13.3654	22.0879	15.5819	9.31932	7.5245	5.38072	0.0280104	0.20031	-0.636411	down	[QV]	Secondary metabolites biosynthesis, transport and catabolism ;; Defense mechanisms	Molecular Function: monooxygenase activity (GO:0004497);; Molecular Function: iron ion binding (GO:0005506);; Cellular Component: integral component of membrane (GO:0016021);; Molecular Function: oxidoreductase activity, acting on paired donors, with incorporation or reduction of molecular oxygen (GO:0016705);; Molecular Function: heme binding (GO:0020037);; Biological Process: oxidation-reductio…	--	[QI]	--	Cytochrome P450	Cytochrome P450 94C1 OS=Arabidopsis thaliana OX=3702 GN=CYP94C1 PE=1 SV=1	Q	Secondary metabolites biosynthesis, transport and catabolism	cytochrome P450 family 94 protein [Medicago truncatula]
	Medtr3g007510	mtr-miR172b	17	21	17	8	8	8	13.3654	22.0879	15.5819	9.31932	7.5245	5.38072	0.0280104	0.20031	-0.636411	down	[T]	Signal transduction mechanisms	Molecular Function: protein serine/threonine kinase activity (GO:0004674);; Molecular Function: ATP binding (GO:0005524);; Cellular Component: plasma membrane (GO:0005886);; Biological Process: protein phosphorylation (GO:0006468);; Biological Process: defense response (GO:0006952);; Cellular Component: plasmodesma (GO:0009506);; Cellular Component: integral component of membrane (GO:0016021);; M…	--	--	--	Protein tyrosine kinase;; Protein kinase domain;; D-mannose binding lectin;; S-locus glycoprotein domain;; PAN-like domain;; Domain of unknown function (DUF3403)	G-type lectin S-receptor-like serine/threonine-protein kinase At4g27290 OS=Arabidopsis thaliana OX=3702 GN=At4g27290 PE=3 SV=4	T	Signal transduction mechanisms	S-locus lectin kinase family protein [Medicago truncatula]
	Medtr4g095400	mtr-miR172b	17	21	17	8	8	8	13.3654	22.0879	15.5819	9.31932	7.5245	5.38072	0.0280104	0.20031	-0.636411	down	[T]	Signal transduction mechanisms	Molecular Function: protein serine/threonine kinase activity (GO:0004674);; Molecular Function: ATP binding (GO:0005524);; Biological Process: protein phosphorylation (GO:0006468);;	K03097|0|mtr:MTR_4g095400|K03097 casein kinase II subunit alpha [EC:2.7.11.1] | (RefSeq) casein kinase	[TDK]	--	Protein kinase domain;; Protein tyrosine kinase;; Phosphotransferase enzyme family	Casein kinase II subunit alpha-1 OS=Arabidopsis thaliana OX=3702 GN=CKA1 PE=1 SV=3	T	Signal transduction mechanisms	casein kinase [Medicago truncatula]
	Medtr1g038430	mtr-miR172b	17	21	17	8	8	8	13.3654	22.0879	15.5819	9.31932	7.5245	5.38072	0.0280104	0.20031	-0.636411	down	[C]	Energy production and conversion	Cellular Component: cytoplasm (GO:0005737);; Cellular Component: integral component of membrane (GO:0016021);;	--	[O]	Posttranslational modification, protein turnover, chaperones	DnaJ domain;; 4Fe-4S single cluster domain of Ferredoxin I;; 4Fe-4S single cluster domain	Chaperone protein dnaJ C76, chloroplastic OS=Arabidopsis thaliana OX=3702 GN=DJC76 PE=2 SV=1	C	Energy production and conversion	DnaJ heat shock amino-terminal domain protein [Medicago truncatula]
	Medtr2g087390	mtr-miR172b	17	21	17	8	8	8	13.3654	22.0879	15.5819	9.31932	7.5245	5.38072	0.0280104	0.20031	-0.636411	down	--	--	--	--	--	--	Fantastic Four meristem regulator	Protein FAF-like, chloroplastic OS=Arabidopsis thaliana OX=3702 GN=At5g22090 PE=2 SV=1	S	Function unknown	FAF-like protein [Medicago truncatula]
	Medtr2g103280	mtr-miR172b	17	21	17	8	8	8	13.3654	22.0879	15.5819	9.31932	7.5245	5.38072	0.0280104	0.20031	-0.636411	down	[HI]	Coenzyme transport and metabolism ;; Lipid transport and metabolism	--	--	--	--	Biotin-requiring enzyme	Biotin carboxyl carrier protein of acetyl-CoA carboxylase 2, chloroplastic OS=Arabidopsis thaliana OX=3702 GN=BCCP2 PE=1 SV=1	S	Function unknown	biotin carboxyl carrier acetyl-CoA carboxylase [Medicago truncatula]
	Medtr3g010260	mtr-miR172b	17	21	17	8	8	8	13.3654	22.0879	15.5819	9.31932	7.5245	5.38072	0.0280104	0.20031	-0.636411	down	[O]	Posttranslational modification, protein turnover, chaperones	Molecular Function: protein serine/threonine kinase activity (GO:0004674);; Molecular Function: ATP binding (GO:0005524);; Cellular Component: nucleus (GO:0005634);; Cellular Component: cytoplasm (GO:0005737);; Cellular Component: plasma membrane (GO:0005886);; Biological Process: protein phosphorylation (GO:0006468);; Biological Process: intracellular signal transduction (GO:0035556);;	--	[R]	General function prediction only	Protein kinase domain;; Protein tyrosine kinase	Serine/threonine-protein kinase KIPK1 OS=Arabidopsis thaliana OX=3702 GN=KIPK1 PE=1 SV=1	T	Signal transduction mechanisms	Serine/Threonine-kinase KIPK-like protein [Medicago truncatula]
	Medtr5g015580	mtr-miR172b	17	21	17	8	8	8	13.3654	22.0879	15.5819	9.31932	7.5245	5.38072	0.0280104	0.20031	-0.636411	down	--	--	Cellular Component: mitochondrial outer membrane (GO:0005741);; Molecular Function: voltage-gated anion channel activity (GO:0008308);; Biological Process: regulation of anion transmembrane transport (GO:1903959);;	K15040|0|mtr:MTR_5g015580|K15040 voltage-dependent anion channel protein 2 | (RefSeq) porin/voltage-dependent anion-selective channel protein	[P]	Inorganic ion transport and metabolism	Eukaryotic porin	Mitochondrial outer membrane protein porin 2 OS=Arabidopsis thaliana OX=3702 GN=VDAC2 PE=1 SV=1	U	Intracellular trafficking, secretion, and vesicular transport	porin/voltage-dependent anion-selective channel protein [Medicago truncatula]
	Medtr7g113250	mtr-miR172b	17	21	17	8	8	8	13.3654	22.0879	15.5819	9.31932	7.5245	5.38072	0.0280104	0.20031	-0.636411	down	--	--	Molecular Function: DNA binding (GO:0003677);;	--	--	--	--	--	S	Function unknown	hypothetical protein MTR_7g113250 [Medicago truncatula]
	Medtr8g465990	mtr-miR172b	17	21	17	8	8	8	13.3654	22.0879	15.5819	9.31932	7.5245	5.38072	0.0280104	0.20031	-0.636411	down	[T]	Signal transduction mechanisms	Molecular Function: protein serine/threonine kinase activity (GO:0004674);; Molecular Function: ATP binding (GO:0005524);; Cellular Component: plasma membrane (GO:0005886);; Biological Process: protein phosphorylation (GO:0006468);; Biological Process: defense response (GO:0006952);; Cellular Component: plasmodesma (GO:0009506);; Cellular Component: integral component of membrane (GO:0016021);; M…	--	--	--	Protein tyrosine kinase;; Protein kinase domain;; S-locus glycoprotein domain;; D-mannose binding lectin;; PAN-like domain;; Domain of unknown function (DUF3403)	G-type lectin S-receptor-like serine/threonine-protein kinase At4g27290 OS=Arabidopsis thaliana OX=3702 GN=At4g27290 PE=3 SV=4	T	Signal transduction mechanisms	S-locus lectin kinase family protein [Medicago truncatula]
	Medtr4g081640	mtr-miR172b	17	21	17	8	8	8	13.3654	22.0879	15.5819	9.31932	7.5245	5.38072	0.0280104	0.20031	-0.636411	down	[NW]	Cell motility ;; Extracellular structures	Molecular Function: protein serine/threonine kinase activity (GO:0004674);; Molecular Function: ATP binding (GO:0005524);; Biological Process: protein phosphorylation (GO:0006468);; Cellular Component: integral component of membrane (GO:0016021);; Molecular Function: carbohydrate binding (GO:0030246);; Biological Process: recognition of pollen (GO:0048544);;	--	--	--	Protein tyrosine kinase;; Protein kinase domain;; D-mannose binding lectin;; S-locus glycoprotein domain;; PAN-like domain	G-type lectin S-receptor-like serine/threonine-protein kinase At4g27290 OS=Arabidopsis thaliana OX=3702 GN=At4g27290 PE=3 SV=4	--	--	S-locus lectin kinase family protein [Medicago truncatula]
	Medtr3g088660	mtr-miR172b	17	21	17	8	8	8	13.3654	22.0879	15.5819	9.31932	7.5245	5.38072	0.0280104	0.20031	-0.636411	down	--	--	--	K10523|1.56788e-176|mtr:MTR_3g088660|K10523 speckle-type POZ protein | (RefSeq) broad-complex, tramtrack and bric A brac protein	[DR]	--	BTB/POZ domain	BTB/POZ domain-containing protein At4g08455 OS=Arabidopsis thaliana OX=3702 GN=At4g08455 PE=1 SV=1	S	Function unknown	broad-complex, tramtrack and bric A brac protein [Medicago truncatula]
	Medtr8g018260	mtr-miR172b	17	21	17	8	8	8	13.3654	22.0879	15.5819	9.31932	7.5245	5.38072	0.0280104	0.20031	-0.636411	down	[K]	Transcription	Biological Process: defense response (GO:0006952);; Biological Process: signal transduction (GO:0007165);; Molecular Function: ADP binding (GO:0043531);;	--	--	--	TIR domain;; NB-ARC domain;; TIR domain	Disease resistance-like protein DSC1 OS=Arabidopsis thaliana OX=3702 GN=DSC1 PE=1 SV=1	S	Function unknown	disease resistance protein (TIR-NBS-LRR class) [Medicago truncatula]
	Medicago_truncatula_newGene_11845	mtr-miR172b	17	21	17	8	8	8	13.3654	22.0879	15.5819	9.31932	7.5245	5.38072	0.0280104	0.20031	-0.636411	down	--	--	--	--	--	--	--	--	--	--	disease resistance protein, partial [Trifolium pratense]
	Medtr3g007650	mtr-miR172b	17	21	17	8	8	8	13.3654	22.0879	15.5819	9.31932	7.5245	5.38072	0.0280104	0.20031	-0.636411	down	[T]	Signal transduction mechanisms	Molecular Function: protein serine/threonine kinase activity (GO:0004674);; Molecular Function: ATP binding (GO:0005524);; Cellular Component: plasma membrane (GO:0005886);; Biological Process: protein phosphorylation (GO:0006468);; Biological Process: defense response (GO:0006952);; Cellular Component: plasmodesma (GO:0009506);; Cellular Component: integral component of membrane (GO:0016021);; M…	--	--	--	Protein tyrosine kinase;; Protein kinase domain;; S-locus glycoprotein domain;; D-mannose binding lectin;; PAN-like domain;; Domain of unknown function (DUF3403)	G-type lectin S-receptor-like serine/threonine-protein kinase At4g27290 OS=Arabidopsis thaliana OX=3702 GN=At4g27290 PE=3 SV=4	T	Signal transduction mechanisms	S-locus lectin kinase family protein [Medicago truncatula]
	Medtr3g019500	mtr-miR172b	17	21	17	8	8	8	13.3654	22.0879	15.5819	9.31932	7.5245	5.38072	0.0280104	0.20031	-0.636411	down	[NW]	Cell motility ;; Extracellular structures	Molecular Function: protein serine/threonine kinase activity (GO:0004674);; Molecular Function: protein tyrosine kinase activity (GO:0004713);; Molecular Function: ATP binding (GO:0005524);; Cellular Component: integral component of membrane (GO:0016021);; Biological Process: peptidyl-tyrosine phosphorylation (GO:0018108);; Molecular Function: carbohydrate binding (GO:0030246);; Biological Proces…	--	--	--	Protein tyrosine kinase;; Protein kinase domain;; D-mannose binding lectin;; S-locus glycoprotein domain;; PAN-like domain;; Protein tyrosine kinase	G-type lectin S-receptor-like serine/threonine-protein kinase At4g27290 OS=Arabidopsis thaliana OX=3702 GN=At4g27290 PE=3 SV=4	T	Signal transduction mechanisms	S-locus lectin kinase family protein [Medicago truncatula]
	Medtr2g096160	mtr-miR172b	17	21	17	8	8	8	13.3654	22.0879	15.5819	9.31932	7.5245	5.38072	0.0280104	0.20031	-0.636411	down	[T]	Signal transduction mechanisms	Molecular Function: protein serine/threonine kinase activity (GO:0004674);; Molecular Function: ATP binding (GO:0005524);; Biological Process: protein phosphorylation (GO:0006468);; Cellular Component: integral component of membrane (GO:0016021);;	--	[T]	Signal transduction mechanisms	Protein tyrosine kinase;; Protein kinase domain;; Carbohydrate-binding protein of the ER;; Di-glucose binding within endoplasmic reticulum	Receptor-like protein kinase HERK 1 OS=Arabidopsis thaliana OX=3702 GN=HERK1 PE=1 SV=1	T	Signal transduction mechanisms	receptor-like kinase, putative [Medicago truncatula]
	Medtr1g100210	mtr-miR172b	17	21	17	8	8	8	13.3654	22.0879	15.5819	9.31932	7.5245	5.38072	0.0280104	0.20031	-0.636411	down	[J]	Translation, ribosomal structure and biogenesis	Molecular Function: nucleic acid binding (GO:0003676);; Cellular Component: cytosol (GO:0005829);; Biological Process: nucleobase-containing compound metabolic process (GO:0006139);; Molecular Function: methyltransferase activity (GO:0008168);; Biological Process: methylation (GO:0032259);;	--	[K]	Transcription	MT-A70	Methyltransferase-like protein 1 OS=Arabidopsis thaliana OX=3702 GN=EMB1691 PE=2 SV=1	S	Function unknown	methyltransferase-like protein [Medicago truncatula]
	Medtr7g108470	mtr-miR172b	17	21	17	8	8	8	13.3654	22.0879	15.5819	9.31932	7.5245	5.38072	0.0280104	0.20031	-0.636411	down	--	--	Molecular Function: DNA binding (GO:0003677);;	--	--	--	--	--	S	Function unknown	hypothetical protein MTR_7g108470 [Medicago truncatula]
	Medtr6g034265	mtr-miR172b	17	21	17	8	8	8	13.3654	22.0879	15.5819	9.31932	7.5245	5.38072	0.0280104	0.20031	-0.636411	down	[V]	Defense mechanisms	Molecular Function: ATP binding (GO:0005524);; Cellular Component: integral component of membrane (GO:0016021);; Molecular Function: ATPase activity, coupled to transmembrane movement of substances (GO:0042626);; Biological Process: transmembrane transport (GO:0055085);;	K05666|0|mtr:MTR_6g034265|K05666 ATP-binding cassette, subfamily C (CFTR/MRP), member 2 | (RefSeq) ABC transporter family protein	[Q]	Secondary metabolites biosynthesis, transport and catabolism	ABC transporter;; ABC transporter transmembrane region;; P-loop containing region of AAA domain;; AAA domain, putative AbiEii toxin, Type IV TA system;; 50S ribosome-binding GTPase;; Domain of unknown function DUF87;; Type II/IV secretion system protein	ABC transporter C family member 10 OS=Arabidopsis thaliana OX=3702 GN=ABCC10 PE=2 SV=2	V	Defense mechanisms	ABC transporter family protein [Medicago truncatula]
	Medtr3g018780	mtr-miR172b	17	21	17	8	8	8	13.3654	22.0879	15.5819	9.31932	7.5245	5.38072	0.0280104	0.20031	-0.636411	down	--	--	Molecular Function: calcium ion binding (GO:0005509);; Molecular Function: calcium-dependent phospholipid binding (GO:0005544);;	K17095|0|mtr:MTR_3g018780|K17095 annexin A7/11 | (RefSeq) annexin D8	[U]	Intracellular trafficking, secretion, and vesicular transport	Annexin	Annexin-like protein RJ4 OS=Fragaria ananassa OX=3747 PE=2 SV=2	S	Function unknown	annexin D8 [Medicago truncatula]
	Medtr2g072150	mtr-miR172b	17	21	17	8	8	8	13.3654	22.0879	15.5819	9.31932	7.5245	5.38072	0.0280104	0.20031	-0.636411	down	[R]	General function prediction only	Molecular Function: ATP binding (GO:0005524);; Biological Process: defense response (GO:0006952);; Cellular Component: integral component of membrane (GO:0016021);; Molecular Function: ADP binding (GO:0043531);;	--	[T]	Signal transduction mechanisms	NB-ARC domain	Probable disease resistance protein At4g27220 OS=Arabidopsis thaliana OX=3702 GN=At4g27220 PE=2 SV=1	S	Function unknown	disease resistance protein (CC-NBS-LRR class) family protein [Medicago truncatula]
	Medicago_truncatula_newGene_1274	mtr-miR172b	17	21	17	8	8	8	13.3654	22.0879	15.5819	9.31932	7.5245	5.38072	0.0280104	0.20031	-0.636411	down	--	--	--	--	--	--	MULE transposase domain;; FAR1 DNA-binding domain;; Transposase, Mutator family	Protein FAR1-RELATED SEQUENCE 5 OS=Arabidopsis thaliana OX=3702 GN=FRS5 PE=1 SV=1	S	Function unknown	hypothetical protein TSUD_401200 [Trifolium subterraneum]
	Medtr2g449800	mtr-miR172b	17	21	17	8	8	8	13.3654	22.0879	15.5819	9.31932	7.5245	5.38072	0.0280104	0.20031	-0.636411	down	--	--	Cellular Component: integral component of membrane (GO:0016021);;	--	[R]	General function prediction only	--	Putative ribonuclease H protein At1g65750 OS=Arabidopsis thaliana OX=3702 GN=At1g65750 PE=3 SV=1	S	Function unknown	transmembrane protein, putative [Medicago truncatula]
	Medtr1g116330	mtr-miR172b	17	21	17	8	8	8	13.3654	22.0879	15.5819	9.31932	7.5245	5.38072	0.0280104	0.20031	-0.636411	down	--	--	--	--	--	--	--	--	S	Function unknown	PRLI-interacting factor A [Medicago truncatula]
	Medtr3g071590	mtr-miR172b	17	21	17	8	8	8	13.3654	22.0879	15.5819	9.31932	7.5245	5.38072	0.0280104	0.20031	-0.636411	down	--	--	--	--	--	--	Lateral organ boundaries (LOB) domain	LOB domain-containing protein 12 OS=Arabidopsis thaliana OX=3702 GN=LBD12 PE=1 SV=2	S	Function unknown	lateral organ boundaries (LOB) domain protein [Medicago truncatula]
	Medtr3g085840	mtr-miR172b	17	21	17	8	8	8	13.3654	22.0879	15.5819	9.31932	7.5245	5.38072	0.0280104	0.20031	-0.636411	down	[L]	Replication, recombination and repair	Biological Process: resolution of meiotic recombination intermediates (GO:0000712);; Biological Process: sister chromatid segregation (GO:0000819);; Molecular Function: DNA binding (GO:0003677);; Molecular Function: DNA topoisomerase type II (ATP-hydrolyzing) activity (GO:0003918);; Molecular Function: ATP binding (GO:0005524);; Cellular Component: nucleus (GO:0005634);; Biological Process: DNA t…	K03164|0|mtr:MTR_3g085840|K03164 DNA topoisomerase II [EC:5.99.1.3] | (RefSeq) DNA topoisomerase IV subunit A	[B]	Chromatin structure and dynamics	DNA gyrase/topoisomerase IV, subunit A;; C-terminal associated domain of TOPRIM;; DNA gyrase B;; Histidine kinase-, DNA gyrase B-, and HSP90-like ATPase	DNA topoisomerase 2 OS=Pisum sativum OX=3888 GN=TOP2 PE=2 SV=1	L	Replication, recombination and repair	DNA topoisomerase IV subunit A [Medicago truncatula]
	Medtr8g081060	mtr-miR172b	17	21	17	8	8	8	13.3654	22.0879	15.5819	9.31932	7.5245	5.38072	0.0280104	0.20031	-0.636411	down	--	--	Cellular Component: integral component of membrane (GO:0016021);;	--	--	--	--	--	--	--	transmembrane protein, putative [Medicago truncatula]
	Medtr5g016810	mtr-miR172b	17	21	17	8	8	8	13.3654	22.0879	15.5819	9.31932	7.5245	5.38072	0.0280104	0.20031	-0.636411	down	--	--	Molecular Function: DNA binding (GO:0003677);; Molecular Function: transcription factor activity, sequence-specific DNA binding (GO:0003700);; Cellular Component: nucleus (GO:0005634);; Biological Process: regulation of transcription, DNA-templated (GO:0006355);; Biological Process: multicellular organism development (GO:0007275);;	K09284|0|mtr:MTR_5g016810|K09284 AP2-like factor, euAP2 lineage | (RefSeq) AP2 domain transcription factor	--	--	AP2 domain	Floral homeotic protein APETALA 2 OS=Arabidopsis thaliana OX=3702 GN=AP2 PE=1 SV=1	K	Transcription	AP2 domain transcription factor [Medicago truncatula]
	Medtr1g084760	mtr-miR172b	17	21	17	8	8	8	13.3654	22.0879	15.5819	9.31932	7.5245	5.38072	0.0280104	0.20031	-0.636411	down	[T]	Signal transduction mechanisms	Molecular Function: protein serine/threonine kinase activity (GO:0004674);; Molecular Function: ATP binding (GO:0005524);; Biological Process: protein phosphorylation (GO:0006468);;	--	[G]	Carbohydrate transport and metabolism	Protein kinase domain;; Protein tyrosine kinase	Glycogen synthase kinase-3 homolog MsK-1 OS=Medicago sativa OX=3879 GN=MSK-1 PE=2 SV=1	T	Signal transduction mechanisms	glycogen synthase kinase [Medicago truncatula]
	Medtr7g100590	mtr-miR172b	17	21	17	8	8	8	13.3654	22.0879	15.5819	9.31932	7.5245	5.38072	0.0280104	0.20031	-0.636411	down	--	--	Molecular Function: DNA binding (GO:0003677);; Molecular Function: transcription factor activity, sequence-specific DNA binding (GO:0003700);; Cellular Component: nucleus (GO:0005634);; Biological Process: regulation of transcription, DNA-templated (GO:0006355);; Biological Process: multicellular organism development (GO:0007275);;	K09284|0|mtr:MTR_7g100590|K09284 AP2-like factor, euAP2 lineage | (RefSeq) AP2 domain transcription factor	--	--	AP2 domain	Floral homeotic protein APETALA 2 OS=Arabidopsis thaliana OX=3702 GN=AP2 PE=1 SV=1	K	Transcription	AP2 domain transcription factor [Medicago truncatula]
	Medtr2g011230	mtr-miR172b	17	21	17	8	8	8	13.3654	22.0879	15.5819	9.31932	7.5245	5.38072	0.0280104	0.20031	-0.636411	down	[T]	Signal transduction mechanisms	Molecular Function: protein serine/threonine kinase activity (GO:0004674);; Molecular Function: ATP binding (GO:0005524);; Cellular Component: plasma membrane (GO:0005886);; Biological Process: protein phosphorylation (GO:0006468);; Cellular Component: plasmodesma (GO:0009506);; Cellular Component: integral component of membrane (GO:0016021);; Molecular Function: carbohydrate binding (GO:0030246)…	--	--	--	Protein tyrosine kinase;; Protein kinase domain;; D-mannose binding lectin;; S-locus glycoprotein domain;; PAN-like domain	G-type lectin S-receptor-like serine/threonine-protein kinase At1g11330 OS=Arabidopsis thaliana OX=3702 GN=At1g11330 PE=1 SV=3	T	Signal transduction mechanisms	G-type lectin S-receptor-like Serine/Threonine-kinase [Medicago truncatula]
	Medtr1g090773	mtr-miR172b	17	21	17	8	8	8	13.3654	22.0879	15.5819	9.31932	7.5245	5.38072	0.0280104	0.20031	-0.636411	down	--	--	Molecular Function: single-stranded RNA binding (GO:0003727);; Biological Process: response to cytokinin (GO:0009735);; Biological Process: regulation by virus of viral protein levels in host cell (GO:0046719);;	K14944|0|mtr:MTR_1g090773|K14944 RNA-binding protein Nova | (RefSeq) binding to TOMV RNA 1L (long form) protein	[AR]	--	KH domain;; KH domain;; KH domain	Protein BTR1 OS=Arabidopsis thaliana OX=3702 GN=BTR1 PE=1 SV=1	S	Function unknown	binding to TOMV RNA 1L (long form) protein [Medicago truncatula]
	Medtr8g006790	mtr-miR172b	17	21	17	8	8	8	13.3654	22.0879	15.5819	9.31932	7.5245	5.38072	0.0280104	0.20031	-0.636411	down	[P]	Inorganic ion transport and metabolism	Molecular Function: ATP binding (GO:0005524);; Cellular Component: integral component of plasma membrane (GO:0005887);; Biological Process: ATP biosynthetic process (GO:0006754);; Molecular Function: hydrogen-exporting ATPase activity, phosphorylative mechanism (GO:0008553);; Cellular Component: intracellular membrane-bounded organelle (GO:0043231);; Molecular Function: metal ion binding (GO:0046…	K01535|0|mtr:MTR_8g006790|K01535 H+-transporting ATPase [EC:3.6.3.6] | (RefSeq) plasma membrane H+-ATPase	[P]	Inorganic ion transport and metabolism	E1-E2 ATPase;; haloacid dehalogenase-like hydrolase;; Cation transporter/ATPase, N-terminus	Plasma membrane ATPase 1 OS=Solanum lycopersicum OX=4081 GN=LHA1 PE=2 SV=1	P	Inorganic ion transport and metabolism	plasma membrane H+-ATPase [Medicago truncatula]
	Medtr3g007630	mtr-miR172b	17	21	17	8	8	8	13.3654	22.0879	15.5819	9.31932	7.5245	5.38072	0.0280104	0.20031	-0.636411	down	[T]	Signal transduction mechanisms	Molecular Function: protein serine/threonine kinase activity (GO:0004674);; Molecular Function: ATP binding (GO:0005524);; Cellular Component: plasma membrane (GO:0005886);; Biological Process: protein phosphorylation (GO:0006468);; Biological Process: defense response (GO:0006952);; Cellular Component: plasmodesma (GO:0009506);; Cellular Component: integral component of membrane (GO:0016021);; M…	--	--	--	Protein tyrosine kinase;; Protein kinase domain;; D-mannose binding lectin;; S-locus glycoprotein domain;; PAN-like domain;; Domain of unknown function (DUF3403)	G-type lectin S-receptor-like serine/threonine-protein kinase At4g27290 OS=Arabidopsis thaliana OX=3702 GN=At4g27290 PE=3 SV=4	T	Signal transduction mechanisms	S-locus lectin kinase family protein [Medicago truncatula]
	Medtr3g116770	mtr-miR172b	17	21	17	8	8	8	13.3654	22.0879	15.5819	9.31932	7.5245	5.38072	0.0280104	0.20031	-0.636411	down	--	--	Molecular Function: DNA binding (GO:0003677);; Molecular Function: transcription factor activity, sequence-specific DNA binding (GO:0003700);; Cellular Component: nucleus (GO:0005634);; Biological Process: regulation of transcription, DNA-templated (GO:0006355);; Biological Process: positive regulation of flower development (GO:0009911);; Molecular Function: protein dimerization activity (GO:0046…	--	--	--	Helix-loop-helix DNA-binding domain	Transcription factor bHLH63 OS=Arabidopsis thaliana OX=3702 GN=BHLH63 PE=1 SV=1	K	Transcription	BHLH transcription factor [Medicago truncatula]
	Medtr3g031030	mtr-miR172b	17	21	17	8	8	8	13.3654	22.0879	15.5819	9.31932	7.5245	5.38072	0.0280104	0.20031	-0.636411	down	[T]	Signal transduction mechanisms	Molecular Function: monovalent cation:proton antiporter activity (GO:0005451);; Biological Process: regulation of pH (GO:0006885);; Cellular Component: endomembrane system (GO:0012505);; Cellular Component: integral component of membrane (GO:0016021);; Biological Process: hydrogen ion transmembrane transport (GO:1902600);;	--	[P]	Inorganic ion transport and metabolism	Sodium/hydrogen exchanger family	Cation/H(+) antiporter 28 OS=Arabidopsis thaliana OX=3702 GN=CHX28 PE=2 SV=2	P	Inorganic ion transport and metabolism	cation/H+ exchanger 3 [Medicago truncatula]
	Medtr4g081665	mtr-miR172b	17	21	17	8	8	8	13.3654	22.0879	15.5819	9.31932	7.5245	5.38072	0.0280104	0.20031	-0.636411	down	[T]	Signal transduction mechanisms	Molecular Function: protein serine/threonine kinase activity (GO:0004674);; Molecular Function: ATP binding (GO:0005524);; Cellular Component: plasma membrane (GO:0005886);; Biological Process: protein phosphorylation (GO:0006468);; Biological Process: defense response (GO:0006952);; Cellular Component: plasmodesma (GO:0009506);; Cellular Component: integral component of membrane (GO:0016021);; M…	--	--	--	Protein tyrosine kinase;; Protein kinase domain;; D-mannose binding lectin;; S-locus glycoprotein domain;; PAN-like domain;; Domain of unknown function (DUF3403)	Receptor-like serine/threonine-protein kinase SD1-8 OS=Arabidopsis thaliana OX=3702 GN=SD18 PE=1 SV=1	--	--	Serine/Threonine kinase family protein [Medicago truncatula]
	Medtr2g087460	mtr-miR172b	17	21	17	8	8	8	13.3654	22.0879	15.5819	9.31932	7.5245	5.38072	0.0280104	0.20031	-0.636411	down	--	--	--	--	--	--	Fantastic Four meristem regulator	Protein FAF-like, chloroplastic OS=Arabidopsis thaliana OX=3702 GN=At5g22090 PE=2 SV=1	S	Function unknown	FAF-like protein [Medicago truncatula]
	Medtr7g018200	mtr-miR172b	17	21	17	8	8	8	13.3654	22.0879	15.5819	9.31932	7.5245	5.38072	0.0280104	0.20031	-0.636411	down	[M]	Cell wall/membrane/envelope biogenesis	Molecular Function: protein serine/threonine kinase activity (GO:0004674);; Molecular Function: transmembrane receptor protein tyrosine kinase activity (GO:0004714);; Molecular Function: ATP binding (GO:0005524);; Cellular Component: integral component of membrane (GO:0016021);; Biological Process: peptidyl-tyrosine phosphorylation (GO:0018108);;	--	--	--	Protein kinase domain;; Protein tyrosine kinase;; Leucine rich repeat N-terminal domain;; Leucine Rich repeats (2 copies);; Leucine rich repeat;; Leucine Rich Repeat	Protein NSP-INTERACTING KINASE 1 OS=Arabidopsis thaliana OX=3702 GN=NIK1 PE=1 SV=1	T	Signal transduction mechanisms	NSP-interacting kinase-like protein [Medicago truncatula]
	Medtr1g492760	mtr-miR172b	17	21	17	8	8	8	13.3654	22.0879	15.5819	9.31932	7.5245	5.38072	0.0280104	0.20031	-0.636411	down	[L]	Replication, recombination and repair	Molecular Function: DNA-(apurinic or apyrimidinic site) lyase activity (GO:0003906);; Biological Process: DNA repair (GO:0006281);; Biological Process: DNA methylation (GO:0006306);; Biological Process: regulation of gene expression by genetic imprinting (GO:0006349);; Biological Process: embryo development ending in seed dormancy (GO:0009793);; Molecular Function: DNA N-glycosylase activity (GO:…	--	--	--	--	Transcriptional activator DEMETER OS=Arabidopsis thaliana OX=3702 GN=DME PE=1 SV=2	L	Replication, recombination and repair	HhH-GPD base excision DNA repair family protein [Medicago truncatula]
	Medtr1g090687	mtr-miR172b	17	21	17	8	8	8	13.3654	22.0879	15.5819	9.31932	7.5245	5.38072	0.0280104	0.20031	-0.636411	down	--	--	Cellular Component: integral component of membrane (GO:0016021);;	--	--	--	Domain of unknown function (DUF4220);; Protein of unknown function, DUF594	--	S	Function unknown	DUF594 family protein [Medicago truncatula]
	Medtr1g100697	mtr-miR172b	17	21	17	8	8	8	13.3654	22.0879	15.5819	9.31932	7.5245	5.38072	0.0280104	0.20031	-0.636411	down	--	--	--	--	[R]	General function prediction only	F-box-like	F-box/LRR-repeat protein At3g48880 OS=Arabidopsis thaliana OX=3702 GN=At3g48880 PE=2 SV=1	S	Function unknown	F-box/LRR plant protein [Medicago truncatula]
	Medtr3g087220	mtr-miR172b	17	21	17	8	8	8	13.3654	22.0879	15.5819	9.31932	7.5245	5.38072	0.0280104	0.20031	-0.636411	down	[E]	Amino acid transport and metabolism	Molecular Function: asparagine synthase (glutamine-hydrolyzing) activity (GO:0004066);; Cellular Component: cytosol (GO:0005829);; Biological Process: asparagine biosynthetic process (GO:0006529);; Biological Process: glutamine metabolic process (GO:0006541);; Molecular Function: protein homodimerization activity (GO:0042803);;	K01953|0|mtr:MTR_3g087220|K01953 asparagine synthase (glutamine-hydrolysing) [EC:6.3.5.4] | (RefSeq) asparagine synthetase [glutamine-hydrolyzing] protein	[E]	Amino acid transport and metabolism	Asparagine synthase;; Glutamine amidotransferase domain;; Glutamine amidotransferase domain;; Aluminium induced protein	Asparagine synthetase [glutamine-hydrolyzing] 2 OS=Oryza sativa subsp. japonica OX=39947 GN=Os06g0265000 PE=2 SV=3	E	Amino acid transport and metabolism	asparagine synthetase [glutamine-hydrolyzing] protein [Medicago truncatula]
	Medtr4g023040	mtr-miR172b	17	21	17	8	8	8	13.3654	22.0879	15.5819	9.31932	7.5245	5.38072	0.0280104	0.20031	-0.636411	down	--	--	Biological Process: defense response (GO:0006952);; Biological Process: signal transduction (GO:0007165);; Cellular Component: integral component of membrane (GO:0016021);; Molecular Function: ADP binding (GO:0043531);;	--	--	--	NB-ARC domain;; TIR domain;; TIR domain;; Leucine Rich repeats (2 copies)	TMV resistance protein N OS=Nicotiana glutinosa OX=35889 GN=N PE=1 SV=1	S	Function unknown	disease resistance protein (TIR-NBS-LRR class), putative [Medicago truncatula]
	Medtr5g010500	mtr-miR172b	17	21	17	8	8	8	13.3654	22.0879	15.5819	9.31932	7.5245	5.38072	0.0280104	0.20031	-0.636411	down	--	--	Cellular Component: endosome (GO:0005768);; Cellular Component: trans-Golgi network (GO:0005802);; Biological Process: glycolipid metabolic process (GO:0006664);; Cellular Component: integral component of membrane (GO:0016021);; Molecular Function: glucosyltransferase activity (GO:0046527);;	--	[R]	General function prediction only	Glycosyl transferase family 90	--	S	Function unknown	glycosyltransferase family 90 protein [Medicago truncatula]
	Medtr2g038040	mtr-miR172b	17	21	17	8	8	8	13.3654	22.0879	15.5819	9.31932	7.5245	5.38072	0.0280104	0.20031	-0.636411	down	--	--	Molecular Function: protein dimerization activity (GO:0046983);;	--	--	--	Helix-loop-helix DNA-binding domain	Transcription factor bHLH35 OS=Arabidopsis thaliana OX=3702 GN=BHLH35 PE=2 SV=1	K	Transcription	transcription factor [Medicago truncatula]
	Medtr7g089320	mtr-miR172b	17	21	17	8	8	8	13.3654	22.0879	15.5819	9.31932	7.5245	5.38072	0.0280104	0.20031	-0.636411	down	--	--	Biological Process: system development (GO:0048731);;	--	--	--	--	--	S	Function unknown	Clavata3/ESR (CLE) gene family member MtCLE07 [Medicago truncatula]
	Medtr6g084690	mtr-miR172b	17	21	17	8	8	8	13.3654	22.0879	15.5819	9.31932	7.5245	5.38072	0.0280104	0.20031	-0.636411	down	[R]	General function prediction only	--	K03456|0|mtr:MTR_6g084690|K03456 serine/threonine-protein phosphatase 2A regulatory subunit A | (RefSeq) serine/threonine protein phosphatase 2A regulatory subunit A	[T]	Signal transduction mechanisms	HEAT repeat;; HEAT repeats;; Vacuolar 14 Fab1-binding region;; HEAT-like repeat;; Required for nuclear transport of RNA pol II C-terminus 1;; CLASP N terminal;; non-SMC mitotic condensation complex subunit 1	Serine/threonine-protein phosphatase 2A 65 kDa regulatory subunit A beta isoform OS=Arabidopsis thaliana OX=3702 GN=PP2AA2 PE=1 SV=2	T	Signal transduction mechanisms	serine/threonine protein phosphatase 2A regulatory subunit A [Medicago truncatula]
	Medtr3g095440	mtr-miR172b	17	21	17	8	8	8	13.3654	22.0879	15.5819	9.31932	7.5245	5.38072	0.0280104	0.20031	-0.636411	down	--	--	Cellular Component: integral component of membrane (GO:0016021);; Molecular Function: transmembrane transporter activity (GO:0022857);; Biological Process: transmembrane transport (GO:0055085);;	--	--	--	EamA-like transporter family	WAT1-related protein At5g64700 OS=Arabidopsis thaliana OX=3702 GN=At5g64700 PE=2 SV=1	--	--	nodulin MtN21/EamA-like transporter family protein [Medicago truncatula]
	Medtr2g103560	mtr-miR172b	17	21	17	8	8	8	13.3654	22.0879	15.5819	9.31932	7.5245	5.38072	0.0280104	0.20031	-0.636411	down	--	--	Biological Process: maturation of 5.8S rRNA (GO:0000460);; Biological Process: maturation of LSU-rRNA (GO:0000470);; Molecular Function: nucleic acid binding (GO:0003676);; Cellular Component: nucleolus (GO:0005730);; Cellular Component: preribosome, large subunit precursor (GO:0030687);;	K14831|0|mtr:MTR_2g103560|K14831 protein MAK16 | (RefSeq) MAK16 protein carboxy-terminal region protein	[A]	RNA processing and modification	Ribosomal L28e protein family;; Mak16 protein C-terminal region	--	S	Function unknown	MAK16 protein carboxy-terminal region protein [Medicago truncatula]
	Medtr1g100707	mtr-miR172b	17	21	17	8	8	8	13.3654	22.0879	15.5819	9.31932	7.5245	5.38072	0.0280104	0.20031	-0.636411	down	--	--	--	--	[R]	General function prediction only	F-box-like	F-box/LRR-repeat protein At3g48880 OS=Arabidopsis thaliana OX=3702 GN=At3g48880 PE=2 SV=1	S	Function unknown	F-box/LRR plant protein [Medicago truncatula]
	Medtr3g048350	mtr-miR172b	17	21	17	8	8	8	13.3654	22.0879	15.5819	9.31932	7.5245	5.38072	0.0280104	0.20031	-0.636411	down	--	--	Cellular Component: integral component of membrane (GO:0016021);;	--	--	--	--	--	--	--	hypothetical protein MTR_3g048350 [Medicago truncatula]
	Medtr2g449850	mtr-miR172b	17	21	17	8	8	8	13.3654	22.0879	15.5819	9.31932	7.5245	5.38072	0.0280104	0.20031	-0.636411	down	[E]	Amino acid transport and metabolism	Molecular Function: serine-type carboxypeptidase activity (GO:0004185);; Cellular Component: membrane (GO:0016020);; Molecular Function: transferase activity, transferring acyl groups other than amino-acyl groups (GO:0016747);; Biological Process: secondary metabolic process (GO:0019748);; Biological Process: proteolysis involved in cellular protein catabolic process (GO:0051603);;	K16297|0|mtr:MTR_2g449850|K16297 serine carboxypeptidase-like clade II [EC:3.4.16.-] | (RefSeq) serine carboxypeptidase-like protein	[OE]	--	Serine carboxypeptidase	Serine carboxypeptidase-like 45 OS=Arabidopsis thaliana OX=3702 GN=SCPL45 PE=2 SV=1	E	Amino acid transport and metabolism	serine carboxypeptidase-like protein [Medicago truncatula]
	Medtr8g063790	mtr-miR172b	17	21	17	8	8	8	13.3654	22.0879	15.5819	9.31932	7.5245	5.38072	0.0280104	0.20031	-0.636411	down	[G]	Carbohydrate transport and metabolism	Molecular Function: alpha,alpha-trehalose-phosphate synthase (UDP-forming) activity (GO:0003825);; Molecular Function: trehalose-phosphatase activity (GO:0004805);; Biological Process: trehalose biosynthetic process (GO:0005992);; Biological Process: dephosphorylation (GO:0016311);;	K16055|0|mtr:MTR_8g063790|K16055 trehalose 6-phosphate synthase/phosphatase [EC:2.4.1.15 3.1.3.12] | (RefSeq) trehalose-6-phosphate synthase domain protein	[G]	Carbohydrate transport and metabolism	Glycosyltransferase family 20;; Trehalose-phosphatase;; haloacid dehalogenase-like hydrolase	Probable alpha,alpha-trehalose-phosphate synthase [UDP-forming] 9 OS=Arabidopsis thaliana OX=3702 GN=TPS9 PE=2 SV=1	G	Carbohydrate transport and metabolism	trehalose-6-phosphate synthase domain protein [Medicago truncatula]
	Medtr6g016990	mtr-miR172b	17	21	17	8	8	8	13.3654	22.0879	15.5819	9.31932	7.5245	5.38072	0.0280104	0.20031	-0.636411	down	--	--	Molecular Function: nucleic acid binding (GO:0003676);; Molecular Function: zinc ion binding (GO:0008270);;	K13128|0|mtr:MTR_6g016990|K13128 zinc finger CCHC domain-containing protein 8 | (RefSeq) proline-rich spliceosome-associated family protein, putative	[S]	Function unknown	PSP	--	S	Function unknown	proline-rich spliceosome-associated family protein, putative [Medicago truncatula]
	Medtr5g081880	mtr-miR172b	17	21	17	8	8	8	13.3654	22.0879	15.5819	9.31932	7.5245	5.38072	0.0280104	0.20031	-0.636411	down	--	--	--	--	--	--	--	--	S	Function unknown	hypothetical protein MTR_5g081880 [Medicago truncatula]
	Medtr4g130500	mtr-miR172b	17	21	17	8	8	8	13.3654	22.0879	15.5819	9.31932	7.5245	5.38072	0.0280104	0.20031	-0.636411	down	--	--	Biological Process: mitochondrial RNA processing (GO:0000963);; Cellular Component: mitochondrion (GO:0005739);; Molecular Function: zinc ion binding (GO:0008270);; Cellular Component: chloroplast (GO:0009507);; Biological Process: cytidine to uridine editing (GO:0016554);; Biological Process: mitochondrial mRNA modification (GO:0080156);;	--	[R]	General function prediction only	PPR repeat family;; PPR repeat;; DYW family of nucleic acid deaminases;; PPR repeat;; Pentatricopeptide repeat domain;; Pentacotripeptide-repeat region of PRORP	Pentatricopeptide repeat-containing protein At4g30700 OS=Arabidopsis thaliana OX=3702 GN=DYW9 PE=2 SV=1	S	Function unknown	pentatricopeptide (PPR) repeat protein [Medicago truncatula]
	Medtr2g022560	mtr-miR172b	17	21	17	8	8	8	13.3654	22.0879	15.5819	9.31932	7.5245	5.38072	0.0280104	0.20031	-0.636411	down	--	--	Cellular Component: Golgi apparatus (GO:0005794);; Cellular Component: integral component of membrane (GO:0016021);; Molecular Function: O-acetyltransferase activity (GO:0016413);; Biological Process: cell wall organization or biogenesis (GO:0071554);;	--	--	--	GDSL/SGNH-like Acyl-Esterase family found in Pmr5 and Cas1p;; PMR5 N terminal Domain	Protein trichome birefringence-like 10 OS=Arabidopsis thaliana OX=3702 GN=TBL10 PE=2 SV=1	S	Function unknown	Pmr5/Cas1p GDSL/SGNH-like acyl-esterase family protein [Medicago truncatula]
	Medtr6g007737	mtr-miR172b	17	21	17	8	8	8	13.3654	22.0879	15.5819	9.31932	7.5245	5.38072	0.0280104	0.20031	-0.636411	down	--	--	Molecular Function: zinc ion binding (GO:0008270);; Cellular Component: integral component of membrane (GO:0016021);; Biological Process: protein ubiquitination (GO:0016567);; Biological Process: proteasome-mediated ubiquitin-dependent protein catabolic process (GO:0043161);; Molecular Function: ubiquitin protein ligase activity (GO:0061630);;	--	[O]	Posttranslational modification, protein turnover, chaperones	Ring finger domain;; RING-like zinc finger;; RING-H2 zinc finger domain;; Zinc finger, C3HC4 type (RING finger);; Anaphase-promoting complex subunit 11 RING-H2 finger	RING-H2 finger protein ATL46 OS=Arabidopsis thaliana OX=3702 GN=ATL46 PE=2 SV=1	O	Posttranslational modification, protein turnover, chaperones	RING-H2 finger protein ATL47 [Medicago truncatula]
	Medtr4g081655	mtr-miR172b	17	21	17	8	8	8	13.3654	22.0879	15.5819	9.31932	7.5245	5.38072	0.0280104	0.20031	-0.636411	down	[T]	Signal transduction mechanisms	Molecular Function: protein serine/threonine kinase activity (GO:0004674);; Molecular Function: ATP binding (GO:0005524);; Cellular Component: plasma membrane (GO:0005886);; Biological Process: protein phosphorylation (GO:0006468);; Biological Process: defense response (GO:0006952);; Cellular Component: plasmodesma (GO:0009506);; Cellular Component: integral component of membrane (GO:0016021);; M…	--	--	--	Protein tyrosine kinase;; Protein kinase domain;; D-mannose binding lectin;; S-locus glycoprotein domain;; PAN-like domain	G-type lectin S-receptor-like serine/threonine-protein kinase At4g27290 OS=Arabidopsis thaliana OX=3702 GN=At4g27290 PE=3 SV=4	--	--	S-locus lectin kinase family protein [Medicago truncatula]
	Medtr7g405830	mtr-miR172b	17	21	17	8	8	8	13.3654	22.0879	15.5819	9.31932	7.5245	5.38072	0.0280104	0.20031	-0.636411	down	[R]	General function prediction only	--	K06911|0|mtr:MTR_7g405830|K06911 uncharacterized protein | (RefSeq) pirin-like plant protein	--	--	Pirin C-terminal cupin domain;; Pirin	Pirin-like protein 2 OS=Arabidopsis thaliana OX=3702 GN=PRN2 PE=1 SV=3	S	Function unknown	pirin-like plant protein [Medicago truncatula]
	Medtr4g061200	mtr-miR172c-3p	17	21	17	9	8	8	13.3654	22.0879	15.5819	10.4842	7.5245	5.38072	0.0374995	0.243355	-0.602164	down	--	--	Molecular Function: DNA binding (GO:0003677);; Molecular Function: transcription factor activity, sequence-specific DNA binding (GO:0003700);; Cellular Component: nucleus (GO:0005634);; Biological Process: regulation of transcription, DNA-templated (GO:0006355);; Biological Process: multicellular organism development (GO:0007275);;	K09284|0|mtr:MTR_4g061200|K09284 AP2-like factor, euAP2 lineage | (RefSeq) AP2-like ethylene-responsive transcription factor	--	--	AP2 domain	Ethylene-responsive transcription factor RAP2-7 OS=Arabidopsis thaliana OX=3702 GN=RAP2-7 PE=2 SV=2	K	Transcription	AP2-like ethylene-responsive transcription factor [Medicago truncatula]
	Medtr8g017210	mtr-miR172c-3p	17	21	17	9	8	8	13.3654	22.0879	15.5819	10.4842	7.5245	5.38072	0.0374995	0.243355	-0.602164	down	--	--	Molecular Function: nucleic acid binding (GO:0003676);; Molecular Function: metal ion binding (GO:0046872);;	--	[R]	General function prediction only	Zinc-finger double-stranded RNA-binding	Protein indeterminate-domain 7 OS=Arabidopsis thaliana OX=3702 GN=IDD7 PE=2 SV=1	S	Function unknown	C2H2-like zinc finger protein, putative [Medicago truncatula]
	Medtr8g008840	mtr-miR172c-3p	17	21	17	9	8	8	13.3654	22.0879	15.5819	10.4842	7.5245	5.38072	0.0374995	0.243355	-0.602164	down	--	--	--	--	--	--	zinc-finger of the FCS-type, C2-C2	Protein MARD1 OS=Arabidopsis thaliana OX=3702 GN=MARD1 PE=2 SV=2	S	Function unknown	ethphon-induced protein [Medicago truncatula]
	Medtr3g007600	mtr-miR172c-3p	17	21	17	9	8	8	13.3654	22.0879	15.5819	10.4842	7.5245	5.38072	0.0374995	0.243355	-0.602164	down	[T]	Signal transduction mechanisms	Molecular Function: protein serine/threonine kinase activity (GO:0004674);; Molecular Function: ATP binding (GO:0005524);; Cellular Component: plasma membrane (GO:0005886);; Biological Process: protein phosphorylation (GO:0006468);; Biological Process: defense response (GO:0006952);; Cellular Component: plasmodesma (GO:0009506);; Cellular Component: integral component of membrane (GO:0016021);; M…	--	--	--	Protein tyrosine kinase;; Protein kinase domain;; Domain of unknown function (DUF3403)	G-type lectin S-receptor-like serine/threonine-protein kinase At4g27290 OS=Arabidopsis thaliana OX=3702 GN=At4g27290 PE=3 SV=4	T	Signal transduction mechanisms	cysteine-rich RLK (receptor-like kinase) protein [Medicago truncatula]
	Medtr4g092430	mtr-miR172c-3p	17	21	17	9	8	8	13.3654	22.0879	15.5819	10.4842	7.5245	5.38072	0.0374995	0.243355	-0.602164	down	--	--	--	--	--	--	F-box domain;; F-box-like	Putative F-box/FBD/LRR-repeat protein At1g78760 OS=Arabidopsis thaliana OX=3702 GN=At1g78760 PE=4 SV=1	S	Function unknown	cytochrome C biogenesis protein ccsA [Medicago truncatula]
	Medtr4g060950	mtr-miR172c-3p	17	21	17	9	8	8	13.3654	22.0879	15.5819	10.4842	7.5245	5.38072	0.0374995	0.243355	-0.602164	down	--	--	Molecular Function: carbamoyl-phosphate synthase (glutamine-hydrolyzing) activity (GO:0004088);;	--	--	--	Lateral organ boundaries (LOB) domain	LOB domain-containing protein 11 OS=Arabidopsis thaliana OX=3702 GN=LBD11 PE=2 SV=2	S	Function unknown	lateral organ boundaries (LOB) domain protein [Medicago truncatula]
	Medtr4g010340	mtr-miR172c-3p	17	21	17	9	8	8	13.3654	22.0879	15.5819	10.4842	7.5245	5.38072	0.0374995	0.243355	-0.602164	down	--	--	Cellular Component: extracellular region (GO:0005576);; Cellular Component: cell wall (GO:0005618);; Molecular Function: manganese ion binding (GO:0030145);; Biological Process: oxalate metabolic process (GO:0033609);; Molecular Function: nutrient reservoir activity (GO:0045735);; Molecular Function: oxalate decarboxylase activity (GO:0046564);;	--	--	--	Cupin;; Cupin domain	Auxin-binding protein ABP20 OS=Prunus persica OX=3760 GN=ABP20 PE=2 SV=1	S	Function unknown	auxin-binding protein ABP19a [Medicago truncatula]
	Medicago_truncatula_newGene_21333	mtr-miR172c-3p	17	21	17	9	8	8	13.3654	22.0879	15.5819	10.4842	7.5245	5.38072	0.0374995	0.243355	-0.602164	down	[L]	Replication, recombination and repair	Molecular Function: nucleic acid binding (GO:0003676);; Molecular Function: RNA-DNA hybrid ribonuclease activity (GO:0004523);; Biological Process: RNA phosphodiester bond hydrolysis, endonucleolytic (GO:0090502);;	--	--	--	Reverse transcriptase-like;; RNase H	--	L	Replication, recombination and repair	hypothetical protein TSUD_392970 [Trifolium subterraneum]
	Medtr4g011890	mtr-miR172c-3p	17	21	17	9	8	8	13.3654	22.0879	15.5819	10.4842	7.5245	5.38072	0.0374995	0.243355	-0.602164	down	[R]	General function prediction only	Molecular Function: peptide alpha-N-acetyltransferase activity (GO:0004596);; Cellular Component: cytoplasm (GO:0005737);; Biological Process: N-terminal peptidyl-methionine acetylation (GO:0017196);;	K20792|0|mtr:MTR_4g011890|K20792 N-alpha-acetyltransferase 15/16, NatA auxiliary subunit | (RefSeq) amino-terminal acetyltransferase, putative	[B]	Chromatin structure and dynamics	NMDA receptor-regulated protein 1;; Tetratricopeptide repeat;; Tetratricopeptide repeat;; TPR repeat;; Tetratricopeptide repeat;; Tetratricopeptide repeat;; Tetratricopeptide repeat;; Tetratricopeptide repeat;; Tetratricopeptide repeat	N-terminal acetyltransferase A complex auxiliary subunit NAA15 OS=Arabidopsis thaliana OX=3702 GN=NAA15 PE=1 SV=1	S	Function unknown	amino-terminal acetyltransferase, putative [Medicago truncatula]
	Medtr4g066290	mtr-miR172c-3p	17	21	17	9	8	8	13.3654	22.0879	15.5819	10.4842	7.5245	5.38072	0.0374995	0.243355	-0.602164	down	--	--	Biological Process: nodule morphogenesis (GO:0009878);; Molecular Function: metal ion binding (GO:0046872);;	--	--	--	Late nodulin protein	--	--	--	Nodule Cysteine-Rich (NCR) secreted peptide [Medicago truncatula]
	Medtr5g031440	mtr-miR172c-3p	17	21	17	9	8	8	13.3654	22.0879	15.5819	10.4842	7.5245	5.38072	0.0374995	0.243355	-0.602164	down	--	--	Molecular Function: DNA binding (GO:0003677);; Biological Process: regulation of transcription, DNA-templated (GO:0006355);;	--	--	--	Dof domain, zinc finger	Dof zinc finger protein DOF5.7 OS=Arabidopsis thaliana OX=3702 GN=DOF5.7 PE=2 SV=1	S	Function unknown	Dof domain zinc finger protein [Medicago truncatula]
	Medtr4g081750	mtr-miR172c-3p	17	21	17	9	8	8	13.3654	22.0879	15.5819	10.4842	7.5245	5.38072	0.0374995	0.243355	-0.602164	down	[T]	Signal transduction mechanisms	Molecular Function: protein serine/threonine kinase activity (GO:0004674);; Molecular Function: ATP binding (GO:0005524);; Cellular Component: plasma membrane (GO:0005886);; Biological Process: protein phosphorylation (GO:0006468);; Biological Process: defense response (GO:0006952);; Cellular Component: plasmodesma (GO:0009506);; Cellular Component: integral component of membrane (GO:0016021);; M…	--	--	--	S-locus glycoprotein domain;; Protein tyrosine kinase;; Protein kinase domain;; PAN-like domain;; D-mannose binding lectin	Receptor-like serine/threonine-protein kinase SD1-8 OS=Arabidopsis thaliana OX=3702 GN=SD18 PE=1 SV=1	--	--	S-locus lectin kinase family protein [Medicago truncatula]
	Medtr2g093310	mtr-miR172c-3p	17	21	17	9	8	8	13.3654	22.0879	15.5819	10.4842	7.5245	5.38072	0.0374995	0.243355	-0.602164	down	--	--	Molecular Function: carbamoyl-phosphate synthase (glutamine-hydrolyzing) activity (GO:0004088);;	--	--	--	Lateral organ boundaries (LOB) domain	LOB domain-containing protein 11 OS=Arabidopsis thaliana OX=3702 GN=LBD11 PE=2 SV=2	S	Function unknown	lateral organ boundaries (LOB) domain protein [Medicago truncatula]
	Medtr6g060600	mtr-miR172c-3p	17	21	17	9	8	8	13.3654	22.0879	15.5819	10.4842	7.5245	5.38072	0.0374995	0.243355	-0.602164	down	--	--	Molecular Function: transcription factor activity, sequence-specific DNA binding (GO:0003700);; Cellular Component: nucleus (GO:0005634);; Biological Process: regulation of transcription, DNA-templated (GO:0006355);;	K14514|0|mtr:MTR_6g060600|K14514 ethylene-insensitive protein 3 | (RefSeq) ethylene insensitive 3 family protein	--	--	Ethylene insensitive 3	ETHYLENE INSENSITIVE 3-like 1 protein OS=Arabidopsis thaliana OX=3702 GN=EIL1 PE=1 SV=1	K	Transcription	ethylene insensitive 3 family protein [Medicago truncatula]
	Medtr2g032920	mtr-miR172c-3p	17	21	17	9	8	8	13.3654	22.0879	15.5819	10.4842	7.5245	5.38072	0.0374995	0.243355	-0.602164	down	--	--	--	--	--	--	--	--	--	--	hypothetical protein MTR_2g032920 [Medicago truncatula]
	Medtr3g019580	mtr-miR172c-3p	17	21	17	9	8	8	13.3654	22.0879	15.5819	10.4842	7.5245	5.38072	0.0374995	0.243355	-0.602164	down	[T]	Signal transduction mechanisms	Molecular Function: protein serine/threonine kinase activity (GO:0004674);; Molecular Function: protein tyrosine kinase activity (GO:0004713);; Molecular Function: ATP binding (GO:0005524);; Cellular Component: integral component of membrane (GO:0016021);; Biological Process: peptidyl-tyrosine phosphorylation (GO:0018108);; Molecular Function: carbohydrate binding (GO:0030246);; Biological Proces…	--	--	--	D-mannose binding lectin;; S-locus glycoprotein domain;; PAN-like domain;; Protein tyrosine kinase;; Protein kinase domain;; Protein tyrosine kinase;; Protein kinase domain	G-type lectin S-receptor-like serine/threonine-protein kinase At4g27290 OS=Arabidopsis thaliana OX=3702 GN=At4g27290 PE=3 SV=4	T	Signal transduction mechanisms	S-locus lectin kinase family protein [Medicago truncatula]
	Medtr4g057950	mtr-miR172c-3p	17	21	17	9	8	8	13.3654	22.0879	15.5819	10.4842	7.5245	5.38072	0.0374995	0.243355	-0.602164	down	--	--	--	--	--	--	--	--	--	--	hypothetical protein MTR_4g057950 [Medicago truncatula]
	Medtr3g013700	mtr-miR172c-3p	17	21	17	9	8	8	13.3654	22.0879	15.5819	10.4842	7.5245	5.38072	0.0374995	0.243355	-0.602164	down	--	--	Biological Process: defense response (GO:0006952);; Molecular Function: ADP binding (GO:0043531);;	K13457|0|mtr:MTR_3g013700|K13457 disease resistance protein RPM1 | (RefSeq) NB-ARC domain disease resistance protein	[T]	Signal transduction mechanisms	NB-ARC domain;; Leucine Rich repeats (2 copies)	Disease resistance protein RPM1 OS=Arabidopsis thaliana OX=3702 GN=RPM1 PE=1 SV=1	S	Function unknown	NB-ARC domain disease resistance protein [Medicago truncatula]
	Medtr1g049140	mtr-miR172c-3p	17	21	17	9	8	8	13.3654	22.0879	15.5819	10.4842	7.5245	5.38072	0.0374995	0.243355	-0.602164	down	--	--	Molecular Function: DNA binding (GO:0003677);; Molecular Function: transcription factor activity, sequence-specific DNA binding (GO:0003700);; Cellular Component: nucleus (GO:0005634);; Biological Process: regulation of transcription, DNA-templated (GO:0006355);; Biological Process: multicellular organism development (GO:0007275);; Cellular Component: integral component of membrane (GO:0016021);;	K09284|0|mtr:MTR_1g049140|K09284 AP2-like factor, euAP2 lineage | (RefSeq) AP2 domain transcription factor	--	--	AP2 domain	Ethylene-responsive transcription factor RAP2-7 OS=Arabidopsis thaliana OX=3702 GN=RAP2-7 PE=2 SV=2	K	Transcription	AP2 domain transcription factor [Medicago truncatula]
	Medtr1g043410	mtr-miR172c-3p	17	21	17	9	8	8	13.3654	22.0879	15.5819	10.4842	7.5245	5.38072	0.0374995	0.243355	-0.602164	down	--	--	Molecular Function: zinc ion binding (GO:0008270);; Cellular Component: integral component of membrane (GO:0016021);;	--	[O]	Posttranslational modification, protein turnover, chaperones	Ring finger domain;; RING-H2 zinc finger domain;; RING-like zinc finger;; Zinc finger, C3HC4 type (RING finger);; Prokaryotic RING finger family 4;; Zinc finger, C3HC4 type (RING finger);; Anaphase-promoting complex subunit 11 RING-H2 finger	RING-H2 finger protein ATL1 OS=Arabidopsis thaliana OX=3702 GN=ATL1 PE=2 SV=1	O	Posttranslational modification, protein turnover, chaperones	RING-H2 zinc finger protein [Medicago truncatula]
	Medtr3g117850	mtr-miR172c-3p	17	21	17	9	8	8	13.3654	22.0879	15.5819	10.4842	7.5245	5.38072	0.0374995	0.243355	-0.602164	down	[T]	Signal transduction mechanisms	Molecular Function: protein kinase activity (GO:0004672);; Molecular Function: ATP binding (GO:0005524);; Biological Process: protein phosphorylation (GO:0006468);; Molecular Function: hydrolase activity (GO:0016787);;	K04733|0|mtr:MTR_3g117850|K04733 interleukin-1 receptor-associated kinase 4 [EC:2.7.11.1] | (RefSeq) adenine nucleotide alpha hydrolase-like domain kinase	[T]	Signal transduction mechanisms	Protein kinase domain;; Protein tyrosine kinase	Receptor-like cytosolic serine/threonine-protein kinase RBK1 OS=Arabidopsis thaliana OX=3702 GN=RBK1 PE=1 SV=1	T	Signal transduction mechanisms	adenine nucleotide alpha hydrolase-like domain kinase [Medicago truncatula]
	Medtr5g055070	mtr-miR172c-3p	17	21	17	9	8	8	13.3654	22.0879	15.5819	10.4842	7.5245	5.38072	0.0374995	0.243355	-0.602164	down	--	;;	Molecular Function: protein serine/threonine kinase activity (GO:0004674);; Molecular Function: ATP binding (GO:0005524);; Cellular Component: plasma membrane (GO:0005886);; Biological Process: protein phosphorylation (GO:0006468);; Biological Process: defense response (GO:0006952);; Cellular Component: plasmodesma (GO:0009506);; Cellular Component: integral component of membrane (GO:0016021);; M…	--	--	--	Protein tyrosine kinase;; Protein kinase domain;; D-mannose binding lectin;; S-locus glycoprotein domain;; PAN-like domain;; Domain of unknown function (DUF3403)	G-type lectin S-receptor-like serine/threonine-protein kinase At4g27290 OS=Arabidopsis thaliana OX=3702 GN=At4g27290 PE=3 SV=4	T	Signal transduction mechanisms	S-locus lectin kinase family protein [Medicago truncatula]
	Medtr4g015010	mtr-miR172c-3p	17	21	17	9	8	8	13.3654	22.0879	15.5819	10.4842	7.5245	5.38072	0.0374995	0.243355	-0.602164	down	--	--	Cellular Component: integral component of membrane (GO:0016021);;	--	--	--	--	--	S	Function unknown	transmembrane protein, putative [Medicago truncatula]
	Medtr4g116330	mtr-miR172c-3p	17	21	17	9	8	8	13.3654	22.0879	15.5819	10.4842	7.5245	5.38072	0.0374995	0.243355	-0.602164	down	--	--	Cellular Component: integral component of membrane (GO:0016021);;	--	--	--	F-box-like;; F-box domain;; F-box associated	F-box/kelch-repeat protein At3g06240 OS=Arabidopsis thaliana OX=3702 GN=At3g06240 PE=2 SV=1	S	Function unknown	F-box protein interaction domain protein [Medicago truncatula]
	Medtr4g094868	mtr-miR172c-3p	17	21	17	9	8	8	13.3654	22.0879	15.5819	10.4842	7.5245	5.38072	0.0374995	0.243355	-0.602164	down	--	--	Molecular Function: DNA binding (GO:0003677);; Molecular Function: transcription factor activity, sequence-specific DNA binding (GO:0003700);; Cellular Component: nucleus (GO:0005634);; Biological Process: regulation of transcription, DNA-templated (GO:0006355);; Biological Process: multicellular organism development (GO:0007275);;	K09284|0|mtr:MTR_4g094868|K09284 AP2-like factor, euAP2 lineage | (RefSeq) AP2 domain transcription factor	--	--	AP2 domain	Floral homeotic protein APETALA 2 OS=Arabidopsis thaliana OX=3702 GN=AP2 PE=1 SV=1	K	Transcription	AP2 domain transcription factor [Medicago truncatula]
	Medtr5g013950	mtr-miR172c-3p	17	21	17	9	8	8	13.3654	22.0879	15.5819	10.4842	7.5245	5.38072	0.0374995	0.243355	-0.602164	down	--	--	Biological Process: carbohydrate metabolic process (GO:0005975);; Molecular Function: intramolecular transferase activity, phosphotransferases (GO:0016868);;	--	[R]	General function prediction only	PPR repeat;; PPR repeat family;; PPR repeat;; Pentatricopeptide repeat domain;; Tetratricopeptide repeat;; Tetratricopeptide repeat	Pentatricopeptide repeat-containing protein At1g32415, mitochondrial OS=Arabidopsis thaliana OX=3702 GN=PCMP-E56 PE=2 SV=1	S	Function unknown	pentatricopeptide (PPR) repeat protein [Medicago truncatula]
	Medtr1g081000	mtr-miR172c-3p	17	21	17	9	8	8	13.3654	22.0879	15.5819	10.4842	7.5245	5.38072	0.0374995	0.243355	-0.602164	down	[T]	Signal transduction mechanisms	Molecular Function: protein serine/threonine kinase activity (GO:0004674);; Molecular Function: ATP binding (GO:0005524);; Biological Process: protein phosphorylation (GO:0006468);;	K08857|0|mtr:MTR_1g081000|K08857 NIMA (never in mitosis gene a)-related kinase 1/4/5 [EC:2.7.11.1] | (RefSeq) Serine/Threonine-kinase Nek4	[R]	General function prediction only	Protein kinase domain;; Protein tyrosine kinase	Serine/threonine-protein kinase Nek2 OS=Oryza sativa subsp. indica OX=39946 GN=NEK2 PE=3 SV=1	T	Signal transduction mechanisms	Serine/Threonine-kinase Nek4 [Medicago truncatula]
	Medtr8g018170	mtr-miR172c-3p	17	21	17	9	8	8	13.3654	22.0879	15.5819	10.4842	7.5245	5.38072	0.0374995	0.243355	-0.602164	down	[K]	Transcription	Biological Process: defense response (GO:0006952);; Biological Process: signal transduction (GO:0007165);; Molecular Function: ADP binding (GO:0043531);;	--	--	--	TIR domain;; NB-ARC domain;; TIR domain	TMV resistance protein N OS=Nicotiana glutinosa OX=35889 GN=N PE=1 SV=1	S	Function unknown	disease resistance protein (TIR-NBS-LRR class), putative [Medicago truncatula]
	Medtr2g035460	mtr-miR172c-3p	17	21	17	9	8	8	13.3654	22.0879	15.5819	10.4842	7.5245	5.38072	0.0374995	0.243355	-0.602164	down	[R]	General function prediction only	Molecular Function: catalytic activity (GO:0003824);; Molecular Function: molybdenum ion binding (GO:0030151);; Molecular Function: pyridoxal phosphate binding (GO:0030170);;	--	[R]	General function prediction only	MOSC N-terminal beta barrel domain;; MOSC domain	Molybdenum cofactor sulfurase OS=Oryza sativa subsp. japonica OX=39947 GN=MCSU3 PE=2 SV=2	S	Function unknown	Mo-molybdopterin cofactor sulfurase [Medicago truncatula]
	Medtr2g093060	mtr-miR172c-3p	17	21	17	9	8	8	13.3654	22.0879	15.5819	10.4842	7.5245	5.38072	0.0374995	0.243355	-0.602164	down	--	--	Molecular Function: DNA binding (GO:0003677);; Molecular Function: transcription factor activity, sequence-specific DNA binding (GO:0003700);; Cellular Component: nucleus (GO:0005634);; Biological Process: regulation of transcription, DNA-templated (GO:0006355);; Biological Process: multicellular organism development (GO:0007275);;	K09284|0|mtr:MTR_2g093060|K09284 AP2-like factor, euAP2 lineage | (RefSeq) AP2-like ethylene-responsive transcription factor	--	--	AP2 domain	Ethylene-responsive transcription factor RAP2-7 OS=Arabidopsis thaliana OX=3702 GN=RAP2-7 PE=2 SV=2	K	Transcription	AP2-like ethylene-responsive transcription factor [Medicago truncatula]
	Medtr4g081730	mtr-miR172c-3p	17	21	17	9	8	8	13.3654	22.0879	15.5819	10.4842	7.5245	5.38072	0.0374995	0.243355	-0.602164	down	[T]	Signal transduction mechanisms	Molecular Function: protein serine/threonine kinase activity (GO:0004674);; Molecular Function: ATP binding (GO:0005524);; Cellular Component: plasma membrane (GO:0005886);; Biological Process: protein phosphorylation (GO:0006468);; Biological Process: defense response (GO:0006952);; Cellular Component: plasmodesma (GO:0009506);; Cellular Component: integral component of membrane (GO:0016021);; M…	--	--	--	Protein tyrosine kinase;; S-locus glycoprotein domain;; D-mannose binding lectin;; Protein kinase domain;; PAN-like domain;; Domain of unknown function (DUF3403);; Protein tyrosine kinase	G-type lectin S-receptor-like serine/threonine-protein kinase At4g27290 OS=Arabidopsis thaliana OX=3702 GN=At4g27290 PE=3 SV=4	T	Signal transduction mechanisms	cysteine-rich RLK (receptor-like kinase) protein [Medicago truncatula]
	Medtr6g005070	mtr-miR172c-3p	17	21	17	9	8	8	13.3654	22.0879	15.5819	10.4842	7.5245	5.38072	0.0374995	0.243355	-0.602164	down	--	--	Molecular Function: carbamoyl-phosphate synthase (glutamine-hydrolyzing) activity (GO:0004088);;	--	--	--	Lateral organ boundaries (LOB) domain	LOB domain-containing protein 25 OS=Arabidopsis thaliana OX=3702 GN=LBD25 PE=2 SV=3	S	Function unknown	lateral organ boundaries (LOB) domain protein [Medicago truncatula]
	Medtr8g089540	mtr-miR172c-3p	17	21	17	9	8	8	13.3654	22.0879	15.5819	10.4842	7.5245	5.38072	0.0374995	0.243355	-0.602164	down	--	--	--	--	--	--	Arabidopsis phospholipase-like protein (PEARLI 4)	--	--	--	plant phospholipase-like protein [Medicago truncatula]
	Medtr5g069890	mtr-miR172c-3p	17	21	17	9	8	8	13.3654	22.0879	15.5819	10.4842	7.5245	5.38072	0.0374995	0.243355	-0.602164	down	--	--	--	--	--	--	--	--	--	--	Nodule-specific Glycine Rich Peptide [Medicago truncatula]
	Medtr8g073190	mtr-miR172c-3p	17	21	17	9	8	8	13.3654	22.0879	15.5819	10.4842	7.5245	5.38072	0.0374995	0.243355	-0.602164	down	[T]	Signal transduction mechanisms	Molecular Function: ribonuclease activity (GO:0004540);; Molecular Function: protein kinase activity (GO:0004672);; Molecular Function: ATP binding (GO:0005524);; Biological Process: mRNA processing (GO:0006397);; Biological Process: protein phosphorylation (GO:0006468);; Cellular Component: membrane (GO:0016020);; Biological Process: RNA phosphodiester bond hydrolysis (GO:0090501);;	K08852|0|mtr:MTR_8g073190|K08852 serine/threonine-protein kinase/endoribonuclease IRE1 [EC:2.7.11.1 3.1.26.-] | (RefSeq) endoribonuclease/kinase IRE1-like protein	[T]	Signal transduction mechanisms	Ribonuclease 2-5A;; Protein kinase domain;; Protein tyrosine kinase	Serine/threonine-protein kinase/endoribonuclease IRE1a OS=Arabidopsis thaliana OX=3702 GN=IRE1A PE=1 SV=1	T	Signal transduction mechanisms	endoribonuclease/kinase IRE1-like protein [Medicago truncatula]
	Medtr4g081650	mtr-miR172c-3p	17	21	17	9	8	8	13.3654	22.0879	15.5819	10.4842	7.5245	5.38072	0.0374995	0.243355	-0.602164	down	[T]	Signal transduction mechanisms	Molecular Function: protein serine/threonine kinase activity (GO:0004674);; Molecular Function: ATP binding (GO:0005524);; Cellular Component: plasma membrane (GO:0005886);; Biological Process: protein phosphorylation (GO:0006468);; Biological Process: defense response (GO:0006952);; Cellular Component: plasmodesma (GO:0009506);; Cellular Component: integral component of membrane (GO:0016021);; M…	--	--	--	Protein tyrosine kinase;; Protein kinase domain;; D-mannose binding lectin;; S-locus glycoprotein domain;; PAN-like domain	Receptor-like serine/threonine-protein kinase SD1-8 OS=Arabidopsis thaliana OX=3702 GN=SD18 PE=1 SV=1	--	--	S-locus lectin kinase family protein [Medicago truncatula]
	Medtr4g079390	mtr-miR172c-3p	17	21	17	9	8	8	13.3654	22.0879	15.5819	10.4842	7.5245	5.38072	0.0374995	0.243355	-0.602164	down	[R]	General function prediction only	--	K15201|0|mtr:MTR_4g079390|K15201 general transcription factor 3C polypeptide 3 (transcription factor C subunit 4) | (RefSeq) general transcription factor 3C-like protein	[K]	Transcription	Tetratricopeptide repeat;; Tetratricopeptide repeat;; Tetratricopeptide repeat;; Tetratricopeptide repeat;; Tetratricopeptide repeat;; Tetratricopeptide repeat;; Tetratricopeptide repeat;; Tetratricopeptide repeat	--	K	Transcription	general transcription factor 3C-like protein [Medicago truncatula]
	Medtr3g019530	mtr-miR172c-3p	17	21	17	9	8	8	13.3654	22.0879	15.5819	10.4842	7.5245	5.38072	0.0374995	0.243355	-0.602164	down	[T]	Signal transduction mechanisms	Molecular Function: protein serine/threonine kinase activity (GO:0004674);; Molecular Function: protein tyrosine kinase activity (GO:0004713);; Molecular Function: ATP binding (GO:0005524);; Cellular Component: integral component of membrane (GO:0016021);; Biological Process: peptidyl-tyrosine phosphorylation (GO:0018108);; Molecular Function: carbohydrate binding (GO:0030246);; Biological Proces…	--	--	--	D-mannose binding lectin;; S-locus glycoprotein domain;; PAN-like domain;; Protein tyrosine kinase;; Protein kinase domain;; Protein tyrosine kinase;; Protein kinase domain	G-type lectin S-receptor-like serine/threonine-protein kinase At4g27290 OS=Arabidopsis thaliana OX=3702 GN=At4g27290 PE=3 SV=4	T	Signal transduction mechanisms	S-locus lectin kinase family protein [Medicago truncatula]
	Medtr3g007510	mtr-miR172c-3p	17	21	17	9	8	8	13.3654	22.0879	15.5819	10.4842	7.5245	5.38072	0.0374995	0.243355	-0.602164	down	[T]	Signal transduction mechanisms	Molecular Function: protein serine/threonine kinase activity (GO:0004674);; Molecular Function: ATP binding (GO:0005524);; Cellular Component: plasma membrane (GO:0005886);; Biological Process: protein phosphorylation (GO:0006468);; Biological Process: defense response (GO:0006952);; Cellular Component: plasmodesma (GO:0009506);; Cellular Component: integral component of membrane (GO:0016021);; M…	--	--	--	Protein tyrosine kinase;; Protein kinase domain;; D-mannose binding lectin;; S-locus glycoprotein domain;; PAN-like domain;; Domain of unknown function (DUF3403)	G-type lectin S-receptor-like serine/threonine-protein kinase At4g27290 OS=Arabidopsis thaliana OX=3702 GN=At4g27290 PE=3 SV=4	T	Signal transduction mechanisms	S-locus lectin kinase family protein [Medicago truncatula]
	Medtr4g054920	mtr-miR172c-3p	17	21	17	9	8	8	13.3654	22.0879	15.5819	10.4842	7.5245	5.38072	0.0374995	0.243355	-0.602164	down	[QV]	Secondary metabolites biosynthesis, transport and catabolism ;; Defense mechanisms	Molecular Function: monooxygenase activity (GO:0004497);; Molecular Function: iron ion binding (GO:0005506);; Cellular Component: integral component of membrane (GO:0016021);; Molecular Function: oxidoreductase activity, acting on paired donors, with incorporation or reduction of molecular oxygen (GO:0016705);; Molecular Function: heme binding (GO:0020037);; Biological Process: oxidation-reductio…	--	[QI]	--	Cytochrome P450	Cytochrome P450 94C1 OS=Arabidopsis thaliana OX=3702 GN=CYP94C1 PE=1 SV=1	Q	Secondary metabolites biosynthesis, transport and catabolism	cytochrome P450 family 94 protein [Medicago truncatula]
	Medtr4g095400	mtr-miR172c-3p	17	21	17	9	8	8	13.3654	22.0879	15.5819	10.4842	7.5245	5.38072	0.0374995	0.243355	-0.602164	down	[T]	Signal transduction mechanisms	Molecular Function: protein serine/threonine kinase activity (GO:0004674);; Molecular Function: ATP binding (GO:0005524);; Biological Process: protein phosphorylation (GO:0006468);;	K03097|0|mtr:MTR_4g095400|K03097 casein kinase II subunit alpha [EC:2.7.11.1] | (RefSeq) casein kinase	[TDK]	--	Protein kinase domain;; Protein tyrosine kinase;; Phosphotransferase enzyme family	Casein kinase II subunit alpha-1 OS=Arabidopsis thaliana OX=3702 GN=CKA1 PE=1 SV=3	T	Signal transduction mechanisms	casein kinase [Medicago truncatula]
	Medtr2g087390	mtr-miR172c-3p	17	21	17	9	8	8	13.3654	22.0879	15.5819	10.4842	7.5245	5.38072	0.0374995	0.243355	-0.602164	down	--	--	--	--	--	--	Fantastic Four meristem regulator	Protein FAF-like, chloroplastic OS=Arabidopsis thaliana OX=3702 GN=At5g22090 PE=2 SV=1	S	Function unknown	FAF-like protein [Medicago truncatula]
	Medtr1g038430	mtr-miR172c-3p	17	21	17	9	8	8	13.3654	22.0879	15.5819	10.4842	7.5245	5.38072	0.0374995	0.243355	-0.602164	down	[C]	Energy production and conversion	Cellular Component: cytoplasm (GO:0005737);; Cellular Component: integral component of membrane (GO:0016021);;	--	[O]	Posttranslational modification, protein turnover, chaperones	DnaJ domain;; 4Fe-4S single cluster domain of Ferredoxin I;; 4Fe-4S single cluster domain	Chaperone protein dnaJ C76, chloroplastic OS=Arabidopsis thaliana OX=3702 GN=DJC76 PE=2 SV=1	C	Energy production and conversion	DnaJ heat shock amino-terminal domain protein [Medicago truncatula]
	Medtr3g010260	mtr-miR172c-3p	17	21	17	9	8	8	13.3654	22.0879	15.5819	10.4842	7.5245	5.38072	0.0374995	0.243355	-0.602164	down	[O]	Posttranslational modification, protein turnover, chaperones	Molecular Function: protein serine/threonine kinase activity (GO:0004674);; Molecular Function: ATP binding (GO:0005524);; Cellular Component: nucleus (GO:0005634);; Cellular Component: cytoplasm (GO:0005737);; Cellular Component: plasma membrane (GO:0005886);; Biological Process: protein phosphorylation (GO:0006468);; Biological Process: intracellular signal transduction (GO:0035556);;	--	[R]	General function prediction only	Protein kinase domain;; Protein tyrosine kinase	Serine/threonine-protein kinase KIPK1 OS=Arabidopsis thaliana OX=3702 GN=KIPK1 PE=1 SV=1	T	Signal transduction mechanisms	Serine/Threonine-kinase KIPK-like protein [Medicago truncatula]
	Medtr2g103280	mtr-miR172c-3p	17	21	17	9	8	8	13.3654	22.0879	15.5819	10.4842	7.5245	5.38072	0.0374995	0.243355	-0.602164	down	[HI]	Coenzyme transport and metabolism ;; Lipid transport and metabolism	--	--	--	--	Biotin-requiring enzyme	Biotin carboxyl carrier protein of acetyl-CoA carboxylase 2, chloroplastic OS=Arabidopsis thaliana OX=3702 GN=BCCP2 PE=1 SV=1	S	Function unknown	biotin carboxyl carrier acetyl-CoA carboxylase [Medicago truncatula]
	Medtr7g113250	mtr-miR172c-3p	17	21	17	9	8	8	13.3654	22.0879	15.5819	10.4842	7.5245	5.38072	0.0374995	0.243355	-0.602164	down	--	--	Molecular Function: DNA binding (GO:0003677);;	--	--	--	--	--	S	Function unknown	hypothetical protein MTR_7g113250 [Medicago truncatula]
	Medtr5g015580	mtr-miR172c-3p	17	21	17	9	8	8	13.3654	22.0879	15.5819	10.4842	7.5245	5.38072	0.0374995	0.243355	-0.602164	down	--	--	Cellular Component: mitochondrial outer membrane (GO:0005741);; Molecular Function: voltage-gated anion channel activity (GO:0008308);; Biological Process: regulation of anion transmembrane transport (GO:1903959);;	K15040|0|mtr:MTR_5g015580|K15040 voltage-dependent anion channel protein 2 | (RefSeq) porin/voltage-dependent anion-selective channel protein	[P]	Inorganic ion transport and metabolism	Eukaryotic porin	Mitochondrial outer membrane protein porin 2 OS=Arabidopsis thaliana OX=3702 GN=VDAC2 PE=1 SV=1	U	Intracellular trafficking, secretion, and vesicular transport	porin/voltage-dependent anion-selective channel protein [Medicago truncatula]
	Medtr8g018260	mtr-miR172c-3p	17	21	17	9	8	8	13.3654	22.0879	15.5819	10.4842	7.5245	5.38072	0.0374995	0.243355	-0.602164	down	[K]	Transcription	Biological Process: defense response (GO:0006952);; Biological Process: signal transduction (GO:0007165);; Molecular Function: ADP binding (GO:0043531);;	--	--	--	TIR domain;; NB-ARC domain;; TIR domain	Disease resistance-like protein DSC1 OS=Arabidopsis thaliana OX=3702 GN=DSC1 PE=1 SV=1	S	Function unknown	disease resistance protein (TIR-NBS-LRR class) [Medicago truncatula]
	Medicago_truncatula_newGene_11845	mtr-miR172c-3p	17	21	17	9	8	8	13.3654	22.0879	15.5819	10.4842	7.5245	5.38072	0.0374995	0.243355	-0.602164	down	--	--	--	--	--	--	--	--	--	--	disease resistance protein, partial [Trifolium pratense]
	Medtr4g081640	mtr-miR172c-3p	17	21	17	9	8	8	13.3654	22.0879	15.5819	10.4842	7.5245	5.38072	0.0374995	0.243355	-0.602164	down	[NW]	Cell motility ;; Extracellular structures	Molecular Function: protein serine/threonine kinase activity (GO:0004674);; Molecular Function: ATP binding (GO:0005524);; Biological Process: protein phosphorylation (GO:0006468);; Cellular Component: integral component of membrane (GO:0016021);; Molecular Function: carbohydrate binding (GO:0030246);; Biological Process: recognition of pollen (GO:0048544);;	--	--	--	Protein tyrosine kinase;; Protein kinase domain;; D-mannose binding lectin;; S-locus glycoprotein domain;; PAN-like domain	G-type lectin S-receptor-like serine/threonine-protein kinase At4g27290 OS=Arabidopsis thaliana OX=3702 GN=At4g27290 PE=3 SV=4	--	--	S-locus lectin kinase family protein [Medicago truncatula]
	Medtr8g465990	mtr-miR172c-3p	17	21	17	9	8	8	13.3654	22.0879	15.5819	10.4842	7.5245	5.38072	0.0374995	0.243355	-0.602164	down	[T]	Signal transduction mechanisms	Molecular Function: protein serine/threonine kinase activity (GO:0004674);; Molecular Function: ATP binding (GO:0005524);; Cellular Component: plasma membrane (GO:0005886);; Biological Process: protein phosphorylation (GO:0006468);; Biological Process: defense response (GO:0006952);; Cellular Component: plasmodesma (GO:0009506);; Cellular Component: integral component of membrane (GO:0016021);; M…	--	--	--	Protein tyrosine kinase;; Protein kinase domain;; S-locus glycoprotein domain;; D-mannose binding lectin;; PAN-like domain;; Domain of unknown function (DUF3403)	G-type lectin S-receptor-like serine/threonine-protein kinase At4g27290 OS=Arabidopsis thaliana OX=3702 GN=At4g27290 PE=3 SV=4	T	Signal transduction mechanisms	S-locus lectin kinase family protein [Medicago truncatula]
	Medtr3g088660	mtr-miR172c-3p	17	21	17	9	8	8	13.3654	22.0879	15.5819	10.4842	7.5245	5.38072	0.0374995	0.243355	-0.602164	down	--	--	--	K10523|1.56788e-176|mtr:MTR_3g088660|K10523 speckle-type POZ protein | (RefSeq) broad-complex, tramtrack and bric A brac protein	[DR]	--	BTB/POZ domain	BTB/POZ domain-containing protein At4g08455 OS=Arabidopsis thaliana OX=3702 GN=At4g08455 PE=1 SV=1	S	Function unknown	broad-complex, tramtrack and bric A brac protein [Medicago truncatula]
	Medtr3g007650	mtr-miR172c-3p	17	21	17	9	8	8	13.3654	22.0879	15.5819	10.4842	7.5245	5.38072	0.0374995	0.243355	-0.602164	down	[T]	Signal transduction mechanisms	Molecular Function: protein serine/threonine kinase activity (GO:0004674);; Molecular Function: ATP binding (GO:0005524);; Cellular Component: plasma membrane (GO:0005886);; Biological Process: protein phosphorylation (GO:0006468);; Biological Process: defense response (GO:0006952);; Cellular Component: plasmodesma (GO:0009506);; Cellular Component: integral component of membrane (GO:0016021);; M…	--	--	--	Protein tyrosine kinase;; Protein kinase domain;; S-locus glycoprotein domain;; D-mannose binding lectin;; PAN-like domain;; Domain of unknown function (DUF3403)	G-type lectin S-receptor-like serine/threonine-protein kinase At4g27290 OS=Arabidopsis thaliana OX=3702 GN=At4g27290 PE=3 SV=4	T	Signal transduction mechanisms	S-locus lectin kinase family protein [Medicago truncatula]
	Medtr3g019500	mtr-miR172c-3p	17	21	17	9	8	8	13.3654	22.0879	15.5819	10.4842	7.5245	5.38072	0.0374995	0.243355	-0.602164	down	[NW]	Cell motility ;; Extracellular structures	Molecular Function: protein serine/threonine kinase activity (GO:0004674);; Molecular Function: protein tyrosine kinase activity (GO:0004713);; Molecular Function: ATP binding (GO:0005524);; Cellular Component: integral component of membrane (GO:0016021);; Biological Process: peptidyl-tyrosine phosphorylation (GO:0018108);; Molecular Function: carbohydrate binding (GO:0030246);; Biological Proces…	--	--	--	Protein tyrosine kinase;; Protein kinase domain;; D-mannose binding lectin;; S-locus glycoprotein domain;; PAN-like domain;; Protein tyrosine kinase	G-type lectin S-receptor-like serine/threonine-protein kinase At4g27290 OS=Arabidopsis thaliana OX=3702 GN=At4g27290 PE=3 SV=4	T	Signal transduction mechanisms	S-locus lectin kinase family protein [Medicago truncatula]
	Medtr7g108470	mtr-miR172c-3p	17	21	17	9	8	8	13.3654	22.0879	15.5819	10.4842	7.5245	5.38072	0.0374995	0.243355	-0.602164	down	--	--	Molecular Function: DNA binding (GO:0003677);;	--	--	--	--	--	S	Function unknown	hypothetical protein MTR_7g108470 [Medicago truncatula]
	Medtr1g100210	mtr-miR172c-3p	17	21	17	9	8	8	13.3654	22.0879	15.5819	10.4842	7.5245	5.38072	0.0374995	0.243355	-0.602164	down	[J]	Translation, ribosomal structure and biogenesis	Molecular Function: nucleic acid binding (GO:0003676);; Cellular Component: cytosol (GO:0005829);; Biological Process: nucleobase-containing compound metabolic process (GO:0006139);; Molecular Function: methyltransferase activity (GO:0008168);; Biological Process: methylation (GO:0032259);;	--	[K]	Transcription	MT-A70	Methyltransferase-like protein 1 OS=Arabidopsis thaliana OX=3702 GN=EMB1691 PE=2 SV=1	S	Function unknown	methyltransferase-like protein [Medicago truncatula]
	Medtr2g096160	mtr-miR172c-3p	17	21	17	9	8	8	13.3654	22.0879	15.5819	10.4842	7.5245	5.38072	0.0374995	0.243355	-0.602164	down	[T]	Signal transduction mechanisms	Molecular Function: protein serine/threonine kinase activity (GO:0004674);; Molecular Function: ATP binding (GO:0005524);; Biological Process: protein phosphorylation (GO:0006468);; Cellular Component: integral component of membrane (GO:0016021);;	--	[T]	Signal transduction mechanisms	Protein tyrosine kinase;; Protein kinase domain;; Carbohydrate-binding protein of the ER;; Di-glucose binding within endoplasmic reticulum	Receptor-like protein kinase HERK 1 OS=Arabidopsis thaliana OX=3702 GN=HERK1 PE=1 SV=1	T	Signal transduction mechanisms	receptor-like kinase, putative [Medicago truncatula]
	Medtr6g034265	mtr-miR172c-3p	17	21	17	9	8	8	13.3654	22.0879	15.5819	10.4842	7.5245	5.38072	0.0374995	0.243355	-0.602164	down	[V]	Defense mechanisms	Molecular Function: ATP binding (GO:0005524);; Cellular Component: integral component of membrane (GO:0016021);; Molecular Function: ATPase activity, coupled to transmembrane movement of substances (GO:0042626);; Biological Process: transmembrane transport (GO:0055085);;	K05666|0|mtr:MTR_6g034265|K05666 ATP-binding cassette, subfamily C (CFTR/MRP), member 2 | (RefSeq) ABC transporter family protein	[Q]	Secondary metabolites biosynthesis, transport and catabolism	ABC transporter;; ABC transporter transmembrane region;; P-loop containing region of AAA domain;; AAA domain, putative AbiEii toxin, Type IV TA system;; 50S ribosome-binding GTPase;; Domain of unknown function DUF87;; Type II/IV secretion system protein	ABC transporter C family member 10 OS=Arabidopsis thaliana OX=3702 GN=ABCC10 PE=2 SV=2	V	Defense mechanisms	ABC transporter family protein [Medicago truncatula]
	Medtr2g072150	mtr-miR172c-3p	17	21	17	9	8	8	13.3654	22.0879	15.5819	10.4842	7.5245	5.38072	0.0374995	0.243355	-0.602164	down	[R]	General function prediction only	Molecular Function: ATP binding (GO:0005524);; Biological Process: defense response (GO:0006952);; Cellular Component: integral component of membrane (GO:0016021);; Molecular Function: ADP binding (GO:0043531);;	--	[T]	Signal transduction mechanisms	NB-ARC domain	Probable disease resistance protein At4g27220 OS=Arabidopsis thaliana OX=3702 GN=At4g27220 PE=2 SV=1	S	Function unknown	disease resistance protein (CC-NBS-LRR class) family protein [Medicago truncatula]
	Medtr3g018780	mtr-miR172c-3p	17	21	17	9	8	8	13.3654	22.0879	15.5819	10.4842	7.5245	5.38072	0.0374995	0.243355	-0.602164	down	--	--	Molecular Function: calcium ion binding (GO:0005509);; Molecular Function: calcium-dependent phospholipid binding (GO:0005544);;	K17095|0|mtr:MTR_3g018780|K17095 annexin A7/11 | (RefSeq) annexin D8	[U]	Intracellular trafficking, secretion, and vesicular transport	Annexin	Annexin-like protein RJ4 OS=Fragaria ananassa OX=3747 PE=2 SV=2	S	Function unknown	annexin D8 [Medicago truncatula]
	Medicago_truncatula_newGene_1274	mtr-miR172c-3p	17	21	17	9	8	8	13.3654	22.0879	15.5819	10.4842	7.5245	5.38072	0.0374995	0.243355	-0.602164	down	--	--	--	--	--	--	MULE transposase domain;; FAR1 DNA-binding domain;; Transposase, Mutator family	Protein FAR1-RELATED SEQUENCE 5 OS=Arabidopsis thaliana OX=3702 GN=FRS5 PE=1 SV=1	S	Function unknown	hypothetical protein TSUD_401200 [Trifolium subterraneum]
	Medtr3g071590	mtr-miR172c-3p	17	21	17	9	8	8	13.3654	22.0879	15.5819	10.4842	7.5245	5.38072	0.0374995	0.243355	-0.602164	down	--	--	--	--	--	--	Lateral organ boundaries (LOB) domain	LOB domain-containing protein 12 OS=Arabidopsis thaliana OX=3702 GN=LBD12 PE=1 SV=2	S	Function unknown	lateral organ boundaries (LOB) domain protein [Medicago truncatula]
	Medtr1g116330	mtr-miR172c-3p	17	21	17	9	8	8	13.3654	22.0879	15.5819	10.4842	7.5245	5.38072	0.0374995	0.243355	-0.602164	down	--	--	--	--	--	--	--	--	S	Function unknown	PRLI-interacting factor A [Medicago truncatula]
	Medtr3g085840	mtr-miR172c-3p	17	21	17	9	8	8	13.3654	22.0879	15.5819	10.4842	7.5245	5.38072	0.0374995	0.243355	-0.602164	down	[L]	Replication, recombination and repair	Biological Process: resolution of meiotic recombination intermediates (GO:0000712);; Biological Process: sister chromatid segregation (GO:0000819);; Molecular Function: DNA binding (GO:0003677);; Molecular Function: DNA topoisomerase type II (ATP-hydrolyzing) activity (GO:0003918);; Molecular Function: ATP binding (GO:0005524);; Cellular Component: nucleus (GO:0005634);; Biological Process: DNA t…	K03164|0|mtr:MTR_3g085840|K03164 DNA topoisomerase II [EC:5.99.1.3] | (RefSeq) DNA topoisomerase IV subunit A	[B]	Chromatin structure and dynamics	DNA gyrase/topoisomerase IV, subunit A;; C-terminal associated domain of TOPRIM;; DNA gyrase B;; Histidine kinase-, DNA gyrase B-, and HSP90-like ATPase	DNA topoisomerase 2 OS=Pisum sativum OX=3888 GN=TOP2 PE=2 SV=1	L	Replication, recombination and repair	DNA topoisomerase IV subunit A [Medicago truncatula]
	Medtr2g449800	mtr-miR172c-3p	17	21	17	9	8	8	13.3654	22.0879	15.5819	10.4842	7.5245	5.38072	0.0374995	0.243355	-0.602164	down	--	--	Cellular Component: integral component of membrane (GO:0016021);;	--	[R]	General function prediction only	--	Putative ribonuclease H protein At1g65750 OS=Arabidopsis thaliana OX=3702 GN=At1g65750 PE=3 SV=1	S	Function unknown	transmembrane protein, putative [Medicago truncatula]
	Medtr5g016810	mtr-miR172c-3p	17	21	17	9	8	8	13.3654	22.0879	15.5819	10.4842	7.5245	5.38072	0.0374995	0.243355	-0.602164	down	--	--	Molecular Function: DNA binding (GO:0003677);; Molecular Function: transcription factor activity, sequence-specific DNA binding (GO:0003700);; Cellular Component: nucleus (GO:0005634);; Biological Process: regulation of transcription, DNA-templated (GO:0006355);; Biological Process: multicellular organism development (GO:0007275);;	K09284|0|mtr:MTR_5g016810|K09284 AP2-like factor, euAP2 lineage | (RefSeq) AP2 domain transcription factor	--	--	AP2 domain	Floral homeotic protein APETALA 2 OS=Arabidopsis thaliana OX=3702 GN=AP2 PE=1 SV=1	K	Transcription	AP2 domain transcription factor [Medicago truncatula]
	Medtr8g081060	mtr-miR172c-3p	17	21	17	9	8	8	13.3654	22.0879	15.5819	10.4842	7.5245	5.38072	0.0374995	0.243355	-0.602164	down	--	--	Cellular Component: integral component of membrane (GO:0016021);;	--	--	--	--	--	--	--	transmembrane protein, putative [Medicago truncatula]
	Medtr1g084760	mtr-miR172c-3p	17	21	17	9	8	8	13.3654	22.0879	15.5819	10.4842	7.5245	5.38072	0.0374995	0.243355	-0.602164	down	[T]	Signal transduction mechanisms	Molecular Function: protein serine/threonine kinase activity (GO:0004674);; Molecular Function: ATP binding (GO:0005524);; Biological Process: protein phosphorylation (GO:0006468);;	--	[G]	Carbohydrate transport and metabolism	Protein kinase domain;; Protein tyrosine kinase	Glycogen synthase kinase-3 homolog MsK-1 OS=Medicago sativa OX=3879 GN=MSK-1 PE=2 SV=1	T	Signal transduction mechanisms	glycogen synthase kinase [Medicago truncatula]
	Medtr7g100590	mtr-miR172c-3p	17	21	17	9	8	8	13.3654	22.0879	15.5819	10.4842	7.5245	5.38072	0.0374995	0.243355	-0.602164	down	--	--	Molecular Function: DNA binding (GO:0003677);; Molecular Function: transcription factor activity, sequence-specific DNA binding (GO:0003700);; Cellular Component: nucleus (GO:0005634);; Biological Process: regulation of transcription, DNA-templated (GO:0006355);; Biological Process: multicellular organism development (GO:0007275);;	K09284|0|mtr:MTR_7g100590|K09284 AP2-like factor, euAP2 lineage | (RefSeq) AP2 domain transcription factor	--	--	AP2 domain	Floral homeotic protein APETALA 2 OS=Arabidopsis thaliana OX=3702 GN=AP2 PE=1 SV=1	K	Transcription	AP2 domain transcription factor [Medicago truncatula]
	Medtr1g090773	mtr-miR172c-3p	17	21	17	9	8	8	13.3654	22.0879	15.5819	10.4842	7.5245	5.38072	0.0374995	0.243355	-0.602164	down	--	--	Molecular Function: single-stranded RNA binding (GO:0003727);; Biological Process: response to cytokinin (GO:0009735);; Biological Process: regulation by virus of viral protein levels in host cell (GO:0046719);;	K14944|0|mtr:MTR_1g090773|K14944 RNA-binding protein Nova | (RefSeq) binding to TOMV RNA 1L (long form) protein	[AR]	--	KH domain;; KH domain;; KH domain	Protein BTR1 OS=Arabidopsis thaliana OX=3702 GN=BTR1 PE=1 SV=1	S	Function unknown	binding to TOMV RNA 1L (long form) protein [Medicago truncatula]
	Medtr2g011230	mtr-miR172c-3p	17	21	17	9	8	8	13.3654	22.0879	15.5819	10.4842	7.5245	5.38072	0.0374995	0.243355	-0.602164	down	[T]	Signal transduction mechanisms	Molecular Function: protein serine/threonine kinase activity (GO:0004674);; Molecular Function: ATP binding (GO:0005524);; Cellular Component: plasma membrane (GO:0005886);; Biological Process: protein phosphorylation (GO:0006468);; Cellular Component: plasmodesma (GO:0009506);; Cellular Component: integral component of membrane (GO:0016021);; Molecular Function: carbohydrate binding (GO:0030246)…	--	--	--	Protein tyrosine kinase;; Protein kinase domain;; D-mannose binding lectin;; S-locus glycoprotein domain;; PAN-like domain	G-type lectin S-receptor-like serine/threonine-protein kinase At1g11330 OS=Arabidopsis thaliana OX=3702 GN=At1g11330 PE=1 SV=3	T	Signal transduction mechanisms	G-type lectin S-receptor-like Serine/Threonine-kinase [Medicago truncatula]
	Medtr8g006790	mtr-miR172c-3p	17	21	17	9	8	8	13.3654	22.0879	15.5819	10.4842	7.5245	5.38072	0.0374995	0.243355	-0.602164	down	[P]	Inorganic ion transport and metabolism	Molecular Function: ATP binding (GO:0005524);; Cellular Component: integral component of plasma membrane (GO:0005887);; Biological Process: ATP biosynthetic process (GO:0006754);; Molecular Function: hydrogen-exporting ATPase activity, phosphorylative mechanism (GO:0008553);; Cellular Component: intracellular membrane-bounded organelle (GO:0043231);; Molecular Function: metal ion binding (GO:0046…	K01535|0|mtr:MTR_8g006790|K01535 H+-transporting ATPase [EC:3.6.3.6] | (RefSeq) plasma membrane H+-ATPase	[P]	Inorganic ion transport and metabolism	E1-E2 ATPase;; haloacid dehalogenase-like hydrolase;; Cation transporter/ATPase, N-terminus	Plasma membrane ATPase 1 OS=Solanum lycopersicum OX=4081 GN=LHA1 PE=2 SV=1	P	Inorganic ion transport and metabolism	plasma membrane H+-ATPase [Medicago truncatula]
	Medtr3g007630	mtr-miR172c-3p	17	21	17	9	8	8	13.3654	22.0879	15.5819	10.4842	7.5245	5.38072	0.0374995	0.243355	-0.602164	down	[T]	Signal transduction mechanisms	Molecular Function: protein serine/threonine kinase activity (GO:0004674);; Molecular Function: ATP binding (GO:0005524);; Cellular Component: plasma membrane (GO:0005886);; Biological Process: protein phosphorylation (GO:0006468);; Biological Process: defense response (GO:0006952);; Cellular Component: plasmodesma (GO:0009506);; Cellular Component: integral component of membrane (GO:0016021);; M…	--	--	--	Protein tyrosine kinase;; Protein kinase domain;; D-mannose binding lectin;; S-locus glycoprotein domain;; PAN-like domain;; Domain of unknown function (DUF3403)	G-type lectin S-receptor-like serine/threonine-protein kinase At4g27290 OS=Arabidopsis thaliana OX=3702 GN=At4g27290 PE=3 SV=4	T	Signal transduction mechanisms	S-locus lectin kinase family protein [Medicago truncatula]
	Medtr3g031030	mtr-miR172c-3p	17	21	17	9	8	8	13.3654	22.0879	15.5819	10.4842	7.5245	5.38072	0.0374995	0.243355	-0.602164	down	[T]	Signal transduction mechanisms	Molecular Function: monovalent cation:proton antiporter activity (GO:0005451);; Biological Process: regulation of pH (GO:0006885);; Cellular Component: endomembrane system (GO:0012505);; Cellular Component: integral component of membrane (GO:0016021);; Biological Process: hydrogen ion transmembrane transport (GO:1902600);;	--	[P]	Inorganic ion transport and metabolism	Sodium/hydrogen exchanger family	Cation/H(+) antiporter 28 OS=Arabidopsis thaliana OX=3702 GN=CHX28 PE=2 SV=2	P	Inorganic ion transport and metabolism	cation/H+ exchanger 3 [Medicago truncatula]
	Medtr3g116770	mtr-miR172c-3p	17	21	17	9	8	8	13.3654	22.0879	15.5819	10.4842	7.5245	5.38072	0.0374995	0.243355	-0.602164	down	--	--	Molecular Function: DNA binding (GO:0003677);; Molecular Function: transcription factor activity, sequence-specific DNA binding (GO:0003700);; Cellular Component: nucleus (GO:0005634);; Biological Process: regulation of transcription, DNA-templated (GO:0006355);; Biological Process: positive regulation of flower development (GO:0009911);; Molecular Function: protein dimerization activity (GO:0046…	--	--	--	Helix-loop-helix DNA-binding domain	Transcription factor bHLH63 OS=Arabidopsis thaliana OX=3702 GN=BHLH63 PE=1 SV=1	K	Transcription	BHLH transcription factor [Medicago truncatula]
	Medtr4g081665	mtr-miR172c-3p	17	21	17	9	8	8	13.3654	22.0879	15.5819	10.4842	7.5245	5.38072	0.0374995	0.243355	-0.602164	down	[T]	Signal transduction mechanisms	Molecular Function: protein serine/threonine kinase activity (GO:0004674);; Molecular Function: ATP binding (GO:0005524);; Cellular Component: plasma membrane (GO:0005886);; Biological Process: protein phosphorylation (GO:0006468);; Biological Process: defense response (GO:0006952);; Cellular Component: plasmodesma (GO:0009506);; Cellular Component: integral component of membrane (GO:0016021);; M…	--	--	--	Protein tyrosine kinase;; Protein kinase domain;; D-mannose binding lectin;; S-locus glycoprotein domain;; PAN-like domain;; Domain of unknown function (DUF3403)	Receptor-like serine/threonine-protein kinase SD1-8 OS=Arabidopsis thaliana OX=3702 GN=SD18 PE=1 SV=1	--	--	Serine/Threonine kinase family protein [Medicago truncatula]
	Medtr2g087460	mtr-miR172c-3p	17	21	17	9	8	8	13.3654	22.0879	15.5819	10.4842	7.5245	5.38072	0.0374995	0.243355	-0.602164	down	--	--	--	--	--	--	Fantastic Four meristem regulator	Protein FAF-like, chloroplastic OS=Arabidopsis thaliana OX=3702 GN=At5g22090 PE=2 SV=1	S	Function unknown	FAF-like protein [Medicago truncatula]
	Medtr7g018200	mtr-miR172c-3p	17	21	17	9	8	8	13.3654	22.0879	15.5819	10.4842	7.5245	5.38072	0.0374995	0.243355	-0.602164	down	[M]	Cell wall/membrane/envelope biogenesis	Molecular Function: protein serine/threonine kinase activity (GO:0004674);; Molecular Function: transmembrane receptor protein tyrosine kinase activity (GO:0004714);; Molecular Function: ATP binding (GO:0005524);; Cellular Component: integral component of membrane (GO:0016021);; Biological Process: peptidyl-tyrosine phosphorylation (GO:0018108);;	--	--	--	Protein kinase domain;; Protein tyrosine kinase;; Leucine rich repeat N-terminal domain;; Leucine Rich repeats (2 copies);; Leucine rich repeat;; Leucine Rich Repeat	Protein NSP-INTERACTING KINASE 1 OS=Arabidopsis thaliana OX=3702 GN=NIK1 PE=1 SV=1	T	Signal transduction mechanisms	NSP-interacting kinase-like protein [Medicago truncatula]
	Medtr1g492760	mtr-miR172c-3p	17	21	17	9	8	8	13.3654	22.0879	15.5819	10.4842	7.5245	5.38072	0.0374995	0.243355	-0.602164	down	[L]	Replication, recombination and repair	Molecular Function: DNA-(apurinic or apyrimidinic site) lyase activity (GO:0003906);; Biological Process: DNA repair (GO:0006281);; Biological Process: DNA methylation (GO:0006306);; Biological Process: regulation of gene expression by genetic imprinting (GO:0006349);; Biological Process: embryo development ending in seed dormancy (GO:0009793);; Molecular Function: DNA N-glycosylase activity (GO:…	--	--	--	--	Transcriptional activator DEMETER OS=Arabidopsis thaliana OX=3702 GN=DME PE=1 SV=2	L	Replication, recombination and repair	HhH-GPD base excision DNA repair family protein [Medicago truncatula]
	Medtr1g090687	mtr-miR172c-3p	17	21	17	9	8	8	13.3654	22.0879	15.5819	10.4842	7.5245	5.38072	0.0374995	0.243355	-0.602164	down	--	--	Cellular Component: integral component of membrane (GO:0016021);;	--	--	--	Domain of unknown function (DUF4220);; Protein of unknown function, DUF594	--	S	Function unknown	DUF594 family protein [Medicago truncatula]
	Medtr1g100697	mtr-miR172c-3p	17	21	17	9	8	8	13.3654	22.0879	15.5819	10.4842	7.5245	5.38072	0.0374995	0.243355	-0.602164	down	--	--	--	--	[R]	General function prediction only	F-box-like	F-box/LRR-repeat protein At3g48880 OS=Arabidopsis thaliana OX=3702 GN=At3g48880 PE=2 SV=1	S	Function unknown	F-box/LRR plant protein [Medicago truncatula]
	Medtr3g087220	mtr-miR172c-3p	17	21	17	9	8	8	13.3654	22.0879	15.5819	10.4842	7.5245	5.38072	0.0374995	0.243355	-0.602164	down	[E]	Amino acid transport and metabolism	Molecular Function: asparagine synthase (glutamine-hydrolyzing) activity (GO:0004066);; Cellular Component: cytosol (GO:0005829);; Biological Process: asparagine biosynthetic process (GO:0006529);; Biological Process: glutamine metabolic process (GO:0006541);; Molecular Function: protein homodimerization activity (GO:0042803);;	K01953|0|mtr:MTR_3g087220|K01953 asparagine synthase (glutamine-hydrolysing) [EC:6.3.5.4] | (RefSeq) asparagine synthetase [glutamine-hydrolyzing] protein	[E]	Amino acid transport and metabolism	Asparagine synthase;; Glutamine amidotransferase domain;; Glutamine amidotransferase domain;; Aluminium induced protein	Asparagine synthetase [glutamine-hydrolyzing] 2 OS=Oryza sativa subsp. japonica OX=39947 GN=Os06g0265000 PE=2 SV=3	E	Amino acid transport and metabolism	asparagine synthetase [glutamine-hydrolyzing] protein [Medicago truncatula]
	Medtr4g023040	mtr-miR172c-3p	17	21	17	9	8	8	13.3654	22.0879	15.5819	10.4842	7.5245	5.38072	0.0374995	0.243355	-0.602164	down	--	--	Biological Process: defense response (GO:0006952);; Biological Process: signal transduction (GO:0007165);; Cellular Component: integral component of membrane (GO:0016021);; Molecular Function: ADP binding (GO:0043531);;	--	--	--	NB-ARC domain;; TIR domain;; TIR domain;; Leucine Rich repeats (2 copies)	TMV resistance protein N OS=Nicotiana glutinosa OX=35889 GN=N PE=1 SV=1	S	Function unknown	disease resistance protein (TIR-NBS-LRR class), putative [Medicago truncatula]
	Medtr5g010500	mtr-miR172c-3p	17	21	17	9	8	8	13.3654	22.0879	15.5819	10.4842	7.5245	5.38072	0.0374995	0.243355	-0.602164	down	--	--	Cellular Component: endosome (GO:0005768);; Cellular Component: trans-Golgi network (GO:0005802);; Biological Process: glycolipid metabolic process (GO:0006664);; Cellular Component: integral component of membrane (GO:0016021);; Molecular Function: glucosyltransferase activity (GO:0046527);;	--	[R]	General function prediction only	Glycosyl transferase family 90	--	S	Function unknown	glycosyltransferase family 90 protein [Medicago truncatula]
	Medtr6g084690	mtr-miR172c-3p	17	21	17	9	8	8	13.3654	22.0879	15.5819	10.4842	7.5245	5.38072	0.0374995	0.243355	-0.602164	down	[R]	General function prediction only	--	K03456|0|mtr:MTR_6g084690|K03456 serine/threonine-protein phosphatase 2A regulatory subunit A | (RefSeq) serine/threonine protein phosphatase 2A regulatory subunit A	[T]	Signal transduction mechanisms	HEAT repeat;; HEAT repeats;; Vacuolar 14 Fab1-binding region;; HEAT-like repeat;; Required for nuclear transport of RNA pol II C-terminus 1;; CLASP N terminal;; non-SMC mitotic condensation complex subunit 1	Serine/threonine-protein phosphatase 2A 65 kDa regulatory subunit A beta isoform OS=Arabidopsis thaliana OX=3702 GN=PP2AA2 PE=1 SV=2	T	Signal transduction mechanisms	serine/threonine protein phosphatase 2A regulatory subunit A [Medicago truncatula]
	Medtr7g089320	mtr-miR172c-3p	17	21	17	9	8	8	13.3654	22.0879	15.5819	10.4842	7.5245	5.38072	0.0374995	0.243355	-0.602164	down	--	--	Biological Process: system development (GO:0048731);;	--	--	--	--	--	S	Function unknown	Clavata3/ESR (CLE) gene family member MtCLE07 [Medicago truncatula]
	Medtr2g038040	mtr-miR172c-3p	17	21	17	9	8	8	13.3654	22.0879	15.5819	10.4842	7.5245	5.38072	0.0374995	0.243355	-0.602164	down	--	--	Molecular Function: protein dimerization activity (GO:0046983);;	--	--	--	Helix-loop-helix DNA-binding domain	Transcription factor bHLH35 OS=Arabidopsis thaliana OX=3702 GN=BHLH35 PE=2 SV=1	K	Transcription	transcription factor [Medicago truncatula]
	Medtr3g095440	mtr-miR172c-3p	17	21	17	9	8	8	13.3654	22.0879	15.5819	10.4842	7.5245	5.38072	0.0374995	0.243355	-0.602164	down	--	--	Cellular Component: integral component of membrane (GO:0016021);; Molecular Function: transmembrane transporter activity (GO:0022857);; Biological Process: transmembrane transport (GO:0055085);;	--	--	--	EamA-like transporter family	WAT1-related protein At5g64700 OS=Arabidopsis thaliana OX=3702 GN=At5g64700 PE=2 SV=1	--	--	nodulin MtN21/EamA-like transporter family protein [Medicago truncatula]
	Medtr2g103560	mtr-miR172c-3p	17	21	17	9	8	8	13.3654	22.0879	15.5819	10.4842	7.5245	5.38072	0.0374995	0.243355	-0.602164	down	--	--	Biological Process: maturation of 5.8S rRNA (GO:0000460);; Biological Process: maturation of LSU-rRNA (GO:0000470);; Molecular Function: nucleic acid binding (GO:0003676);; Cellular Component: nucleolus (GO:0005730);; Cellular Component: preribosome, large subunit precursor (GO:0030687);;	K14831|0|mtr:MTR_2g103560|K14831 protein MAK16 | (RefSeq) MAK16 protein carboxy-terminal region protein	[A]	RNA processing and modification	Ribosomal L28e protein family;; Mak16 protein C-terminal region	--	S	Function unknown	MAK16 protein carboxy-terminal region protein [Medicago truncatula]
	Medtr1g100707	mtr-miR172c-3p	17	21	17	9	8	8	13.3654	22.0879	15.5819	10.4842	7.5245	5.38072	0.0374995	0.243355	-0.602164	down	--	--	--	--	[R]	General function prediction only	F-box-like	F-box/LRR-repeat protein At3g48880 OS=Arabidopsis thaliana OX=3702 GN=At3g48880 PE=2 SV=1	S	Function unknown	F-box/LRR plant protein [Medicago truncatula]
	Medtr8g063790	mtr-miR172c-3p	17	21	17	9	8	8	13.3654	22.0879	15.5819	10.4842	7.5245	5.38072	0.0374995	0.243355	-0.602164	down	[G]	Carbohydrate transport and metabolism	Molecular Function: alpha,alpha-trehalose-phosphate synthase (UDP-forming) activity (GO:0003825);; Molecular Function: trehalose-phosphatase activity (GO:0004805);; Biological Process: trehalose biosynthetic process (GO:0005992);; Biological Process: dephosphorylation (GO:0016311);;	K16055|0|mtr:MTR_8g063790|K16055 trehalose 6-phosphate synthase/phosphatase [EC:2.4.1.15 3.1.3.12] | (RefSeq) trehalose-6-phosphate synthase domain protein	[G]	Carbohydrate transport and metabolism	Glycosyltransferase family 20;; Trehalose-phosphatase;; haloacid dehalogenase-like hydrolase	Probable alpha,alpha-trehalose-phosphate synthase [UDP-forming] 9 OS=Arabidopsis thaliana OX=3702 GN=TPS9 PE=2 SV=1	G	Carbohydrate transport and metabolism	trehalose-6-phosphate synthase domain protein [Medicago truncatula]
	Medtr2g449850	mtr-miR172c-3p	17	21	17	9	8	8	13.3654	22.0879	15.5819	10.4842	7.5245	5.38072	0.0374995	0.243355	-0.602164	down	[E]	Amino acid transport and metabolism	Molecular Function: serine-type carboxypeptidase activity (GO:0004185);; Cellular Component: membrane (GO:0016020);; Molecular Function: transferase activity, transferring acyl groups other than amino-acyl groups (GO:0016747);; Biological Process: secondary metabolic process (GO:0019748);; Biological Process: proteolysis involved in cellular protein catabolic process (GO:0051603);;	K16297|0|mtr:MTR_2g449850|K16297 serine carboxypeptidase-like clade II [EC:3.4.16.-] | (RefSeq) serine carboxypeptidase-like protein	[OE]	--	Serine carboxypeptidase	Serine carboxypeptidase-like 45 OS=Arabidopsis thaliana OX=3702 GN=SCPL45 PE=2 SV=1	E	Amino acid transport and metabolism	serine carboxypeptidase-like protein [Medicago truncatula]
	Medtr3g048350	mtr-miR172c-3p	17	21	17	9	8	8	13.3654	22.0879	15.5819	10.4842	7.5245	5.38072	0.0374995	0.243355	-0.602164	down	--	--	Cellular Component: integral component of membrane (GO:0016021);;	--	--	--	--	--	--	--	hypothetical protein MTR_3g048350 [Medicago truncatula]
	Medtr6g016990	mtr-miR172c-3p	17	21	17	9	8	8	13.3654	22.0879	15.5819	10.4842	7.5245	5.38072	0.0374995	0.243355	-0.602164	down	--	--	Molecular Function: nucleic acid binding (GO:0003676);; Molecular Function: zinc ion binding (GO:0008270);;	K13128|0|mtr:MTR_6g016990|K13128 zinc finger CCHC domain-containing protein 8 | (RefSeq) proline-rich spliceosome-associated family protein, putative	[S]	Function unknown	PSP	--	S	Function unknown	proline-rich spliceosome-associated family protein, putative [Medicago truncatula]
	Medtr4g130500	mtr-miR172c-3p	17	21	17	9	8	8	13.3654	22.0879	15.5819	10.4842	7.5245	5.38072	0.0374995	0.243355	-0.602164	down	--	--	Biological Process: mitochondrial RNA processing (GO:0000963);; Cellular Component: mitochondrion (GO:0005739);; Molecular Function: zinc ion binding (GO:0008270);; Cellular Component: chloroplast (GO:0009507);; Biological Process: cytidine to uridine editing (GO:0016554);; Biological Process: mitochondrial mRNA modification (GO:0080156);;	--	[R]	General function prediction only	PPR repeat family;; PPR repeat;; DYW family of nucleic acid deaminases;; PPR repeat;; Pentatricopeptide repeat domain;; Pentacotripeptide-repeat region of PRORP	Pentatricopeptide repeat-containing protein At4g30700 OS=Arabidopsis thaliana OX=3702 GN=DYW9 PE=2 SV=1	S	Function unknown	pentatricopeptide (PPR) repeat protein [Medicago truncatula]
	Medtr5g081880	mtr-miR172c-3p	17	21	17	9	8	8	13.3654	22.0879	15.5819	10.4842	7.5245	5.38072	0.0374995	0.243355	-0.602164	down	--	--	--	--	--	--	--	--	S	Function unknown	hypothetical protein MTR_5g081880 [Medicago truncatula]
	Medtr6g007737	mtr-miR172c-3p	17	21	17	9	8	8	13.3654	22.0879	15.5819	10.4842	7.5245	5.38072	0.0374995	0.243355	-0.602164	down	--	--	Molecular Function: zinc ion binding (GO:0008270);; Cellular Component: integral component of membrane (GO:0016021);; Biological Process: protein ubiquitination (GO:0016567);; Biological Process: proteasome-mediated ubiquitin-dependent protein catabolic process (GO:0043161);; Molecular Function: ubiquitin protein ligase activity (GO:0061630);;	--	[O]	Posttranslational modification, protein turnover, chaperones	Ring finger domain;; RING-like zinc finger;; RING-H2 zinc finger domain;; Zinc finger, C3HC4 type (RING finger);; Anaphase-promoting complex subunit 11 RING-H2 finger	RING-H2 finger protein ATL46 OS=Arabidopsis thaliana OX=3702 GN=ATL46 PE=2 SV=1	O	Posttranslational modification, protein turnover, chaperones	RING-H2 finger protein ATL47 [Medicago truncatula]
	Medtr2g022560	mtr-miR172c-3p	17	21	17	9	8	8	13.3654	22.0879	15.5819	10.4842	7.5245	5.38072	0.0374995	0.243355	-0.602164	down	--	--	Cellular Component: Golgi apparatus (GO:0005794);; Cellular Component: integral component of membrane (GO:0016021);; Molecular Function: O-acetyltransferase activity (GO:0016413);; Biological Process: cell wall organization or biogenesis (GO:0071554);;	--	--	--	GDSL/SGNH-like Acyl-Esterase family found in Pmr5 and Cas1p;; PMR5 N terminal Domain	Protein trichome birefringence-like 10 OS=Arabidopsis thaliana OX=3702 GN=TBL10 PE=2 SV=1	S	Function unknown	Pmr5/Cas1p GDSL/SGNH-like acyl-esterase family protein [Medicago truncatula]
	Medtr7g405830	mtr-miR172c-3p	17	21	17	9	8	8	13.3654	22.0879	15.5819	10.4842	7.5245	5.38072	0.0374995	0.243355	-0.602164	down	[R]	General function prediction only	--	K06911|0|mtr:MTR_7g405830|K06911 uncharacterized protein | (RefSeq) pirin-like plant protein	--	--	Pirin C-terminal cupin domain;; Pirin	Pirin-like protein 2 OS=Arabidopsis thaliana OX=3702 GN=PRN2 PE=1 SV=3	S	Function unknown	pirin-like plant protein [Medicago truncatula]
	Medtr4g081655	mtr-miR172c-3p	17	21	17	9	8	8	13.3654	22.0879	15.5819	10.4842	7.5245	5.38072	0.0374995	0.243355	-0.602164	down	[T]	Signal transduction mechanisms	Molecular Function: protein serine/threonine kinase activity (GO:0004674);; Molecular Function: ATP binding (GO:0005524);; Cellular Component: plasma membrane (GO:0005886);; Biological Process: protein phosphorylation (GO:0006468);; Biological Process: defense response (GO:0006952);; Cellular Component: plasmodesma (GO:0009506);; Cellular Component: integral component of membrane (GO:0016021);; M…	--	--	--	Protein tyrosine kinase;; Protein kinase domain;; D-mannose binding lectin;; S-locus glycoprotein domain;; PAN-like domain	G-type lectin S-receptor-like serine/threonine-protein kinase At4g27290 OS=Arabidopsis thaliana OX=3702 GN=At4g27290 PE=3 SV=4	--	--	S-locus lectin kinase family protein [Medicago truncatula]
	Medtr2g032920	mtr-miR172d-3p	41	29	27	9	10	14	32.2343	30.5023	24.7478	10.4842	9.40562	9.41625	0.00027326	0.00387574	-1.00116	down	--	--	--	--	--	--	--	--	--	--	hypothetical protein MTR_2g032920 [Medicago truncatula]
	Medtr7g084150	mtr-miR172d-3p	41	29	27	9	10	14	32.2343	30.5023	24.7478	10.4842	9.40562	9.41625	0.00027326	0.00387574	-1.00116	down	[C]	Energy production and conversion	Cellular Component: mitochondrial inner membrane (GO:0005743);; Molecular Function: ubiquinol-cytochrome-c reductase activity (GO:0008121);; Cellular Component: integral component of membrane (GO:0016021);; Molecular Function: metal ion binding (GO:0046872);; Molecular Function: 2 iron, 2 sulfur cluster binding (GO:0051537);; Biological Process: oxidation-reduction process (GO:0055114);; Cellular…	K00411|0|mtr:MTR_7g084150|K00411 ubiquinol-cytochrome c reductase iron-sulfur subunit [EC:1.10.2.2] | (RefSeq) cytochrome B-c1 complex subunit Rieske protein	[C]	Energy production and conversion	Rieske [2Fe-2S] domain;; Ubiquinol cytochrome reductase transmembrane region	Cytochrome b-c1 complex subunit Rieske, mitochondrial OS=Zea mays OX=4577 PE=2 SV=1	C	Energy production and conversion	cytochrome B-c1 complex subunit Rieske protein [Medicago truncatula]
	Medtr3g019580	mtr-miR172d-3p	41	29	27	9	10	14	32.2343	30.5023	24.7478	10.4842	9.40562	9.41625	0.00027326	0.00387574	-1.00116	down	[T]	Signal transduction mechanisms	Molecular Function: protein serine/threonine kinase activity (GO:0004674);; Molecular Function: protein tyrosine kinase activity (GO:0004713);; Molecular Function: ATP binding (GO:0005524);; Cellular Component: integral component of membrane (GO:0016021);; Biological Process: peptidyl-tyrosine phosphorylation (GO:0018108);; Molecular Function: carbohydrate binding (GO:0030246);; Biological Proces…	--	--	--	D-mannose binding lectin;; S-locus glycoprotein domain;; PAN-like domain;; Protein tyrosine kinase;; Protein kinase domain;; Protein tyrosine kinase;; Protein kinase domain	G-type lectin S-receptor-like serine/threonine-protein kinase At4g27290 OS=Arabidopsis thaliana OX=3702 GN=At4g27290 PE=3 SV=4	T	Signal transduction mechanisms	S-locus lectin kinase family protein [Medicago truncatula]
	Medtr4g057950	mtr-miR172d-3p	41	29	27	9	10	14	32.2343	30.5023	24.7478	10.4842	9.40562	9.41625	0.00027326	0.00387574	-1.00116	down	--	--	--	--	--	--	--	--	--	--	hypothetical protein MTR_4g057950 [Medicago truncatula]
	Medtr3g013700	mtr-miR172d-3p	41	29	27	9	10	14	32.2343	30.5023	24.7478	10.4842	9.40562	9.41625	0.00027326	0.00387574	-1.00116	down	--	--	Biological Process: defense response (GO:0006952);; Molecular Function: ADP binding (GO:0043531);;	K13457|0|mtr:MTR_3g013700|K13457 disease resistance protein RPM1 | (RefSeq) NB-ARC domain disease resistance protein	[T]	Signal transduction mechanisms	NB-ARC domain;; Leucine Rich repeats (2 copies)	Disease resistance protein RPM1 OS=Arabidopsis thaliana OX=3702 GN=RPM1 PE=1 SV=1	S	Function unknown	NB-ARC domain disease resistance protein [Medicago truncatula]
	Medtr2g029940	mtr-miR172d-3p	41	29	27	9	10	14	32.2343	30.5023	24.7478	10.4842	9.40562	9.41625	0.00027326	0.00387574	-1.00116	down	[T]	Signal transduction mechanisms	Biological Process: rRNA processing (GO:0006364);; Molecular Function: snoRNA binding (GO:0030515);; Cellular Component: small-subunit processome (GO:0032040);;	K14793|0|mtr:MTR_2g029940|K14793 ribosomal RNA-processing protein 9 | (RefSeq) U3 small nucleolar RNA-associated-like protein	[A]	RNA processing and modification	WD domain, G-beta repeat;; Anaphase-promoting complex subunit 4 WD40 domain	U3 snoRNP-associated protein-like YAO OS=Arabidopsis thaliana OX=3702 GN=YAO PE=2 SV=1	S	Function unknown	U3 small nucleolar RNA-associated-like protein [Medicago truncatula]
	Medtr1g049140	mtr-miR172d-3p	41	29	27	9	10	14	32.2343	30.5023	24.7478	10.4842	9.40562	9.41625	0.00027326	0.00387574	-1.00116	down	--	--	Molecular Function: DNA binding (GO:0003677);; Molecular Function: transcription factor activity, sequence-specific DNA binding (GO:0003700);; Cellular Component: nucleus (GO:0005634);; Biological Process: regulation of transcription, DNA-templated (GO:0006355);; Biological Process: multicellular organism development (GO:0007275);; Cellular Component: integral component of membrane (GO:0016021);;	K09284|0|mtr:MTR_1g049140|K09284 AP2-like factor, euAP2 lineage | (RefSeq) AP2 domain transcription factor	--	--	AP2 domain	Ethylene-responsive transcription factor RAP2-7 OS=Arabidopsis thaliana OX=3702 GN=RAP2-7 PE=2 SV=2	K	Transcription	AP2 domain transcription factor [Medicago truncatula]
	Medtr1g043410	mtr-miR172d-3p	41	29	27	9	10	14	32.2343	30.5023	24.7478	10.4842	9.40562	9.41625	0.00027326	0.00387574	-1.00116	down	--	--	Molecular Function: zinc ion binding (GO:0008270);; Cellular Component: integral component of membrane (GO:0016021);;	--	[O]	Posttranslational modification, protein turnover, chaperones	Ring finger domain;; RING-H2 zinc finger domain;; RING-like zinc finger;; Zinc finger, C3HC4 type (RING finger);; Prokaryotic RING finger family 4;; Zinc finger, C3HC4 type (RING finger);; Anaphase-promoting complex subunit 11 RING-H2 finger	RING-H2 finger protein ATL1 OS=Arabidopsis thaliana OX=3702 GN=ATL1 PE=2 SV=1	O	Posttranslational modification, protein turnover, chaperones	RING-H2 zinc finger protein [Medicago truncatula]
	Medtr4g063605	mtr-miR172d-3p	41	29	27	9	10	14	32.2343	30.5023	24.7478	10.4842	9.40562	9.41625	0.00027326	0.00387574	-1.00116	down	--	--	Cellular Component: integral component of membrane (GO:0016021);;	--	[I]	Lipid transport and metabolism	CRAL/TRIO domain	Phosphatidylinositol/phosphatidylcholine transfer protein SFH12 OS=Arabidopsis thaliana OX=3702 GN=SFH12 PE=2 SV=1	S	Function unknown	CRAL/TRIO domain protein [Medicago truncatula]
	Medtr1g064690	mtr-miR172d-3p	41	29	27	9	10	14	32.2343	30.5023	24.7478	10.4842	9.40562	9.41625	0.00027326	0.00387574	-1.00116	down	--	--	Cellular Component: cytoplasm (GO:0005737);; Molecular Function: S-adenosylmethionine-dependent methyltransferase activity (GO:0008757);; Cellular Component: integral component of membrane (GO:0016021);; Biological Process: methylation (GO:0032259);;	--	--	--	--	--	--	--	peptide upstream ORF protein, putative [Medicago truncatula]
	Medtr8g046045	mtr-miR172d-3p	41	29	27	9	10	14	32.2343	30.5023	24.7478	10.4842	9.40562	9.41625	0.00027326	0.00387574	-1.00116	down	--	--	--	--	--	--	--	--	--	--	LCR-like protein [Medicago truncatula]
	Medtr4g061200	mtr-miR172d-3p	41	29	27	9	10	14	32.2343	30.5023	24.7478	10.4842	9.40562	9.41625	0.00027326	0.00387574	-1.00116	down	--	--	Molecular Function: DNA binding (GO:0003677);; Molecular Function: transcription factor activity, sequence-specific DNA binding (GO:0003700);; Cellular Component: nucleus (GO:0005634);; Biological Process: regulation of transcription, DNA-templated (GO:0006355);; Biological Process: multicellular organism development (GO:0007275);;	K09284|0|mtr:MTR_4g061200|K09284 AP2-like factor, euAP2 lineage | (RefSeq) AP2-like ethylene-responsive transcription factor	--	--	AP2 domain	Ethylene-responsive transcription factor RAP2-7 OS=Arabidopsis thaliana OX=3702 GN=RAP2-7 PE=2 SV=2	K	Transcription	AP2-like ethylene-responsive transcription factor [Medicago truncatula]
	Medtr4g060950	mtr-miR172d-3p	41	29	27	9	10	14	32.2343	30.5023	24.7478	10.4842	9.40562	9.41625	0.00027326	0.00387574	-1.00116	down	--	--	Molecular Function: carbamoyl-phosphate synthase (glutamine-hydrolyzing) activity (GO:0004088);;	--	--	--	Lateral organ boundaries (LOB) domain	LOB domain-containing protein 11 OS=Arabidopsis thaliana OX=3702 GN=LBD11 PE=2 SV=2	S	Function unknown	lateral organ boundaries (LOB) domain protein [Medicago truncatula]
	Medtr5g031440	mtr-miR172d-3p	41	29	27	9	10	14	32.2343	30.5023	24.7478	10.4842	9.40562	9.41625	0.00027326	0.00387574	-1.00116	down	--	--	Molecular Function: DNA binding (GO:0003677);; Biological Process: regulation of transcription, DNA-templated (GO:0006355);;	--	--	--	Dof domain, zinc finger	Dof zinc finger protein DOF5.7 OS=Arabidopsis thaliana OX=3702 GN=DOF5.7 PE=2 SV=1	S	Function unknown	Dof domain zinc finger protein [Medicago truncatula]
	Medtr2g093310	mtr-miR172d-3p	41	29	27	9	10	14	32.2343	30.5023	24.7478	10.4842	9.40562	9.41625	0.00027326	0.00387574	-1.00116	down	--	--	Molecular Function: carbamoyl-phosphate synthase (glutamine-hydrolyzing) activity (GO:0004088);;	--	--	--	Lateral organ boundaries (LOB) domain	LOB domain-containing protein 11 OS=Arabidopsis thaliana OX=3702 GN=LBD11 PE=2 SV=2	S	Function unknown	lateral organ boundaries (LOB) domain protein [Medicago truncatula]
	Medtr0009s0100	mtr-miR172d-3p	41	29	27	9	10	14	32.2343	30.5023	24.7478	10.4842	9.40562	9.41625	0.00027326	0.00387574	-1.00116	down	--	--	Biological Process: cellular process (GO:0009987);; Cellular Component: membrane (GO:0016020);;	--	--	--	--	--	--	--	hypothetical protein MTR_0009s0100 [Medicago truncatula]
	Medtr8g089540	mtr-miR172d-3p	41	29	27	9	10	14	32.2343	30.5023	24.7478	10.4842	9.40562	9.41625	0.00027326	0.00387574	-1.00116	down	--	--	--	--	--	--	Arabidopsis phospholipase-like protein (PEARLI 4)	--	--	--	plant phospholipase-like protein [Medicago truncatula]
	Medtr3g073650	mtr-miR172d-3p	41	29	27	9	10	14	32.2343	30.5023	24.7478	10.4842	9.40562	9.41625	0.00027326	0.00387574	-1.00116	down	--	--	--	--	--	--	Fantastic Four meristem regulator	--	--	--	DUF3049 family protein [Medicago truncatula]
	Medtr1g105755	mtr-miR172d-3p	41	29	27	9	10	14	32.2343	30.5023	24.7478	10.4842	9.40562	9.41625	0.00027326	0.00387574	-1.00116	down	[T]	Signal transduction mechanisms	Molecular Function: protein serine/threonine kinase activity (GO:0004674);; Molecular Function: ATP binding (GO:0005524);; Cellular Component: plasma membrane (GO:0005886);; Biological Process: protein phosphorylation (GO:0006468);; Cellular Component: plasmodesma (GO:0009506);; Cellular Component: integral component of membrane (GO:0016021);; Biological Process: defense response to bacterium (GO…	K04733|0|mtr:MTR_1g105755|K04733 interleukin-1 receptor-associated kinase 4 [EC:2.7.11.1] | (RefSeq) cysteine-rich receptor-kinase-like protein	--	--	Salt stress response/antifungal;; Protein kinase domain;; Protein tyrosine kinase	Cysteine-rich receptor-like protein kinase 29 OS=Arabidopsis thaliana OX=3702 GN=CRK29 PE=2 SV=1	T	Signal transduction mechanisms	cysteine-rich receptor-kinase-like protein [Medicago truncatula]
	Medtr5g069890	mtr-miR172d-3p	41	29	27	9	10	14	32.2343	30.5023	24.7478	10.4842	9.40562	9.41625	0.00027326	0.00387574	-1.00116	down	--	--	--	--	--	--	--	--	--	--	Nodule-specific Glycine Rich Peptide [Medicago truncatula]
	Medtr4g079390	mtr-miR172d-3p	41	29	27	9	10	14	32.2343	30.5023	24.7478	10.4842	9.40562	9.41625	0.00027326	0.00387574	-1.00116	down	[R]	General function prediction only	--	K15201|0|mtr:MTR_4g079390|K15201 general transcription factor 3C polypeptide 3 (transcription factor C subunit 4) | (RefSeq) general transcription factor 3C-like protein	[K]	Transcription	Tetratricopeptide repeat;; Tetratricopeptide repeat;; Tetratricopeptide repeat;; Tetratricopeptide repeat;; Tetratricopeptide repeat;; Tetratricopeptide repeat;; Tetratricopeptide repeat;; Tetratricopeptide repeat	--	K	Transcription	general transcription factor 3C-like protein [Medicago truncatula]
	Medtr4g081650	mtr-miR172d-3p	41	29	27	9	10	14	32.2343	30.5023	24.7478	10.4842	9.40562	9.41625	0.00027326	0.00387574	-1.00116	down	[T]	Signal transduction mechanisms	Molecular Function: protein serine/threonine kinase activity (GO:0004674);; Molecular Function: ATP binding (GO:0005524);; Cellular Component: plasma membrane (GO:0005886);; Biological Process: protein phosphorylation (GO:0006468);; Biological Process: defense response (GO:0006952);; Cellular Component: plasmodesma (GO:0009506);; Cellular Component: integral component of membrane (GO:0016021);; M…	--	--	--	Protein tyrosine kinase;; Protein kinase domain;; D-mannose binding lectin;; S-locus glycoprotein domain;; PAN-like domain	Receptor-like serine/threonine-protein kinase SD1-8 OS=Arabidopsis thaliana OX=3702 GN=SD18 PE=1 SV=1	--	--	S-locus lectin kinase family protein [Medicago truncatula]
	Medtr3g019530	mtr-miR172d-3p	41	29	27	9	10	14	32.2343	30.5023	24.7478	10.4842	9.40562	9.41625	0.00027326	0.00387574	-1.00116	down	[T]	Signal transduction mechanisms	Molecular Function: protein serine/threonine kinase activity (GO:0004674);; Molecular Function: protein tyrosine kinase activity (GO:0004713);; Molecular Function: ATP binding (GO:0005524);; Cellular Component: integral component of membrane (GO:0016021);; Biological Process: peptidyl-tyrosine phosphorylation (GO:0018108);; Molecular Function: carbohydrate binding (GO:0030246);; Biological Proces…	--	--	--	D-mannose binding lectin;; S-locus glycoprotein domain;; PAN-like domain;; Protein tyrosine kinase;; Protein kinase domain;; Protein tyrosine kinase;; Protein kinase domain	G-type lectin S-receptor-like serine/threonine-protein kinase At4g27290 OS=Arabidopsis thaliana OX=3702 GN=At4g27290 PE=3 SV=4	T	Signal transduction mechanisms	S-locus lectin kinase family protein [Medicago truncatula]
	Medtr8g035820	mtr-miR172d-3p	41	29	27	9	10	14	32.2343	30.5023	24.7478	10.4842	9.40562	9.41625	0.00027326	0.00387574	-1.00116	down	[QV]	Secondary metabolites biosynthesis, transport and catabolism ;; Defense mechanisms	Molecular Function: monooxygenase activity (GO:0004497);; Molecular Function: iron ion binding (GO:0005506);; Cellular Component: integral component of membrane (GO:0016021);; Molecular Function: oxidoreductase activity, acting on paired donors, with incorporation or reduction of molecular oxygen (GO:0016705);; Molecular Function: heme binding (GO:0020037);; Biological Process: oxidation-reductio…	--	[QI]	--	Cytochrome P450	Cytochrome P450 704C1 OS=Pinus taeda OX=3352 GN=CYP704C1 PE=2 SV=1	Q	Secondary metabolites biosynthesis, transport and catabolism	cytochrome P450 family protein [Medicago truncatula]
	Medtr4g054920	mtr-miR172d-3p	41	29	27	9	10	14	32.2343	30.5023	24.7478	10.4842	9.40562	9.41625	0.00027326	0.00387574	-1.00116	down	[QV]	Secondary metabolites biosynthesis, transport and catabolism ;; Defense mechanisms	Molecular Function: monooxygenase activity (GO:0004497);; Molecular Function: iron ion binding (GO:0005506);; Cellular Component: integral component of membrane (GO:0016021);; Molecular Function: oxidoreductase activity, acting on paired donors, with incorporation or reduction of molecular oxygen (GO:0016705);; Molecular Function: heme binding (GO:0020037);; Biological Process: oxidation-reductio…	--	[QI]	--	Cytochrome P450	Cytochrome P450 94C1 OS=Arabidopsis thaliana OX=3702 GN=CYP94C1 PE=1 SV=1	Q	Secondary metabolites biosynthesis, transport and catabolism	cytochrome P450 family 94 protein [Medicago truncatula]
	Medtr7g070530	mtr-miR172d-3p	41	29	27	9	10	14	32.2343	30.5023	24.7478	10.4842	9.40562	9.41625	0.00027326	0.00387574	-1.00116	down	--	--	Molecular Function: methyltransferase activity (GO:0008168);; Cellular Component: integral component of membrane (GO:0016021);; Biological Process: methylation (GO:0032259);;	--	--	--	Methyltransferase domain;; Methyltransferase FkbM domain	--	--	--	methyltransferase domain protein [Medicago truncatula]
	Medtr2g005455	mtr-miR172d-3p	41	29	27	9	10	14	32.2343	30.5023	24.7478	10.4842	9.40562	9.41625	0.00027326	0.00387574	-1.00116	down	--	--	Molecular Function: nucleotide binding (GO:0000166);; Molecular Function: protein kinase activity (GO:0004672);; Biological Process: phosphorylation (GO:0016310);;	--	[D]	Cell cycle control, cell division, chromosome partitioning	--	Probable serine/threonine-protein kinase At1g09600 OS=Arabidopsis thaliana OX=3702 GN=At1g09600 PE=3 SV=1	T	Signal transduction mechanisms	kinase superfamily protein, putative [Medicago truncatula]
	Medtr7g090940	mtr-miR172d-3p	41	29	27	9	10	14	32.2343	30.5023	24.7478	10.4842	9.40562	9.41625	0.00027326	0.00387574	-1.00116	down	[O]	Posttranslational modification, protein turnover, chaperones	Cellular Component: chloroplast (GO:0009507);;	K09527|0|mtr:MTR_7g090940|K09527 DnaJ homolog subfamily C member 7 | (RefSeq) heat shock protein DnaJ with TPR protein	[O]	Posttranslational modification, protein turnover, chaperones	Tetratricopeptide repeat;; Tetratricopeptide repeat;; DnaJ domain;; Tetratricopeptide repeat;; Tetratricopeptide repeat;; Tetratricopeptide repeat;; Tetratricopeptide repeat	TPR repeat-containing thioredoxin TTL4 OS=Arabidopsis thaliana OX=3702 GN=TTL4 PE=2 SV=1	O	Posttranslational modification, protein turnover, chaperones	heat shock protein DnaJ with TPR protein [Medicago truncatula]
	Medtr5g041400	mtr-miR172d-3p	41	29	27	9	10	14	32.2343	30.5023	24.7478	10.4842	9.40562	9.41625	0.00027326	0.00387574	-1.00116	down	--	--	Molecular Function: DNA binding (GO:0003677);; Biological Process: regulation of transcription, DNA-templated (GO:0006355);;	--	--	--	Dof domain, zinc finger	Cyclic dof factor 1 OS=Arabidopsis thaliana OX=3702 GN=CDF1 PE=1 SV=2	--	--	DOF domain, zinc finger protein [Medicago truncatula]
	Medtr1976s0010	mtr-miR172d-3p	41	29	27	9	10	14	32.2343	30.5023	24.7478	10.4842	9.40562	9.41625	0.00027326	0.00387574	-1.00116	down	[P]	Inorganic ion transport and metabolism	--	--	--	--	NMT1-like family;; NMT1/THI5 like	--	P	Inorganic ion transport and metabolism	sulfonate ABC transporter [Medicago truncatula]
	Medtr4g009960	mtr-miR172d-3p	41	29	27	9	10	14	32.2343	30.5023	24.7478	10.4842	9.40562	9.41625	0.00027326	0.00387574	-1.00116	down	[R]	General function prediction only	Molecular Function: translation initiation factor activity (GO:0003743);; Cellular Component: cytosol (GO:0005829);; Biological Process: translational initiation (GO:0006413);;	K03255|0|mtr:MTR_4g009960|K03255 protein TIF31 | (RefSeq) eukaryotic translation initiation factor 3 subunit	[R]	General function prediction only	Tetratricopeptide repeat;; Translation initiation factor eIF3 subunit 135;; Tetratricopeptide repeat;; Mitochondrial function, CLU-N-term;; Tetratricopeptide repeat;; Ataxin-2 C-terminal region	Protein TSS OS=Arabidopsis thaliana OX=3702 GN=TSS PE=1 SV=1	S	Function unknown	eukaryotic translation initiation factor 3 subunit [Medicago truncatula]
	Medtr2g103280	mtr-miR172d-3p	41	29	27	9	10	14	32.2343	30.5023	24.7478	10.4842	9.40562	9.41625	0.00027326	0.00387574	-1.00116	down	[HI]	Coenzyme transport and metabolism ;; Lipid transport and metabolism	--	--	--	--	Biotin-requiring enzyme	Biotin carboxyl carrier protein of acetyl-CoA carboxylase 2, chloroplastic OS=Arabidopsis thaliana OX=3702 GN=BCCP2 PE=1 SV=1	S	Function unknown	biotin carboxyl carrier acetyl-CoA carboxylase [Medicago truncatula]
	Medtr4g091820	mtr-miR172d-3p	41	29	27	9	10	14	32.2343	30.5023	24.7478	10.4842	9.40562	9.41625	0.00027326	0.00387574	-1.00116	down	[T]	Signal transduction mechanisms	Molecular Function: protein serine/threonine kinase activity (GO:0004674);; Molecular Function: ATP binding (GO:0005524);; Biological Process: protein phosphorylation (GO:0006468);; Cellular Component: integral component of membrane (GO:0016021);; Molecular Function: carbohydrate binding (GO:0030246);; Biological Process: recognition of pollen (GO:0048544);;	K04733|0|mtr:MTR_4g091820|K04733 interleukin-1 receptor-associated kinase 4 [EC:2.7.11.1] | (RefSeq) G-type lectin S-receptor-like Serine/Threonine-kinase	--	--	Protein tyrosine kinase;; Protein kinase domain;; D-mannose binding lectin;; S-locus glycoprotein domain;; PAN-like domain	G-type lectin S-receptor-like serine/threonine-protein kinase RKS1 OS=Arabidopsis thaliana OX=3702 GN=RKS1 PE=3 SV=3	T	Signal transduction mechanisms	G-type lectin S-receptor-like Serine/Threonine-kinase [Medicago truncatula]
	Medtr7g105350	mtr-miR172d-3p	41	29	27	9	10	14	32.2343	30.5023	24.7478	10.4842	9.40562	9.41625	0.00027326	0.00387574	-1.00116	down	--	--	--	--	--	--	--	--	S	Function unknown	embryo defective 2735 protein [Medicago truncatula]
	Medtr8g018260	mtr-miR172d-3p	41	29	27	9	10	14	32.2343	30.5023	24.7478	10.4842	9.40562	9.41625	0.00027326	0.00387574	-1.00116	down	[K]	Transcription	Biological Process: defense response (GO:0006952);; Biological Process: signal transduction (GO:0007165);; Molecular Function: ADP binding (GO:0043531);;	--	--	--	TIR domain;; NB-ARC domain;; TIR domain	Disease resistance-like protein DSC1 OS=Arabidopsis thaliana OX=3702 GN=DSC1 PE=1 SV=1	S	Function unknown	disease resistance protein (TIR-NBS-LRR class) [Medicago truncatula]
	Medicago_truncatula_newGene_11845	mtr-miR172d-3p	41	29	27	9	10	14	32.2343	30.5023	24.7478	10.4842	9.40562	9.41625	0.00027326	0.00387574	-1.00116	down	--	--	--	--	--	--	--	--	--	--	disease resistance protein, partial [Trifolium pratense]
	Medtr3g007650	mtr-miR172d-3p	41	29	27	9	10	14	32.2343	30.5023	24.7478	10.4842	9.40562	9.41625	0.00027326	0.00387574	-1.00116	down	[T]	Signal transduction mechanisms	Molecular Function: protein serine/threonine kinase activity (GO:0004674);; Molecular Function: ATP binding (GO:0005524);; Cellular Component: plasma membrane (GO:0005886);; Biological Process: protein phosphorylation (GO:0006468);; Biological Process: defense response (GO:0006952);; Cellular Component: plasmodesma (GO:0009506);; Cellular Component: integral component of membrane (GO:0016021);; M…	--	--	--	Protein tyrosine kinase;; Protein kinase domain;; S-locus glycoprotein domain;; D-mannose binding lectin;; PAN-like domain;; Domain of unknown function (DUF3403)	G-type lectin S-receptor-like serine/threonine-protein kinase At4g27290 OS=Arabidopsis thaliana OX=3702 GN=At4g27290 PE=3 SV=4	T	Signal transduction mechanisms	S-locus lectin kinase family protein [Medicago truncatula]
	Medtr5g013950	mtr-miR172d-3p	41	29	27	9	10	14	32.2343	30.5023	24.7478	10.4842	9.40562	9.41625	0.00027326	0.00387574	-1.00116	down	--	--	Biological Process: carbohydrate metabolic process (GO:0005975);; Molecular Function: intramolecular transferase activity, phosphotransferases (GO:0016868);;	--	[R]	General function prediction only	PPR repeat;; PPR repeat family;; PPR repeat;; Pentatricopeptide repeat domain;; Tetratricopeptide repeat;; Tetratricopeptide repeat	Pentatricopeptide repeat-containing protein At1g32415, mitochondrial OS=Arabidopsis thaliana OX=3702 GN=PCMP-E56 PE=2 SV=1	S	Function unknown	pentatricopeptide (PPR) repeat protein [Medicago truncatula]
	Medtr7g101130	mtr-miR172d-3p	41	29	27	9	10	14	32.2343	30.5023	24.7478	10.4842	9.40562	9.41625	0.00027326	0.00387574	-1.00116	down	--	--	Molecular Function: methyltransferase activity (GO:0008168);; Cellular Component: integral component of membrane (GO:0016021);; Biological Process: methylation (GO:0032259);;	--	--	--	Methyltransferase domain	--	S	Function unknown	peptide upstream ORF protein, putative [Medicago truncatula]
	Medtr3g024330	mtr-miR172d-3p	41	29	27	9	10	14	32.2343	30.5023	24.7478	10.4842	9.40562	9.41625	0.00027326	0.00387574	-1.00116	down	--	--	Cellular Component: membrane (GO:0016020);;	--	--	--	--	--	S	Function unknown	dentin sialophosphoprotein-like protein, putative [Medicago truncatula]
	Medtr2g035460	mtr-miR172d-3p	41	29	27	9	10	14	32.2343	30.5023	24.7478	10.4842	9.40562	9.41625	0.00027326	0.00387574	-1.00116	down	[R]	General function prediction only	Molecular Function: catalytic activity (GO:0003824);; Molecular Function: molybdenum ion binding (GO:0030151);; Molecular Function: pyridoxal phosphate binding (GO:0030170);;	--	[R]	General function prediction only	MOSC N-terminal beta barrel domain;; MOSC domain	Molybdenum cofactor sulfurase OS=Oryza sativa subsp. japonica OX=39947 GN=MCSU3 PE=2 SV=2	S	Function unknown	Mo-molybdopterin cofactor sulfurase [Medicago truncatula]
	Medtr8g035860	mtr-miR172d-3p	41	29	27	9	10	14	32.2343	30.5023	24.7478	10.4842	9.40562	9.41625	0.00027326	0.00387574	-1.00116	down	[QV]	Secondary metabolites biosynthesis, transport and catabolism ;; Defense mechanisms	Molecular Function: monooxygenase activity (GO:0004497);; Molecular Function: iron ion binding (GO:0005506);; Cellular Component: integral component of membrane (GO:0016021);; Molecular Function: oxidoreductase activity, acting on paired donors, with incorporation or reduction of molecular oxygen (GO:0016705);; Molecular Function: heme binding (GO:0020037);; Biological Process: oxidation-reductio…	--	[QI]	--	Cytochrome P450	Cytochrome P450 704C1 OS=Pinus taeda OX=3352 GN=CYP704C1 PE=2 SV=1	Q	Secondary metabolites biosynthesis, transport and catabolism	cytochrome P450 family protein [Medicago truncatula]
	Medtr4g104140	mtr-miR172d-3p	41	29	27	9	10	14	32.2343	30.5023	24.7478	10.4842	9.40562	9.41625	0.00027326	0.00387574	-1.00116	down	--	--	Molecular Function: nucleic acid binding (GO:0003676);; Molecular Function: transcription cofactor activity (GO:0003712);; Molecular Function: histone acetyltransferase activity (GO:0004402);; Molecular Function: RNA-DNA hybrid ribonuclease activity (GO:0004523);; Cellular Component: nucleus (GO:0005634);; Biological Process: regulation of transcription, DNA-templated (GO:0006355);; Molecular Fun…	--	[K]	Transcription	TAZ zinc finger	BTB/POZ and TAZ domain-containing protein 2 OS=Arabidopsis thaliana OX=3702 GN=BT2 PE=1 SV=1	S	Function unknown	BTB/POZ and TAZ domain protein [Medicago truncatula]
	Medtr2g093060	mtr-miR172d-3p	41	29	27	9	10	14	32.2343	30.5023	24.7478	10.4842	9.40562	9.41625	0.00027326	0.00387574	-1.00116	down	--	--	Molecular Function: DNA binding (GO:0003677);; Molecular Function: transcription factor activity, sequence-specific DNA binding (GO:0003700);; Cellular Component: nucleus (GO:0005634);; Biological Process: regulation of transcription, DNA-templated (GO:0006355);; Biological Process: multicellular organism development (GO:0007275);;	K09284|0|mtr:MTR_2g093060|K09284 AP2-like factor, euAP2 lineage | (RefSeq) AP2-like ethylene-responsive transcription factor	--	--	AP2 domain	Ethylene-responsive transcription factor RAP2-7 OS=Arabidopsis thaliana OX=3702 GN=RAP2-7 PE=2 SV=2	K	Transcription	AP2-like ethylene-responsive transcription factor [Medicago truncatula]
	Medtr1g035190	mtr-miR172d-3p	41	29	27	9	10	14	32.2343	30.5023	24.7478	10.4842	9.40562	9.41625	0.00027326	0.00387574	-1.00116	down	[QV]	Secondary metabolites biosynthesis, transport and catabolism ;; Defense mechanisms	Molecular Function: iron ion binding (GO:0005506);; Cellular Component: integral component of membrane (GO:0016021);; Molecular Function: oxidoreductase activity, acting on paired donors, with incorporation or reduction of molecular oxygen, NAD(P)H as one donor, and incorporation of one atom of oxygen (GO:0016709);; Molecular Function: heme binding (GO:0020037);; Biological Process: secondary met…	--	[Q]	Secondary metabolites biosynthesis, transport and catabolism	Cytochrome P450	Cytochrome P450 71D9 OS=Glycine max OX=3847 GN=CYP71D9 PE=2 SV=1	Q	Secondary metabolites biosynthesis, transport and catabolism	cytochrome P450 family 71 protein [Medicago truncatula]
	Medtr7g094560	mtr-miR172d-3p	41	29	27	9	10	14	32.2343	30.5023	24.7478	10.4842	9.40562	9.41625	0.00027326	0.00387574	-1.00116	down	[G]	Carbohydrate transport and metabolism	Biological Process: glycogen metabolic process (GO:0005977);; Cellular Component: chloroplast (GO:0009507);; Biological Process: amylopectin biosynthetic process (GO:0010021);; Molecular Function: isoamylase activity (GO:0019156);;	K01214|0|mtr:MTR_7g094560|K01214 isoamylase [EC:3.2.1.68] | (RefSeq) isoamylase-type starch debranching enzyme	[G]	Carbohydrate transport and metabolism	Carbohydrate-binding module 48 (Isoamylase N-terminal domain);; Alpha amylase, catalytic domain	Isoamylase 2, chloroplastic OS=Arabidopsis thaliana OX=3702 GN=ISA2 PE=1 SV=2	G	Carbohydrate transport and metabolism	isoamylase-type starch debranching enzyme [Medicago truncatula]
	Medtr4g081730	mtr-miR172d-3p	41	29	27	9	10	14	32.2343	30.5023	24.7478	10.4842	9.40562	9.41625	0.00027326	0.00387574	-1.00116	down	[T]	Signal transduction mechanisms	Molecular Function: protein serine/threonine kinase activity (GO:0004674);; Molecular Function: ATP binding (GO:0005524);; Cellular Component: plasma membrane (GO:0005886);; Biological Process: protein phosphorylation (GO:0006468);; Biological Process: defense response (GO:0006952);; Cellular Component: plasmodesma (GO:0009506);; Cellular Component: integral component of membrane (GO:0016021);; M…	--	--	--	Protein tyrosine kinase;; S-locus glycoprotein domain;; D-mannose binding lectin;; Protein kinase domain;; PAN-like domain;; Domain of unknown function (DUF3403);; Protein tyrosine kinase	G-type lectin S-receptor-like serine/threonine-protein kinase At4g27290 OS=Arabidopsis thaliana OX=3702 GN=At4g27290 PE=3 SV=4	T	Signal transduction mechanisms	cysteine-rich RLK (receptor-like kinase) protein [Medicago truncatula]
	Medtr2g094520	mtr-miR172d-3p	41	29	27	9	10	14	32.2343	30.5023	24.7478	10.4842	9.40562	9.41625	0.00027326	0.00387574	-1.00116	down	--	--	Molecular Function: DNA binding (GO:0003677);; Cellular Component: nucleus (GO:0005634);; Molecular Function: lipid binding (GO:0008289);;	K09338|0|mtr:MTR_2g094520|K09338 homeobox-leucine zipper protein | (RefSeq) class III homeodomain leucine zipper protein	--	--	MEKHLA domain;; START domain;; Homeobox domain	Homeobox-leucine zipper protein REVOLUTA OS=Arabidopsis thaliana OX=3702 GN=REV PE=1 SV=2	K	Transcription	class III homeodomain leucine zipper protein [Medicago truncatula]
	Medtr2g017960	mtr-miR172d-3p	41	29	27	9	10	14	32.2343	30.5023	24.7478	10.4842	9.40562	9.41625	0.00027326	0.00387574	-1.00116	down	--	--	Cellular Component: integral component of membrane (GO:0016021);;	--	--	--	Fasciclin domain	Fasciclin-like arabinogalactan protein 12 OS=Arabidopsis thaliana OX=3702 GN=FLA12 PE=2 SV=2	--	--	fasciclin domain protein [Medicago truncatula]
	Medtr2g011230	mtr-miR172d-3p	41	29	27	9	10	14	32.2343	30.5023	24.7478	10.4842	9.40562	9.41625	0.00027326	0.00387574	-1.00116	down	[T]	Signal transduction mechanisms	Molecular Function: protein serine/threonine kinase activity (GO:0004674);; Molecular Function: ATP binding (GO:0005524);; Cellular Component: plasma membrane (GO:0005886);; Biological Process: protein phosphorylation (GO:0006468);; Cellular Component: plasmodesma (GO:0009506);; Cellular Component: integral component of membrane (GO:0016021);; Molecular Function: carbohydrate binding (GO:0030246)…	--	--	--	Protein tyrosine kinase;; Protein kinase domain;; D-mannose binding lectin;; S-locus glycoprotein domain;; PAN-like domain	G-type lectin S-receptor-like serine/threonine-protein kinase At1g11330 OS=Arabidopsis thaliana OX=3702 GN=At1g11330 PE=1 SV=3	T	Signal transduction mechanisms	G-type lectin S-receptor-like Serine/Threonine-kinase [Medicago truncatula]
	Medtr5g049270	mtr-miR172d-3p	41	29	27	9	10	14	32.2343	30.5023	24.7478	10.4842	9.40562	9.41625	0.00027326	0.00387574	-1.00116	down	--	--	Molecular Function: binding (GO:0005488);; Molecular Function: oxidoreductase activity (GO:0016491);; Biological Process: response to stimulus (GO:0050896);;	--	--	--	--	--	S	Function unknown	plant/MWL2-17 protein, putative [Medicago truncatula]
	Medtr2g062790	mtr-miR172d-3p	41	29	27	9	10	14	32.2343	30.5023	24.7478	10.4842	9.40562	9.41625	0.00027326	0.00387574	-1.00116	down	[R]	General function prediction only	Molecular Function: ATP binding (GO:0005524);; Cellular Component: integral component of membrane (GO:0016021);; Molecular Function: ATPase activity, coupled to transmembrane movement of substances (GO:0042626);; Biological Process: transmembrane transport (GO:0055085);;	--	[IR]	--	ABC transporter transmembrane region 2;; ABC transporter;; SbmA/BacA-like family	ABC transporter D family member 2, chloroplastic OS=Arabidopsis thaliana OX=3702 GN=ABCC2 PE=1 SV=1	S	Function unknown	ABC transporter D family protein [Medicago truncatula]
	Medtr8g078730	mtr-miR172d-3p	41	29	27	9	10	14	32.2343	30.5023	24.7478	10.4842	9.40562	9.41625	0.00027326	0.00387574	-1.00116	down	--	--	--	--	--	--	--	--	--	--	hypothetical protein MTR_8g078730 [Medicago truncatula]
	Medtr4g091840	mtr-miR172d-3p	41	29	27	9	10	14	32.2343	30.5023	24.7478	10.4842	9.40562	9.41625	0.00027326	0.00387574	-1.00116	down	[T]	Signal transduction mechanisms	Molecular Function: protein serine/threonine kinase activity (GO:0004674);; Molecular Function: ATP binding (GO:0005524);; Biological Process: protein phosphorylation (GO:0006468);; Cellular Component: integral component of membrane (GO:0016021);; Molecular Function: carbohydrate binding (GO:0030246);; Biological Process: recognition of pollen (GO:0048544);;	--	--	--	Protein tyrosine kinase;; Protein kinase domain;; D-mannose binding lectin;; S-locus glycoprotein domain;; PAN-like domain	G-type lectin S-receptor-like serine/threonine-protein kinase RKS1 OS=Arabidopsis thaliana OX=3702 GN=RKS1 PE=3 SV=3	T	Signal transduction mechanisms	G-type lectin S-receptor-like Serine/Threonine-kinase [Medicago truncatula]
	Medtr3g007630	mtr-miR172d-3p	41	29	27	9	10	14	32.2343	30.5023	24.7478	10.4842	9.40562	9.41625	0.00027326	0.00387574	-1.00116	down	[T]	Signal transduction mechanisms	Molecular Function: protein serine/threonine kinase activity (GO:0004674);; Molecular Function: ATP binding (GO:0005524);; Cellular Component: plasma membrane (GO:0005886);; Biological Process: protein phosphorylation (GO:0006468);; Biological Process: defense response (GO:0006952);; Cellular Component: plasmodesma (GO:0009506);; Cellular Component: integral component of membrane (GO:0016021);; M…	--	--	--	Protein tyrosine kinase;; Protein kinase domain;; D-mannose binding lectin;; S-locus glycoprotein domain;; PAN-like domain;; Domain of unknown function (DUF3403)	G-type lectin S-receptor-like serine/threonine-protein kinase At4g27290 OS=Arabidopsis thaliana OX=3702 GN=At4g27290 PE=3 SV=4	T	Signal transduction mechanisms	S-locus lectin kinase family protein [Medicago truncatula]
	Medtr4g069500	mtr-miR172d-3p	41	29	27	9	10	14	32.2343	30.5023	24.7478	10.4842	9.40562	9.41625	0.00027326	0.00387574	-1.00116	down	[G]	Carbohydrate transport and metabolism	Molecular Function: sugar:proton symporter activity (GO:0005351);; Molecular Function: glucose transmembrane transporter activity (GO:0005355);; Cellular Component: integral component of plasma membrane (GO:0005887);; Biological Process: proton transport (GO:0015992);; Biological Process: glucose import (GO:0046323);; Biological Process: glucose transmembrane transport (GO:1904659);;	--	[R]	General function prediction only	Sugar (and other) transporter;; Major Facilitator Superfamily	Polyol transporter 5 OS=Arabidopsis thaliana OX=3702 GN=PLT5 PE=1 SV=2	G	Carbohydrate transport and metabolism	polyol/monosaccharide transporter 1 [Medicago truncatula]
	Medtr8g007340	mtr-miR172d-3p	41	29	27	9	10	14	32.2343	30.5023	24.7478	10.4842	9.40562	9.41625	0.00027326	0.00387574	-1.00116	down	--	--	Cellular Component: Elongator holoenzyme complex (GO:0033588);;	K11375|0|mtr:MTR_8g007340|K11375 elongator complex protein 4 | (RefSeq) elongator complex protein	[BK]	--	PAXNEB protein	Elongator complex protein 4 OS=Arabidopsis thaliana OX=3702 GN=ELP4 PE=1 SV=1	K	Transcription	elongator complex protein [Medicago truncatula]
	Medtr8g089745	mtr-miR172d-3p	41	29	27	9	10	14	32.2343	30.5023	24.7478	10.4842	9.40562	9.41625	0.00027326	0.00387574	-1.00116	down	[G]	Carbohydrate transport and metabolism	Biological Process: carbohydrate metabolic process (GO:0005975);; Molecular Function: carbohydrate binding (GO:0030246);; Molecular Function: raffinose alpha-galactosidase activity (GO:0052692);;	--	[G]	Carbohydrate transport and metabolism	Alpha galactosidase A	Alpha-galactosidase OS=Cyamopsis tetragonoloba OX=3832 PE=1 SV=1	S	Function unknown	alpha-galactosidase [Medicago truncatula]
	Medtr3g031030	mtr-miR172d-3p	41	29	27	9	10	14	32.2343	30.5023	24.7478	10.4842	9.40562	9.41625	0.00027326	0.00387574	-1.00116	down	[T]	Signal transduction mechanisms	Molecular Function: monovalent cation:proton antiporter activity (GO:0005451);; Biological Process: regulation of pH (GO:0006885);; Cellular Component: endomembrane system (GO:0012505);; Cellular Component: integral component of membrane (GO:0016021);; Biological Process: hydrogen ion transmembrane transport (GO:1902600);;	--	[P]	Inorganic ion transport and metabolism	Sodium/hydrogen exchanger family	Cation/H(+) antiporter 28 OS=Arabidopsis thaliana OX=3702 GN=CHX28 PE=2 SV=2	P	Inorganic ion transport and metabolism	cation/H+ exchanger 3 [Medicago truncatula]
	Medtr4g081665	mtr-miR172d-3p	41	29	27	9	10	14	32.2343	30.5023	24.7478	10.4842	9.40562	9.41625	0.00027326	0.00387574	-1.00116	down	[T]	Signal transduction mechanisms	Molecular Function: protein serine/threonine kinase activity (GO:0004674);; Molecular Function: ATP binding (GO:0005524);; Cellular Component: plasma membrane (GO:0005886);; Biological Process: protein phosphorylation (GO:0006468);; Biological Process: defense response (GO:0006952);; Cellular Component: plasmodesma (GO:0009506);; Cellular Component: integral component of membrane (GO:0016021);; M…	--	--	--	Protein tyrosine kinase;; Protein kinase domain;; D-mannose binding lectin;; S-locus glycoprotein domain;; PAN-like domain;; Domain of unknown function (DUF3403)	Receptor-like serine/threonine-protein kinase SD1-8 OS=Arabidopsis thaliana OX=3702 GN=SD18 PE=1 SV=1	--	--	Serine/Threonine kinase family protein [Medicago truncatula]
	Medtr7g106680	mtr-miR172d-3p	41	29	27	9	10	14	32.2343	30.5023	24.7478	10.4842	9.40562	9.41625	0.00027326	0.00387574	-1.00116	down	[N]	Cell motility	Cellular Component: plasma membrane (GO:0005886);; Molecular Function: zinc ion binding (GO:0008270);; Cellular Component: integral component of membrane (GO:0016021);; Molecular Function: cellulose synthase (UDP-forming) activity (GO:0016760);; Biological Process: cellulose biosynthetic process (GO:0030244);; Biological Process: cell wall organization (GO:0071555);;	K10999|0|mtr:MTR_7g106680|K10999 cellulose synthase A [EC:2.4.1.12] | (RefSeq) cellulose synthase-like protein	--	--	Cellulose synthase;; Zinc-binding RING-finger;; Glycosyl transferase family group 2;; Glycosyl transferase family 2	Cellulose synthase A catalytic subunit 3 [UDP-forming] OS=Arabidopsis thaliana OX=3702 GN=CESA3 PE=1 SV=2	M	Cell wall/membrane/envelope biogenesis	cellulose synthase-like protein [Medicago truncatula]
	Medtr7g072575	mtr-miR172d-3p	41	29	27	9	10	14	32.2343	30.5023	24.7478	10.4842	9.40562	9.41625	0.00027326	0.00387574	-1.00116	down	[T]	Signal transduction mechanisms	Molecular Function: protein serine/threonine kinase activity (GO:0004674);; Molecular Function: ATP binding (GO:0005524);; Biological Process: protein phosphorylation (GO:0006468);; Biological Process: signal transduction (GO:0007165);; Cellular Component: integral component of membrane (GO:0016021);;	K07198|0|mtr:MTR_7g072575|K07198 5'-AMP-activated protein kinase, catalytic alpha subunit [EC:2.7.11.11] | (RefSeq) CBL-interacting kinase	[T]	Signal transduction mechanisms	Protein kinase domain;; Protein tyrosine kinase;; NAF domain;; Kinase-like	CBL-interacting protein kinase 2 OS=Oryza sativa subsp. japonica OX=39947 GN=CIPK2 PE=2 SV=1	T	Signal transduction mechanisms	CBL-interacting kinase [Medicago truncatula]
	Medtr1g071610	mtr-miR172d-3p	41	29	27	9	10	14	32.2343	30.5023	24.7478	10.4842	9.40562	9.41625	0.00027326	0.00387574	-1.00116	down	[I]	Lipid transport and metabolism	Molecular Function: biotin carboxylase activity (GO:0004075);; Molecular Function: methylcrotonoyl-CoA carboxylase activity (GO:0004485);; Molecular Function: ATP binding (GO:0005524);; Cellular Component: mitochondrial matrix (GO:0005759);; Biological Process: leucine catabolic process (GO:0006552);; Molecular Function: metal ion binding (GO:0046872);;	K01968|0|mtr:MTR_1g071610|K01968 3-methylcrotonyl-CoA carboxylase alpha subunit [EC:6.4.1.4] | (RefSeq) acetyl-CoA carboxylase, putative	[IE]	--	Carbamoyl-phosphate synthase L chain, ATP binding domain;; Biotin carboxylase, N-terminal domain;; Biotin carboxylase C-terminal domain;; Biotin-requiring enzyme;; D-ala D-ala ligase C-terminus	Methylcrotonoyl-CoA carboxylase subunit alpha, mitochondrial OS=Glycine max OX=3847 GN=MCCA PE=1 SV=2	I	Lipid transport and metabolism	acetyl-CoA carboxylase, putative [Medicago truncatula]
	Medtr7g108470	mtr-miR172d-3p	41	29	27	9	10	14	32.2343	30.5023	24.7478	10.4842	9.40562	9.41625	0.00027326	0.00387574	-1.00116	down	--	--	Molecular Function: DNA binding (GO:0003677);;	--	--	--	--	--	S	Function unknown	hypothetical protein MTR_7g108470 [Medicago truncatula]
	Medtr2g096160	mtr-miR172d-3p	41	29	27	9	10	14	32.2343	30.5023	24.7478	10.4842	9.40562	9.41625	0.00027326	0.00387574	-1.00116	down	[T]	Signal transduction mechanisms	Molecular Function: protein serine/threonine kinase activity (GO:0004674);; Molecular Function: ATP binding (GO:0005524);; Biological Process: protein phosphorylation (GO:0006468);; Cellular Component: integral component of membrane (GO:0016021);;	--	[T]	Signal transduction mechanisms	Protein tyrosine kinase;; Protein kinase domain;; Carbohydrate-binding protein of the ER;; Di-glucose binding within endoplasmic reticulum	Receptor-like protein kinase HERK 1 OS=Arabidopsis thaliana OX=3702 GN=HERK1 PE=1 SV=1	T	Signal transduction mechanisms	receptor-like kinase, putative [Medicago truncatula]
	Medtr4g058990	mtr-miR172d-3p	41	29	27	9	10	14	32.2343	30.5023	24.7478	10.4842	9.40562	9.41625	0.00027326	0.00387574	-1.00116	down	--	--	--	--	--	--	Double-stranded RNA binding motif	Double-stranded RNA-binding protein 2 OS=Arabidopsis thaliana OX=3702 GN=DRB2 PE=1 SV=1	S	Function unknown	double-stranded RNA-binding motif protein [Medicago truncatula]
	Medtr3g080080	mtr-miR172d-3p	41	29	27	9	10	14	32.2343	30.5023	24.7478	10.4842	9.40562	9.41625	0.00027326	0.00387574	-1.00116	down	--	--	Cellular Component: endoplasmic reticulum (GO:0005783);;	K14001|0|mtr:MTR_3g080080|K14001 nucleotide exchange factor SIL1 | (RefSeq) nucleotide exchange factor SIL1	[O]	Posttranslational modification, protein turnover, chaperones	Nucleotide exchange factor Fes1;; Armadillo/beta-catenin-like repeat	--	S	Function unknown	nucleotide exchange factor SIL1 [Medicago truncatula]
	Medtr1g063170	mtr-miR172d-3p	41	29	27	9	10	14	32.2343	30.5023	24.7478	10.4842	9.40562	9.41625	0.00027326	0.00387574	-1.00116	down	[V]	Defense mechanisms	Molecular Function: ATP binding (GO:0005524);; Cellular Component: integral component of membrane (GO:0016021);; Molecular Function: ATPase activity, coupled to transmembrane movement of substances (GO:0042626);; Biological Process: transmembrane transport (GO:0055085);;	K05658|0|mtr:MTR_1g063170|K05658 ATP-binding cassette, subfamily B (MDR/TAP), member 1 [EC:3.6.3.44] | (RefSeq) ABC transporter B family protein	[Q]	Secondary metabolites biosynthesis, transport and catabolism	ABC transporter transmembrane region;; ABC transporter;; RecF/RecN/SMC N terminal domain;; AAA ATPase domain;; Zeta toxin;; P-loop containing region of AAA domain;; AAA domain;; Predicted ATPase of the ABC class;; AAA domain (dynein-related subfamily);; ATPase family associated with various cellular activities (AAA)	ABC transporter B family member 1 OS=Arabidopsis thaliana OX=3702 GN=ABCB1 PE=1 SV=1	V	Defense mechanisms	ABC transporter B family protein [Medicago truncatula]
	Medtr2g011170	mtr-miR172d-3p	41	29	27	9	10	14	32.2343	30.5023	24.7478	10.4842	9.40562	9.41625	0.00027326	0.00387574	-1.00116	down	[T]	Signal transduction mechanisms	Molecular Function: protein serine/threonine kinase activity (GO:0004674);; Molecular Function: ATP binding (GO:0005524);; Cellular Component: plasma membrane (GO:0005886);; Biological Process: protein phosphorylation (GO:0006468);; Biological Process: defense response (GO:0006952);; Cellular Component: plasmodesma (GO:0009506);; Cellular Component: integral component of membrane (GO:0016021);; M…	--	--	--	D-mannose binding lectin;; S-locus glycoprotein domain;; PAN-like domain;; Protein tyrosine kinase;; Protein kinase domain;; Protein tyrosine kinase;; Protein kinase domain;; Domain of unknown function (DUF3403)	Putative serine/threonine-protein kinase receptor OS=Brassica oleracea var. viridis OX=3713 GN=SRK6 PE=1 SV=2	T	Signal transduction mechanisms	S-locus lectin kinase family protein [Medicago truncatula]
	Medicago_truncatula_newGene_1274	mtr-miR172d-3p	41	29	27	9	10	14	32.2343	30.5023	24.7478	10.4842	9.40562	9.41625	0.00027326	0.00387574	-1.00116	down	--	--	--	--	--	--	MULE transposase domain;; FAR1 DNA-binding domain;; Transposase, Mutator family	Protein FAR1-RELATED SEQUENCE 5 OS=Arabidopsis thaliana OX=3702 GN=FRS5 PE=1 SV=1	S	Function unknown	hypothetical protein TSUD_401200 [Trifolium subterraneum]
	Medtr7g023260	mtr-miR172d-3p	41	29	27	9	10	14	32.2343	30.5023	24.7478	10.4842	9.40562	9.41625	0.00027326	0.00387574	-1.00116	down	[J]	Translation, ribosomal structure and biogenesis	Biological Process: ribosomal large subunit assembly (GO:0000027);; Molecular Function: nucleotide binding (GO:0000166);; Molecular Function: structural constituent of ribosome (GO:0003735);; Biological Process: translation (GO:0006412);; Cellular Component: cytosolic large ribosomal subunit (GO:0022625);;	K02893|1.80161e-62|mtr:MTR_7g023260|K02893 large subunit ribosomal protein L23Ae | (RefSeq) 60S ribosomal protein L23a-2	[J]	Translation, ribosomal structure and biogenesis	Ribosomal protein L23, N-terminal domain;; Ribosomal protein L23	60S ribosomal protein L23a OS=Daucus carota OX=4039 GN=RPL23A PE=2 SV=1	J	Translation, ribosomal structure and biogenesis	60S ribosomal protein L23a-2 [Medicago truncatula]
	Medtr8g028895	mtr-miR172d-3p	41	29	27	9	10	14	32.2343	30.5023	24.7478	10.4842	9.40562	9.41625	0.00027326	0.00387574	-1.00116	down	[T]	Signal transduction mechanisms	Molecular Function: protein serine/threonine kinase activity (GO:0004674);; Molecular Function: ATP binding (GO:0005524);; Cellular Component: plasma membrane (GO:0005886);; Biological Process: protein phosphorylation (GO:0006468);; Cellular Component: plasmodesma (GO:0009506);; Cellular Component: integral component of membrane (GO:0016021);; Biological Process: defense response to bacterium (GO…	K04733|0|mtr:MTR_8g028895|K04733 interleukin-1 receptor-associated kinase 4 [EC:2.7.11.1] | (RefSeq) receptor-like kinase	--	--	Protein tyrosine kinase;; Protein kinase domain	Cysteine-rich receptor-like protein kinase 10 OS=Arabidopsis thaliana OX=3702 GN=CRK10 PE=1 SV=3	T	Signal transduction mechanisms	receptor-like kinase [Medicago truncatula]
	Medtr1g116330	mtr-miR172d-3p	41	29	27	9	10	14	32.2343	30.5023	24.7478	10.4842	9.40562	9.41625	0.00027326	0.00387574	-1.00116	down	--	--	--	--	--	--	--	--	S	Function unknown	PRLI-interacting factor A [Medicago truncatula]
	Medtr3g085840	mtr-miR172d-3p	41	29	27	9	10	14	32.2343	30.5023	24.7478	10.4842	9.40562	9.41625	0.00027326	0.00387574	-1.00116	down	[L]	Replication, recombination and repair	Biological Process: resolution of meiotic recombination intermediates (GO:0000712);; Biological Process: sister chromatid segregation (GO:0000819);; Molecular Function: DNA binding (GO:0003677);; Molecular Function: DNA topoisomerase type II (ATP-hydrolyzing) activity (GO:0003918);; Molecular Function: ATP binding (GO:0005524);; Cellular Component: nucleus (GO:0005634);; Biological Process: DNA t…	K03164|0|mtr:MTR_3g085840|K03164 DNA topoisomerase II [EC:5.99.1.3] | (RefSeq) DNA topoisomerase IV subunit A	[B]	Chromatin structure and dynamics	DNA gyrase/topoisomerase IV, subunit A;; C-terminal associated domain of TOPRIM;; DNA gyrase B;; Histidine kinase-, DNA gyrase B-, and HSP90-like ATPase	DNA topoisomerase 2 OS=Pisum sativum OX=3888 GN=TOP2 PE=2 SV=1	L	Replication, recombination and repair	DNA topoisomerase IV subunit A [Medicago truncatula]
	Medtr3g037690	mtr-miR172d-3p	41	29	27	9	10	14	32.2343	30.5023	24.7478	10.4842	9.40562	9.41625	0.00027326	0.00387574	-1.00116	down	[T]	Signal transduction mechanisms	Molecular Function: protein serine/threonine kinase activity (GO:0004674);; Molecular Function: ATP binding (GO:0005524);; Cellular Component: plasma membrane (GO:0005886);; Biological Process: protein phosphorylation (GO:0006468);; Biological Process: defense response (GO:0006952);; Cellular Component: plasmodesma (GO:0009506);; Cellular Component: integral component of membrane (GO:0016021);; M…	--	--	--	Protein tyrosine kinase;; Protein kinase domain;; Leucine rich repeat;; Leucine Rich repeats (2 copies)	G-type lectin S-receptor-like serine/threonine-protein kinase At1g11330 OS=Arabidopsis thaliana OX=3702 GN=At1g11330 PE=1 SV=3	T	Signal transduction mechanisms	S-locus lectin kinase family protein [Medicago truncatula]
	Medtr2g449800	mtr-miR172d-3p	41	29	27	9	10	14	32.2343	30.5023	24.7478	10.4842	9.40562	9.41625	0.00027326	0.00387574	-1.00116	down	--	--	Cellular Component: integral component of membrane (GO:0016021);;	--	[R]	General function prediction only	--	Putative ribonuclease H protein At1g65750 OS=Arabidopsis thaliana OX=3702 GN=At1g65750 PE=3 SV=1	S	Function unknown	transmembrane protein, putative [Medicago truncatula]
	Medtr1g029400	mtr-miR172d-3p	41	29	27	9	10	14	32.2343	30.5023	24.7478	10.4842	9.40562	9.41625	0.00027326	0.00387574	-1.00116	down	--	--	--	--	--	--	LIM-domain binding protein	Transcriptional corepressor SEUSS OS=Arabidopsis thaliana OX=3702 GN=SEU PE=1 SV=1	K	Transcription	transcriptional corepressor SEUSS-like protein [Medicago truncatula]
	Medtr7g100590	mtr-miR172d-3p	41	29	27	9	10	14	32.2343	30.5023	24.7478	10.4842	9.40562	9.41625	0.00027326	0.00387574	-1.00116	down	--	--	Molecular Function: DNA binding (GO:0003677);; Molecular Function: transcription factor activity, sequence-specific DNA binding (GO:0003700);; Cellular Component: nucleus (GO:0005634);; Biological Process: regulation of transcription, DNA-templated (GO:0006355);; Biological Process: multicellular organism development (GO:0007275);;	K09284|0|mtr:MTR_7g100590|K09284 AP2-like factor, euAP2 lineage | (RefSeq) AP2 domain transcription factor	--	--	AP2 domain	Floral homeotic protein APETALA 2 OS=Arabidopsis thaliana OX=3702 GN=AP2 PE=1 SV=1	K	Transcription	AP2 domain transcription factor [Medicago truncatula]
	Medtr4g109980	mtr-miR172d-3p	41	29	27	9	10	14	32.2343	30.5023	24.7478	10.4842	9.40562	9.41625	0.00027326	0.00387574	-1.00116	down	--	--	Molecular Function: DNA binding (GO:0003677);; Biological Process: regulation of transcription, DNA-templated (GO:0006355);;	--	--	--	Dof domain, zinc finger	Dof zinc finger protein DOF5.4 OS=Arabidopsis thaliana OX=3702 GN=DOF5.4 PE=2 SV=2	S	Function unknown	Dof domain zinc finger protein [Medicago truncatula]
	Medtr8g063790	mtr-miR172d-3p	41	29	27	9	10	14	32.2343	30.5023	24.7478	10.4842	9.40562	9.41625	0.00027326	0.00387574	-1.00116	down	[G]	Carbohydrate transport and metabolism	Molecular Function: alpha,alpha-trehalose-phosphate synthase (UDP-forming) activity (GO:0003825);; Molecular Function: trehalose-phosphatase activity (GO:0004805);; Biological Process: trehalose biosynthetic process (GO:0005992);; Biological Process: dephosphorylation (GO:0016311);;	K16055|0|mtr:MTR_8g063790|K16055 trehalose 6-phosphate synthase/phosphatase [EC:2.4.1.15 3.1.3.12] | (RefSeq) trehalose-6-phosphate synthase domain protein	[G]	Carbohydrate transport and metabolism	Glycosyltransferase family 20;; Trehalose-phosphatase;; haloacid dehalogenase-like hydrolase	Probable alpha,alpha-trehalose-phosphate synthase [UDP-forming] 9 OS=Arabidopsis thaliana OX=3702 GN=TPS9 PE=2 SV=1	G	Carbohydrate transport and metabolism	trehalose-6-phosphate synthase domain protein [Medicago truncatula]
	Medtr2g449850	mtr-miR172d-3p	41	29	27	9	10	14	32.2343	30.5023	24.7478	10.4842	9.40562	9.41625	0.00027326	0.00387574	-1.00116	down	[E]	Amino acid transport and metabolism	Molecular Function: serine-type carboxypeptidase activity (GO:0004185);; Cellular Component: membrane (GO:0016020);; Molecular Function: transferase activity, transferring acyl groups other than amino-acyl groups (GO:0016747);; Biological Process: secondary metabolic process (GO:0019748);; Biological Process: proteolysis involved in cellular protein catabolic process (GO:0051603);;	K16297|0|mtr:MTR_2g449850|K16297 serine carboxypeptidase-like clade II [EC:3.4.16.-] | (RefSeq) serine carboxypeptidase-like protein	[OE]	--	Serine carboxypeptidase	Serine carboxypeptidase-like 45 OS=Arabidopsis thaliana OX=3702 GN=SCPL45 PE=2 SV=1	E	Amino acid transport and metabolism	serine carboxypeptidase-like protein [Medicago truncatula]
	Medtr3g048350	mtr-miR172d-3p	41	29	27	9	10	14	32.2343	30.5023	24.7478	10.4842	9.40562	9.41625	0.00027326	0.00387574	-1.00116	down	--	--	Cellular Component: integral component of membrane (GO:0016021);;	--	--	--	--	--	--	--	hypothetical protein MTR_3g048350 [Medicago truncatula]
	Medtr0090s0020	mtr-miR172d-3p	41	29	27	9	10	14	32.2343	30.5023	24.7478	10.4842	9.40562	9.41625	0.00027326	0.00387574	-1.00116	down	[T]	Signal transduction mechanisms	Molecular Function: protein serine/threonine kinase activity (GO:0004674);; Molecular Function: ATP binding (GO:0005524);; Cellular Component: plasma membrane (GO:0005886);; Biological Process: protein phosphorylation (GO:0006468);; Biological Process: defense response (GO:0006952);; Cellular Component: plasmodesma (GO:0009506);; Cellular Component: integral component of membrane (GO:0016021);; M…	--	--	--	Protein tyrosine kinase;; Protein kinase domain;; D-mannose binding lectin;; S-locus glycoprotein domain;; PAN-like domain;; Domain of unknown function (DUF3403)	G-type lectin S-receptor-like serine/threonine-protein kinase At4g27290 OS=Arabidopsis thaliana OX=3702 GN=At4g27290 PE=3 SV=4	T	Signal transduction mechanisms	S-locus lectin kinase family protein [Medicago truncatula]
	Medtr6g016990	mtr-miR172d-3p	41	29	27	9	10	14	32.2343	30.5023	24.7478	10.4842	9.40562	9.41625	0.00027326	0.00387574	-1.00116	down	--	--	Molecular Function: nucleic acid binding (GO:0003676);; Molecular Function: zinc ion binding (GO:0008270);;	K13128|0|mtr:MTR_6g016990|K13128 zinc finger CCHC domain-containing protein 8 | (RefSeq) proline-rich spliceosome-associated family protein, putative	[S]	Function unknown	PSP	--	S	Function unknown	proline-rich spliceosome-associated family protein, putative [Medicago truncatula]
	Medtr4g130500	mtr-miR172d-3p	41	29	27	9	10	14	32.2343	30.5023	24.7478	10.4842	9.40562	9.41625	0.00027326	0.00387574	-1.00116	down	--	--	Biological Process: mitochondrial RNA processing (GO:0000963);; Cellular Component: mitochondrion (GO:0005739);; Molecular Function: zinc ion binding (GO:0008270);; Cellular Component: chloroplast (GO:0009507);; Biological Process: cytidine to uridine editing (GO:0016554);; Biological Process: mitochondrial mRNA modification (GO:0080156);;	--	[R]	General function prediction only	PPR repeat family;; PPR repeat;; DYW family of nucleic acid deaminases;; PPR repeat;; Pentatricopeptide repeat domain;; Pentacotripeptide-repeat region of PRORP	Pentatricopeptide repeat-containing protein At4g30700 OS=Arabidopsis thaliana OX=3702 GN=DYW9 PE=2 SV=1	S	Function unknown	pentatricopeptide (PPR) repeat protein [Medicago truncatula]
	Medtr6g007737	mtr-miR172d-3p	41	29	27	9	10	14	32.2343	30.5023	24.7478	10.4842	9.40562	9.41625	0.00027326	0.00387574	-1.00116	down	--	--	Molecular Function: zinc ion binding (GO:0008270);; Cellular Component: integral component of membrane (GO:0016021);; Biological Process: protein ubiquitination (GO:0016567);; Biological Process: proteasome-mediated ubiquitin-dependent protein catabolic process (GO:0043161);; Molecular Function: ubiquitin protein ligase activity (GO:0061630);;	--	[O]	Posttranslational modification, protein turnover, chaperones	Ring finger domain;; RING-like zinc finger;; RING-H2 zinc finger domain;; Zinc finger, C3HC4 type (RING finger);; Anaphase-promoting complex subunit 11 RING-H2 finger	RING-H2 finger protein ATL46 OS=Arabidopsis thaliana OX=3702 GN=ATL46 PE=2 SV=1	O	Posttranslational modification, protein turnover, chaperones	RING-H2 finger protein ATL47 [Medicago truncatula]
	Medtr2g022560	mtr-miR172d-3p	41	29	27	9	10	14	32.2343	30.5023	24.7478	10.4842	9.40562	9.41625	0.00027326	0.00387574	-1.00116	down	--	--	Cellular Component: Golgi apparatus (GO:0005794);; Cellular Component: integral component of membrane (GO:0016021);; Molecular Function: O-acetyltransferase activity (GO:0016413);; Biological Process: cell wall organization or biogenesis (GO:0071554);;	--	--	--	GDSL/SGNH-like Acyl-Esterase family found in Pmr5 and Cas1p;; PMR5 N terminal Domain	Protein trichome birefringence-like 10 OS=Arabidopsis thaliana OX=3702 GN=TBL10 PE=2 SV=1	S	Function unknown	Pmr5/Cas1p GDSL/SGNH-like acyl-esterase family protein [Medicago truncatula]
	Medtr2g461320	mtr-miR172d-3p	41	29	27	9	10	14	32.2343	30.5023	24.7478	10.4842	9.40562	9.41625	0.00027326	0.00387574	-1.00116	down	--	--	Cellular Component: integral component of membrane (GO:0016021);;	--	--	--	--	--	--	--	transmembrane protein, putative [Medicago truncatula]
	Medtr2g033460	mtr-miR172d-3p	41	29	27	9	10	14	32.2343	30.5023	24.7478	10.4842	9.40562	9.41625	0.00027326	0.00387574	-1.00116	down	[O]	Posttranslational modification, protein turnover, chaperones	Cellular Component: integral component of membrane (GO:0016021);;	K09534|0|mtr:MTR_2g033460|K09534 DnaJ homolog subfamily C member 14 | (RefSeq) chaperone DnaJ-domain protein	[O]	Posttranslational modification, protein turnover, chaperones	Cleavage inducing molecular chaperone;; DnaJ domain	DnaJ protein ERDJ3B OS=Arabidopsis thaliana OX=3702 GN=ERDJ3B PE=1 SV=1	O	Posttranslational modification, protein turnover, chaperones	chaperone DnaJ-domain protein [Medicago truncatula]
	Medtr5g090330	mtr-miR172d-3p	41	29	27	9	10	14	32.2343	30.5023	24.7478	10.4842	9.40562	9.41625	0.00027326	0.00387574	-1.00116	down	--	--	Molecular Function: ATP binding (GO:0005524);; Cellular Component: chloroplast stroma (GO:0009570);;	--	--	--	--	Protein Ycf2 OS=Phaseolus vulgaris OX=3885 GN=ycf2-A PE=3 SV=1	S	Function unknown	Ycf2-like protein [Medicago truncatula]
	Medtr4g081655	mtr-miR172d-3p	41	29	27	9	10	14	32.2343	30.5023	24.7478	10.4842	9.40562	9.41625	0.00027326	0.00387574	-1.00116	down	[T]	Signal transduction mechanisms	Molecular Function: protein serine/threonine kinase activity (GO:0004674);; Molecular Function: ATP binding (GO:0005524);; Cellular Component: plasma membrane (GO:0005886);; Biological Process: protein phosphorylation (GO:0006468);; Biological Process: defense response (GO:0006952);; Cellular Component: plasmodesma (GO:0009506);; Cellular Component: integral component of membrane (GO:0016021);; M…	--	--	--	Protein tyrosine kinase;; Protein kinase domain;; D-mannose binding lectin;; S-locus glycoprotein domain;; PAN-like domain	G-type lectin S-receptor-like serine/threonine-protein kinase At4g27290 OS=Arabidopsis thaliana OX=3702 GN=At4g27290 PE=3 SV=4	--	--	S-locus lectin kinase family protein [Medicago truncatula]
	Medtr1g052605	mtr-miR172d-3p	41	29	27	9	10	14	32.2343	30.5023	24.7478	10.4842	9.40562	9.41625	0.00027326	0.00387574	-1.00116	down	--	--	Biological Process: tubulin complex assembly (GO:0007021);; Biological Process: post-chaperonin tubulin folding pathway (GO:0007023);; Cellular Component: integral component of membrane (GO:0016021);; Molecular Function: transferase activity (GO:0016740);; Molecular Function: beta-tubulin binding (GO:0048487);;	--	--	--	--	--	--	--	hypothetical protein MTR_1g052605 [Medicago truncatula]
	Medtr8g018480	mtr-miR172d-3p	41	29	27	9	10	14	32.2343	30.5023	24.7478	10.4842	9.40562	9.41625	0.00027326	0.00387574	-1.00116	down	--	--	Molecular Function: ATP binding (GO:0005524);; Biological Process: defense response (GO:0006952);; Biological Process: signal transduction (GO:0007165);; Molecular Function: ADP binding (GO:0043531);;	--	--	--	TIR domain;; NB-ARC domain;; TIR domain	TMV resistance protein N OS=Nicotiana glutinosa OX=35889 GN=N PE=1 SV=1	S	Function unknown	disease resistance protein (TIR-NBS-LRR class) [Medicago truncatula]
	Medtr1g095850	mtr-miR172d-3p	41	29	27	9	10	14	32.2343	30.5023	24.7478	10.4842	9.40562	9.41625	0.00027326	0.00387574	-1.00116	down	--	--	--	--	--	--	Lateral organ boundaries (LOB) domain	LOB domain-containing protein 1 OS=Arabidopsis thaliana OX=3702 GN=LBD1 PE=2 SV=1	S	Function unknown	lateral organ boundaries (LOB) domain protein [Medicago truncatula]
	Medtr1g072110	mtr-miR172d-3p	41	29	27	9	10	14	32.2343	30.5023	24.7478	10.4842	9.40562	9.41625	0.00027326	0.00387574	-1.00116	down	--	--	--	--	--	--	Transcriptional repressor, ovate	Transcription repressor OFP11 OS=Arabidopsis thaliana OX=3702 GN=OFP11 PE=2 SV=1	S	Function unknown	ovate transcriptional repressor [Medicago truncatula]
	Medtr1g100697	mtr-miR172d-3p	41	29	27	9	10	14	32.2343	30.5023	24.7478	10.4842	9.40562	9.41625	0.00027326	0.00387574	-1.00116	down	--	--	--	--	[R]	General function prediction only	F-box-like	F-box/LRR-repeat protein At3g48880 OS=Arabidopsis thaliana OX=3702 GN=At3g48880 PE=2 SV=1	S	Function unknown	F-box/LRR plant protein [Medicago truncatula]
	Medtr2g014770	mtr-miR172d-3p	41	29	27	9	10	14	32.2343	30.5023	24.7478	10.4842	9.40562	9.41625	0.00027326	0.00387574	-1.00116	down	--	--	Molecular Function: DNA binding (GO:0003677);; Molecular Function: GTPase activity (GO:0003924);; Molecular Function: GTP binding (GO:0005525);; Cellular Component: nucleus (GO:0005634);; Biological Process: regulation of transcription, DNA-templated (GO:0006355);; Biological Process: defense response (GO:0006952);; Biological Process: auxin-activated signaling pathway (GO:0009734);; Cellular Com…	K14486|0|mtr:MTR_2g014770|K14486 auxin response factor | (RefSeq) auxin response factor 3	--	--	Auxin response factor;; B3 DNA binding domain	Auxin response factor 3 OS=Arabidopsis thaliana OX=3702 GN=ARF3 PE=1 SV=2	K	Transcription	auxin response factor 3 [Medicago truncatula]
	Medtr4g074920	mtr-miR172d-3p	41	29	27	9	10	14	32.2343	30.5023	24.7478	10.4842	9.40562	9.41625	0.00027326	0.00387574	-1.00116	down	[MDT]	Cell wall/membrane/envelope biogenesis ;; Cell cycle control, cell division, chromosome partitioning ;; Signal transduction mechanisms	Molecular Function: ATP binding (GO:0005524);; Cellular Component: nucleus (GO:0005634);; Molecular Function: microtubule-severing ATPase activity (GO:0008568);; Biological Process: cytoplasmic microtubule organization (GO:0031122);;	--	[O]	Posttranslational modification, protein turnover, chaperones	ATPase family associated with various cellular activities (AAA);; Holliday junction DNA helicase ruvB N-terminus	ATPase family AAA domain-containing protein FIGL1 OS=Arabidopsis thaliana OX=3702 GN=FIGL1 PE=2 SV=2	O	Posttranslational modification, protein turnover, chaperones	P-loop nucleoside triphosphate hydrolase superfamily protein [Medicago truncatula]
	Medtr4g091670	mtr-miR172d-3p	41	29	27	9	10	14	32.2343	30.5023	24.7478	10.4842	9.40562	9.41625	0.00027326	0.00387574	-1.00116	down	--	;;	Molecular Function: protein serine/threonine kinase activity (GO:0004674);; Molecular Function: ATP binding (GO:0005524);; Cellular Component: plasma membrane (GO:0005886);; Biological Process: protein phosphorylation (GO:0006468);; Biological Process: defense response (GO:0006952);; Cellular Component: plasmodesma (GO:0009506);; Cellular Component: integral component of membrane (GO:0016021);; M…	--	--	--	S-locus glycoprotein domain;; Protein tyrosine kinase;; Protein kinase domain;; D-mannose binding lectin;; PAN-like domain;; Receptor serine/threonine kinase;; Domain of unknown function (DUF3403);; Protein tyrosine kinase	Receptor-like serine/threonine-protein kinase SD1-8 OS=Arabidopsis thaliana OX=3702 GN=SD18 PE=1 SV=1	T	Signal transduction mechanisms	G-type lectin S-receptor-like Serine/Threonine-kinase [Medicago truncatula]
	Medtr3g051420	mtr-miR172d-3p	41	29	27	9	10	14	32.2343	30.5023	24.7478	10.4842	9.40562	9.41625	0.00027326	0.00387574	-1.00116	down	[T]	Signal transduction mechanisms	Molecular Function: protein serine/threonine kinase activity (GO:0004674);; Molecular Function: ATP binding (GO:0005524);; Cellular Component: plasma membrane (GO:0005886);; Biological Process: protein phosphorylation (GO:0006468);; Biological Process: defense response (GO:0006952);; Cellular Component: plasmodesma (GO:0009506);; Cellular Component: integral component of membrane (GO:0016021);; M…	--	--	--	Protein tyrosine kinase;; Protein kinase domain;; D-mannose binding lectin;; PAN-like domain;; S-locus glycoprotein domain	G-type lectin S-receptor-like serine/threonine-protein kinase At4g27290 OS=Arabidopsis thaliana OX=3702 GN=At4g27290 PE=3 SV=4	T	Signal transduction mechanisms	S-locus lectin kinase family protein [Medicago truncatula]
	Medtr7g033150	mtr-miR172d-3p	41	29	27	9	10	14	32.2343	30.5023	24.7478	10.4842	9.40562	9.41625	0.00027326	0.00387574	-1.00116	down	[IR]	Lipid transport and metabolism ;; General function prediction only	Molecular Function: hydrolase activity, acting on ester bonds (GO:0016788);;	--	--	--	GDSL-like Lipase/Acylhydrolase	GDSL esterase/lipase At5g14450 OS=Arabidopsis thaliana OX=3702 GN=At5g14450 PE=2 SV=1	--	--	GDSL-like lipase/acylhydrolase [Medicago truncatula]
	Medtr1g073990	mtr-miR172d-3p	41	29	27	9	10	14	32.2343	30.5023	24.7478	10.4842	9.40562	9.41625	0.00027326	0.00387574	-1.00116	down	--	--	Cellular Component: plasma membrane (GO:0005886);; Cellular Component: integral component of membrane (GO:0016021);; Molecular Function: transmembrane transporter activity (GO:0022857);; Biological Process: transmembrane transport (GO:0055085);;	--	--	--	EamA-like transporter family	WAT1-related protein At5g07050 OS=Arabidopsis thaliana OX=3702 GN=At5g07050 PE=2 SV=1	S	Function unknown	auxin-induced 5NG4-like protein [Medicago truncatula]
	Medtr2g008370	mtr-miR172d-3p	41	29	27	9	10	14	32.2343	30.5023	24.7478	10.4842	9.40562	9.41625	0.00027326	0.00387574	-1.00116	down	[K]	Transcription	Molecular Function: protein serine/threonine kinase activity (GO:0004674);; Molecular Function: ATP binding (GO:0005524);; Biological Process: protein phosphorylation (GO:0006468);; Biological Process: signal transduction (GO:0007165);; Cellular Component: integral component of membrane (GO:0016021);; Molecular Function: transmembrane receptor protein kinase activity (GO:0019199);;	K13416|0|mtr:MTR_2g008370|K13416 brassinosteroid insensitive 1-associated receptor kinase 1 [EC:2.7.10.1 2.7.11.1] | (RefSeq) somatic embryogenesis receptor kinase	--	--	Protein kinase domain;; Protein tyrosine kinase;; Leucine rich repeat N-terminal domain;; Leucine rich repeat;; Leucine Rich repeats (2 copies)	BRASSINOSTEROID INSENSITIVE 1-associated receptor kinase 1 OS=Arabidopsis thaliana OX=3702 GN=BAK1 PE=1 SV=2	T	Signal transduction mechanisms	somatic embryogenesis receptor kinase [Medicago truncatula]
	Medtr3g071970	mtr-miR172d-3p	41	29	27	9	10	14	32.2343	30.5023	24.7478	10.4842	9.40562	9.41625	0.00027326	0.00387574	-1.00116	down	[S]	Function unknown	--	--	--	--	Protein RETICULATA-related;; Haem-binding uptake, Tiki superfamily, ChaN	Protein RETICULATA-RELATED 6, chloroplastic OS=Arabidopsis thaliana OX=3702 GN=RER6 PE=2 SV=1	S	Function unknown	DUF399 family protein [Medicago truncatula]
	Medtr6g084690	mtr-miR172d-3p	41	29	27	9	10	14	32.2343	30.5023	24.7478	10.4842	9.40562	9.41625	0.00027326	0.00387574	-1.00116	down	[R]	General function prediction only	--	K03456|0|mtr:MTR_6g084690|K03456 serine/threonine-protein phosphatase 2A regulatory subunit A | (RefSeq) serine/threonine protein phosphatase 2A regulatory subunit A	[T]	Signal transduction mechanisms	HEAT repeat;; HEAT repeats;; Vacuolar 14 Fab1-binding region;; HEAT-like repeat;; Required for nuclear transport of RNA pol II C-terminus 1;; CLASP N terminal;; non-SMC mitotic condensation complex subunit 1	Serine/threonine-protein phosphatase 2A 65 kDa regulatory subunit A beta isoform OS=Arabidopsis thaliana OX=3702 GN=PP2AA2 PE=1 SV=2	T	Signal transduction mechanisms	serine/threonine protein phosphatase 2A regulatory subunit A [Medicago truncatula]
	Medtr1g056560	mtr-miR172d-3p	41	29	27	9	10	14	32.2343	30.5023	24.7478	10.4842	9.40562	9.41625	0.00027326	0.00387574	-1.00116	down	--	--	Molecular Function: SNARE binding (GO:0000149);; Molecular Function: SNAP receptor activity (GO:0005484);; Cellular Component: plasma membrane (GO:0005886);; Biological Process: intracellular protein transport (GO:0006886);; Biological Process: exocytosis (GO:0006887);; Biological Process: vesicle fusion (GO:0006906);; Cellular Component: endomembrane system (GO:0012505);; Cellular Component: int…	K08486|0|mtr:MTR_1g056560|K08486 syntaxin 1B/2/3 | (RefSeq) syntaxin of plants 122 protein	[U]	Intracellular trafficking, secretion, and vesicular transport	Syntaxin;; SNARE domain	Syntaxin-121 OS=Arabidopsis thaliana OX=3702 GN=SYP121 PE=1 SV=1	U	Intracellular trafficking, secretion, and vesicular transport	syntaxin of plants 122 protein [Medicago truncatula]
	Medtr7g109520	mtr-miR172d-3p	41	29	27	9	10	14	32.2343	30.5023	24.7478	10.4842	9.40562	9.41625	0.00027326	0.00387574	-1.00116	down	[T]	Signal transduction mechanisms	--	--	--	--	CP12 domain	Calvin cycle protein CP12-2, chloroplastic OS=Arabidopsis thaliana OX=3702 GN=CP12-2 PE=1 SV=1	S	Function unknown	calvin cycle protein CP12-1 [Medicago truncatula]
	Medtr7g097250	mtr-miR172d-3p	41	29	27	9	10	14	32.2343	30.5023	24.7478	10.4842	9.40562	9.41625	0.00027326	0.00387574	-1.00116	down	--	--	Molecular Function: serine-type endopeptidase activity (GO:0004252);; Biological Process: proteolysis (GO:0006508);;	--	--	--	Subtilase family	Subtilisin-like protease SBT1.2 OS=Arabidopsis thaliana OX=3702 GN=SBT1.2 PE=2 SV=1	O	Posttranslational modification, protein turnover, chaperones	subtilisin-protease-like protein [Medicago truncatula]
	Medtr4g133090	mtr-miR172d-3p	41	29	27	9	10	14	32.2343	30.5023	24.7478	10.4842	9.40562	9.41625	0.00027326	0.00387574	-1.00116	down	--	--	Molecular Function: RNA polymerase I activity (GO:0001054);; Molecular Function: RNA polymerase II activity (GO:0001055);; Molecular Function: RNA polymerase III activity (GO:0001056);; Cellular Component: DNA-directed RNA polymerase II, core complex (GO:0005665);; Cellular Component: DNA-directed RNA polymerase III complex (GO:0005666);; Cellular Component: DNA-directed RNA polymerase I complex …	K03016|1.5517e-95|mtr:MTR_4g133090|K03016 DNA-directed RNA polymerases I, II, and III subunit RPABC3 | (RefSeq) DNA-directed RNA polymerase I, II	[K]	Transcription	RNA polymerase Rpb8	DNA-directed RNA polymerases II and V subunit 8A OS=Arabidopsis thaliana OX=3702 GN=NRPB8A PE=1 SV=1	K	Transcription	DNA-directed RNA polymerase I, II [Medicago truncatula]
	Medtr6g082400	mtr-miR172d-3p	41	29	27	9	10	14	32.2343	30.5023	24.7478	10.4842	9.40562	9.41625	0.00027326	0.00387574	-1.00116	down	--	--	Cellular Component: nucleus (GO:0005634);; Cellular Component: cytosol (GO:0005829);;	--	--	--	PB1 domain	--	S	Function unknown	octicosapeptide/phox/Bem1p family protein [Medicago truncatula]
	Medtr7g114370	mtr-miR172d-3p	41	29	27	9	10	14	32.2343	30.5023	24.7478	10.4842	9.40562	9.41625	0.00027326	0.00387574	-1.00116	down	[R]	General function prediction only	--	K15361|0|mtr:MTR_7g114370|K15361 WD repeat-containing protein 48 | (RefSeq) transducin/WD40 repeat protein	[S]	Function unknown	Domain of unknown function (DUF3337);; WD domain, G-beta repeat	Protein pleiotropic regulatory locus 1 OS=Arabidopsis thaliana OX=3702 GN=PRL1 PE=1 SV=1	S	Function unknown	transducin/WD40 repeat protein [Medicago truncatula]
	Medtr5g055070	mtr-miR172d-3p	41	29	27	9	10	14	32.2343	30.5023	24.7478	10.4842	9.40562	9.41625	0.00027326	0.00387574	-1.00116	down	--	;;	Molecular Function: protein serine/threonine kinase activity (GO:0004674);; Molecular Function: ATP binding (GO:0005524);; Cellular Component: plasma membrane (GO:0005886);; Biological Process: protein phosphorylation (GO:0006468);; Biological Process: defense response (GO:0006952);; Cellular Component: plasmodesma (GO:0009506);; Cellular Component: integral component of membrane (GO:0016021);; M…	--	--	--	Protein tyrosine kinase;; Protein kinase domain;; D-mannose binding lectin;; S-locus glycoprotein domain;; PAN-like domain;; Domain of unknown function (DUF3403)	G-type lectin S-receptor-like serine/threonine-protein kinase At4g27290 OS=Arabidopsis thaliana OX=3702 GN=At4g27290 PE=3 SV=4	T	Signal transduction mechanisms	S-locus lectin kinase family protein [Medicago truncatula]
	Medtr7g091460	mtr-miR172d-3p	41	29	27	9	10	14	32.2343	30.5023	24.7478	10.4842	9.40562	9.41625	0.00027326	0.00387574	-1.00116	down	--	--	Molecular Function: actin filament binding (GO:0051015);; Biological Process: actin filament bundle assembly (GO:0051017);;	--	[Z]	Cytoskeleton	Gelsolin repeat;; Villin headpiece domain	Villin-2 OS=Arabidopsis thaliana OX=3702 GN=VLN2 PE=1 SV=2	S	Function unknown	villin [Medicago truncatula]
	Medtr4g116330	mtr-miR172d-3p	41	29	27	9	10	14	32.2343	30.5023	24.7478	10.4842	9.40562	9.41625	0.00027326	0.00387574	-1.00116	down	--	--	Cellular Component: integral component of membrane (GO:0016021);;	--	--	--	F-box-like;; F-box domain;; F-box associated	F-box/kelch-repeat protein At3g06240 OS=Arabidopsis thaliana OX=3702 GN=At3g06240 PE=2 SV=1	S	Function unknown	F-box protein interaction domain protein [Medicago truncatula]
	Medtr4g015010	mtr-miR172d-3p	41	29	27	9	10	14	32.2343	30.5023	24.7478	10.4842	9.40562	9.41625	0.00027326	0.00387574	-1.00116	down	--	--	Cellular Component: integral component of membrane (GO:0016021);;	--	--	--	--	--	S	Function unknown	transmembrane protein, putative [Medicago truncatula]
	Medtr8g008840	mtr-miR172d-3p	41	29	27	9	10	14	32.2343	30.5023	24.7478	10.4842	9.40562	9.41625	0.00027326	0.00387574	-1.00116	down	--	--	--	--	--	--	zinc-finger of the FCS-type, C2-C2	Protein MARD1 OS=Arabidopsis thaliana OX=3702 GN=MARD1 PE=2 SV=2	S	Function unknown	ethphon-induced protein [Medicago truncatula]
	Medtr3g007600	mtr-miR172d-3p	41	29	27	9	10	14	32.2343	30.5023	24.7478	10.4842	9.40562	9.41625	0.00027326	0.00387574	-1.00116	down	[T]	Signal transduction mechanisms	Molecular Function: protein serine/threonine kinase activity (GO:0004674);; Molecular Function: ATP binding (GO:0005524);; Cellular Component: plasma membrane (GO:0005886);; Biological Process: protein phosphorylation (GO:0006468);; Biological Process: defense response (GO:0006952);; Cellular Component: plasmodesma (GO:0009506);; Cellular Component: integral component of membrane (GO:0016021);; M…	--	--	--	Protein tyrosine kinase;; Protein kinase domain;; Domain of unknown function (DUF3403)	G-type lectin S-receptor-like serine/threonine-protein kinase At4g27290 OS=Arabidopsis thaliana OX=3702 GN=At4g27290 PE=3 SV=4	T	Signal transduction mechanisms	cysteine-rich RLK (receptor-like kinase) protein [Medicago truncatula]
	Medtr1g105800	mtr-miR172d-3p	41	29	27	9	10	14	32.2343	30.5023	24.7478	10.4842	9.40562	9.41625	0.00027326	0.00387574	-1.00116	down	[T]	Signal transduction mechanisms	Molecular Function: protein serine/threonine kinase activity (GO:0004674);; Molecular Function: ATP binding (GO:0005524);; Cellular Component: plasma membrane (GO:0005886);; Biological Process: protein phosphorylation (GO:0006468);; Cellular Component: plasmodesma (GO:0009506);; Cellular Component: integral component of membrane (GO:0016021);; Biological Process: defense response to bacterium (GO…	K04733|0|mtr:MTR_1g105800|K04733 interleukin-1 receptor-associated kinase 4 [EC:2.7.11.1] | (RefSeq) cysteine-rich receptor-kinase-like protein	--	--	Protein tyrosine kinase;; Protein kinase domain;; Salt stress response/antifungal	Cysteine-rich receptor-like protein kinase 29 OS=Arabidopsis thaliana OX=3702 GN=CRK29 PE=2 SV=1	T	Signal transduction mechanisms	cysteine-rich receptor-kinase-like protein [Medicago truncatula]
	Medtr4g092430	mtr-miR172d-3p	41	29	27	9	10	14	32.2343	30.5023	24.7478	10.4842	9.40562	9.41625	0.00027326	0.00387574	-1.00116	down	--	--	--	--	--	--	F-box domain;; F-box-like	Putative F-box/FBD/LRR-repeat protein At1g78760 OS=Arabidopsis thaliana OX=3702 GN=At1g78760 PE=4 SV=1	S	Function unknown	cytochrome C biogenesis protein ccsA [Medicago truncatula]
	Medtr4g010340	mtr-miR172d-3p	41	29	27	9	10	14	32.2343	30.5023	24.7478	10.4842	9.40562	9.41625	0.00027326	0.00387574	-1.00116	down	--	--	Cellular Component: extracellular region (GO:0005576);; Cellular Component: cell wall (GO:0005618);; Molecular Function: manganese ion binding (GO:0030145);; Biological Process: oxalate metabolic process (GO:0033609);; Molecular Function: nutrient reservoir activity (GO:0045735);; Molecular Function: oxalate decarboxylase activity (GO:0046564);;	--	--	--	Cupin;; Cupin domain	Auxin-binding protein ABP20 OS=Prunus persica OX=3760 GN=ABP20 PE=2 SV=1	S	Function unknown	auxin-binding protein ABP19a [Medicago truncatula]
	Medicago_truncatula_newGene_21333	mtr-miR172d-3p	41	29	27	9	10	14	32.2343	30.5023	24.7478	10.4842	9.40562	9.41625	0.00027326	0.00387574	-1.00116	down	[L]	Replication, recombination and repair	Molecular Function: nucleic acid binding (GO:0003676);; Molecular Function: RNA-DNA hybrid ribonuclease activity (GO:0004523);; Biological Process: RNA phosphodiester bond hydrolysis, endonucleolytic (GO:0090502);;	--	--	--	Reverse transcriptase-like;; RNase H	--	L	Replication, recombination and repair	hypothetical protein TSUD_392970 [Trifolium subterraneum]
	Medtr5g067250	mtr-miR172d-3p	41	29	27	9	10	14	32.2343	30.5023	24.7478	10.4842	9.40562	9.41625	0.00027326	0.00387574	-1.00116	down	[W]	Extracellular structures	Molecular Function: protein serine/threonine kinase activity (GO:0004674);; Molecular Function: ATP binding (GO:0005524);; Cellular Component: plasma membrane (GO:0005886);; Biological Process: protein phosphorylation (GO:0006468);; Biological Process: defense response (GO:0006952);; Cellular Component: plasmodesma (GO:0009506);; Cellular Component: integral component of membrane (GO:0016021);; M…	--	--	--	Protein tyrosine kinase;; Protein kinase domain;; D-mannose binding lectin;; S-locus glycoprotein domain;; PAN-like domain	G-type lectin S-receptor-like serine/threonine-protein kinase At4g27290 OS=Arabidopsis thaliana OX=3702 GN=At4g27290 PE=3 SV=4	T	Signal transduction mechanisms	Serine/Threonine kinase family protein [Medicago truncatula]
	Medtr4g066290	mtr-miR172d-3p	41	29	27	9	10	14	32.2343	30.5023	24.7478	10.4842	9.40562	9.41625	0.00027326	0.00387574	-1.00116	down	--	--	Biological Process: nodule morphogenesis (GO:0009878);; Molecular Function: metal ion binding (GO:0046872);;	--	--	--	Late nodulin protein	--	--	--	Nodule Cysteine-Rich (NCR) secreted peptide [Medicago truncatula]
	Medtr4g081750	mtr-miR172d-3p	41	29	27	9	10	14	32.2343	30.5023	24.7478	10.4842	9.40562	9.41625	0.00027326	0.00387574	-1.00116	down	[T]	Signal transduction mechanisms	Molecular Function: protein serine/threonine kinase activity (GO:0004674);; Molecular Function: ATP binding (GO:0005524);; Cellular Component: plasma membrane (GO:0005886);; Biological Process: protein phosphorylation (GO:0006468);; Biological Process: defense response (GO:0006952);; Cellular Component: plasmodesma (GO:0009506);; Cellular Component: integral component of membrane (GO:0016021);; M…	--	--	--	S-locus glycoprotein domain;; Protein tyrosine kinase;; Protein kinase domain;; PAN-like domain;; D-mannose binding lectin	Receptor-like serine/threonine-protein kinase SD1-8 OS=Arabidopsis thaliana OX=3702 GN=SD18 PE=1 SV=1	--	--	S-locus lectin kinase family protein [Medicago truncatula]
	Medtr6g060600	mtr-miR172d-3p	41	29	27	9	10	14	32.2343	30.5023	24.7478	10.4842	9.40562	9.41625	0.00027326	0.00387574	-1.00116	down	--	--	Molecular Function: transcription factor activity, sequence-specific DNA binding (GO:0003700);; Cellular Component: nucleus (GO:0005634);; Biological Process: regulation of transcription, DNA-templated (GO:0006355);;	K14514|0|mtr:MTR_6g060600|K14514 ethylene-insensitive protein 3 | (RefSeq) ethylene insensitive 3 family protein	--	--	Ethylene insensitive 3	ETHYLENE INSENSITIVE 3-like 1 protein OS=Arabidopsis thaliana OX=3702 GN=EIL1 PE=1 SV=1	K	Transcription	ethylene insensitive 3 family protein [Medicago truncatula]
	Medtr5g079460	mtr-miR172d-3p	41	29	27	9	10	14	32.2343	30.5023	24.7478	10.4842	9.40562	9.41625	0.00027326	0.00387574	-1.00116	down	[G]	Carbohydrate transport and metabolism	Molecular Function: ribokinase activity (GO:0004747);; Biological Process: D-ribose metabolic process (GO:0006014);; Cellular Component: chloroplast stroma (GO:0009570);; Biological Process: carbohydrate phosphorylation (GO:0046835);;	K00847|0|mtr:MTR_5g079460|K00847 fructokinase [EC:2.7.1.4] | (RefSeq) pfkB family carbohydrate kinase	[G]	Carbohydrate transport and metabolism	pfkB family carbohydrate kinase	Probable fructokinase-6, chloroplastic OS=Arabidopsis thaliana OX=3702 GN=At1g66430 PE=2 SV=1	G	Carbohydrate transport and metabolism	pfkB family carbohydrate kinase [Medicago truncatula]
	Medtr8g073190	mtr-miR172d-3p	41	29	27	9	10	14	32.2343	30.5023	24.7478	10.4842	9.40562	9.41625	0.00027326	0.00387574	-1.00116	down	[T]	Signal transduction mechanisms	Molecular Function: ribonuclease activity (GO:0004540);; Molecular Function: protein kinase activity (GO:0004672);; Molecular Function: ATP binding (GO:0005524);; Biological Process: mRNA processing (GO:0006397);; Biological Process: protein phosphorylation (GO:0006468);; Cellular Component: membrane (GO:0016020);; Biological Process: RNA phosphodiester bond hydrolysis (GO:0090501);;	K08852|0|mtr:MTR_8g073190|K08852 serine/threonine-protein kinase/endoribonuclease IRE1 [EC:2.7.11.1 3.1.26.-] | (RefSeq) endoribonuclease/kinase IRE1-like protein	[T]	Signal transduction mechanisms	Ribonuclease 2-5A;; Protein kinase domain;; Protein tyrosine kinase	Serine/threonine-protein kinase/endoribonuclease IRE1a OS=Arabidopsis thaliana OX=3702 GN=IRE1A PE=1 SV=1	T	Signal transduction mechanisms	endoribonuclease/kinase IRE1-like protein [Medicago truncatula]
	Medtr3g073590	mtr-miR172d-3p	41	29	27	9	10	14	32.2343	30.5023	24.7478	10.4842	9.40562	9.41625	0.00027326	0.00387574	-1.00116	down	[G]	Carbohydrate transport and metabolism	Cellular Component: intracellular (GO:0005622);; Molecular Function: electron carrier activity (GO:0009055);; Molecular Function: protein disulfide oxidoreductase activity (GO:0015035);; Biological Process: intracellular signal transduction (GO:0035556);; Biological Process: cell redox homeostasis (GO:0045454);; Biological Process: oxidation-reduction process (GO:0055114);;	--	--	--	Protein of unknown function, DUF547;; Domain found in Dishevelled, Egl-10, and Pleckstrin (DEP);; Glutaredoxin	--	S	Function unknown	electron carrier/protein disulfide oxidoreductase [Medicago truncatula]
	Medtr4g095400	mtr-miR172d-3p	41	29	27	9	10	14	32.2343	30.5023	24.7478	10.4842	9.40562	9.41625	0.00027326	0.00387574	-1.00116	down	[T]	Signal transduction mechanisms	Molecular Function: protein serine/threonine kinase activity (GO:0004674);; Molecular Function: ATP binding (GO:0005524);; Biological Process: protein phosphorylation (GO:0006468);;	K03097|0|mtr:MTR_4g095400|K03097 casein kinase II subunit alpha [EC:2.7.11.1] | (RefSeq) casein kinase	[TDK]	--	Protein kinase domain;; Protein tyrosine kinase;; Phosphotransferase enzyme family	Casein kinase II subunit alpha-1 OS=Arabidopsis thaliana OX=3702 GN=CKA1 PE=1 SV=3	T	Signal transduction mechanisms	casein kinase [Medicago truncatula]
	Medtr3g007510	mtr-miR172d-3p	41	29	27	9	10	14	32.2343	30.5023	24.7478	10.4842	9.40562	9.41625	0.00027326	0.00387574	-1.00116	down	[T]	Signal transduction mechanisms	Molecular Function: protein serine/threonine kinase activity (GO:0004674);; Molecular Function: ATP binding (GO:0005524);; Cellular Component: plasma membrane (GO:0005886);; Biological Process: protein phosphorylation (GO:0006468);; Biological Process: defense response (GO:0006952);; Cellular Component: plasmodesma (GO:0009506);; Cellular Component: integral component of membrane (GO:0016021);; M…	--	--	--	Protein tyrosine kinase;; Protein kinase domain;; D-mannose binding lectin;; S-locus glycoprotein domain;; PAN-like domain;; Domain of unknown function (DUF3403)	G-type lectin S-receptor-like serine/threonine-protein kinase At4g27290 OS=Arabidopsis thaliana OX=3702 GN=At4g27290 PE=3 SV=4	T	Signal transduction mechanisms	S-locus lectin kinase family protein [Medicago truncatula]
	Medtr8g098575	mtr-miR172d-3p	41	29	27	9	10	14	32.2343	30.5023	24.7478	10.4842	9.40562	9.41625	0.00027326	0.00387574	-1.00116	down	[R]	General function prediction only	Cellular Component: plasma membrane (GO:0005886);; Biological Process: signal transduction (GO:0007165);;	--	--	--	--	--	S	Function unknown	disease resistance protein (TIR-NBS class) [Medicago truncatula]
	Medtr1g038430	mtr-miR172d-3p	41	29	27	9	10	14	32.2343	30.5023	24.7478	10.4842	9.40562	9.41625	0.00027326	0.00387574	-1.00116	down	[C]	Energy production and conversion	Cellular Component: cytoplasm (GO:0005737);; Cellular Component: integral component of membrane (GO:0016021);;	--	[O]	Posttranslational modification, protein turnover, chaperones	DnaJ domain;; 4Fe-4S single cluster domain of Ferredoxin I;; 4Fe-4S single cluster domain	Chaperone protein dnaJ C76, chloroplastic OS=Arabidopsis thaliana OX=3702 GN=DJC76 PE=2 SV=1	C	Energy production and conversion	DnaJ heat shock amino-terminal domain protein [Medicago truncatula]
	Medtr2g087390	mtr-miR172d-3p	41	29	27	9	10	14	32.2343	30.5023	24.7478	10.4842	9.40562	9.41625	0.00027326	0.00387574	-1.00116	down	--	--	--	--	--	--	Fantastic Four meristem regulator	Protein FAF-like, chloroplastic OS=Arabidopsis thaliana OX=3702 GN=At5g22090 PE=2 SV=1	S	Function unknown	FAF-like protein [Medicago truncatula]
	Medtr3g011910	mtr-miR172d-3p	41	29	27	9	10	14	32.2343	30.5023	24.7478	10.4842	9.40562	9.41625	0.00027326	0.00387574	-1.00116	down	--	;;	Molecular Function: protein serine/threonine kinase activity (GO:0004674);; Molecular Function: ATP binding (GO:0005524);; Cellular Component: plasma membrane (GO:0005886);; Biological Process: protein phosphorylation (GO:0006468);; Biological Process: defense response (GO:0006952);; Cellular Component: plasmodesma (GO:0009506);; Cellular Component: integral component of membrane (GO:0016021);;	K04733|0|mtr:MTR_3g011910|K04733 interleukin-1 receptor-associated kinase 4 [EC:2.7.11.1] | (RefSeq) cysteine-rich receptor-kinase-like protein	--	--	Protein kinase domain;; Protein tyrosine kinase;; Salt stress response/antifungal;; Protein tyrosine kinase;; Domain of unknown function (DUF3403)	Cysteine-rich receptor-like protein kinase 25 OS=Arabidopsis thaliana OX=3702 GN=CRK25 PE=3 SV=1	--	--	cysteine-rich receptor-kinase-like protein [Medicago truncatula]
	Medtr7g061540	mtr-miR172d-3p	41	29	27	9	10	14	32.2343	30.5023	24.7478	10.4842	9.40562	9.41625	0.00027326	0.00387574	-1.00116	down	--	--	Cellular Component: ubiquitin ligase complex (GO:0000151);; Cellular Component: cytoplasm (GO:0005737);; Molecular Function: zinc ion binding (GO:0008270);; Biological Process: protein ubiquitination (GO:0016567);; Molecular Function: ligase activity (GO:0016874);; Molecular Function: ubiquitin protein ligase activity (GO:0061630);; Biological Process: ubiquitin-dependent protein catabolic proces…	--	[O]	Posttranslational modification, protein turnover, chaperones	Putative zinc finger in N-recognin (UBR box)	E3 ubiquitin-protein ligase PRT6 OS=Arabidopsis thaliana OX=3702 GN=PRT6 PE=2 SV=1	O	Posttranslational modification, protein turnover, chaperones	E3 ubiquitin-protein ligase [Medicago truncatula]
	Medtr8g098815	mtr-miR172d-3p	41	29	27	9	10	14	32.2343	30.5023	24.7478	10.4842	9.40562	9.41625	0.00027326	0.00387574	-1.00116	down	--	--	Molecular Function: DNA binding (GO:0003677);; Cellular Component: nucleus (GO:0005634);; Cellular Component: cytosol (GO:0005829);; Biological Process: regulation of transcription, DNA-templated (GO:0006355);; Cellular Component: plasmodesma (GO:0009506);;	--	[K]	Transcription	Associated with HOX;; Homeobox KN domain;; Homeobox domain	Homeobox protein BEL1 homolog OS=Arabidopsis thaliana OX=3702 GN=BEL1 PE=1 SV=2	K	Transcription	BEL1-related homeotic protein [Medicago truncatula]
	Medtr5g015580	mtr-miR172d-3p	41	29	27	9	10	14	32.2343	30.5023	24.7478	10.4842	9.40562	9.41625	0.00027326	0.00387574	-1.00116	down	--	--	Cellular Component: mitochondrial outer membrane (GO:0005741);; Molecular Function: voltage-gated anion channel activity (GO:0008308);; Biological Process: regulation of anion transmembrane transport (GO:1903959);;	K15040|0|mtr:MTR_5g015580|K15040 voltage-dependent anion channel protein 2 | (RefSeq) porin/voltage-dependent anion-selective channel protein	[P]	Inorganic ion transport and metabolism	Eukaryotic porin	Mitochondrial outer membrane protein porin 2 OS=Arabidopsis thaliana OX=3702 GN=VDAC2 PE=1 SV=1	U	Intracellular trafficking, secretion, and vesicular transport	porin/voltage-dependent anion-selective channel protein [Medicago truncatula]
	Medtr7g113250	mtr-miR172d-3p	41	29	27	9	10	14	32.2343	30.5023	24.7478	10.4842	9.40562	9.41625	0.00027326	0.00387574	-1.00116	down	--	--	Molecular Function: DNA binding (GO:0003677);;	--	--	--	--	--	S	Function unknown	hypothetical protein MTR_7g113250 [Medicago truncatula]
	Medtr2g076400	mtr-miR172d-3p	41	29	27	9	10	14	32.2343	30.5023	24.7478	10.4842	9.40562	9.41625	0.00027326	0.00387574	-1.00116	down	--	--	--	--	--	--	Protein of unknown function (DUF640)	Protein LIGHT-DEPENDENT SHORT HYPOCOTYLS 10 OS=Arabidopsis thaliana OX=3702 GN=LSH10 PE=1 SV=1	S	Function unknown	DUF640 family protein [Medicago truncatula]
	Medtr7g105800	mtr-miR172d-3p	41	29	27	9	10	14	32.2343	30.5023	24.7478	10.4842	9.40562	9.41625	0.00027326	0.00387574	-1.00116	down	--	--	Cellular Component: lipid droplet (GO:0005811);; Molecular Function: hydrolase activity (GO:0016787);; Biological Process: lipid storage (GO:0019915);;	--	--	--	Lipid-droplet associated hydrolase	--	S	Function unknown	alpha/beta hydrolase family protein [Medicago truncatula]
	Medtr8g465990	mtr-miR172d-3p	41	29	27	9	10	14	32.2343	30.5023	24.7478	10.4842	9.40562	9.41625	0.00027326	0.00387574	-1.00116	down	[T]	Signal transduction mechanisms	Molecular Function: protein serine/threonine kinase activity (GO:0004674);; Molecular Function: ATP binding (GO:0005524);; Cellular Component: plasma membrane (GO:0005886);; Biological Process: protein phosphorylation (GO:0006468);; Biological Process: defense response (GO:0006952);; Cellular Component: plasmodesma (GO:0009506);; Cellular Component: integral component of membrane (GO:0016021);; M…	--	--	--	Protein tyrosine kinase;; Protein kinase domain;; S-locus glycoprotein domain;; D-mannose binding lectin;; PAN-like domain;; Domain of unknown function (DUF3403)	G-type lectin S-receptor-like serine/threonine-protein kinase At4g27290 OS=Arabidopsis thaliana OX=3702 GN=At4g27290 PE=3 SV=4	T	Signal transduction mechanisms	S-locus lectin kinase family protein [Medicago truncatula]
[truncated: 3,676 more rows]
