# Supplementary material for: Genome-wide analysis and identification of microRNAs in Medicago truncatula under aluminum stress
Source: Front Plant Sci. 2023 Jan 27;14:1137764. doi: 10.3389/fpls.2023.1137764 (PMC9911878; doi:10.3389/fpls.2023.1137764)
Supplement: Supplementary file 1 [file DataSheet_1.zip › Supplementary Table/Table S9.xlsx]

## Sheet: Sheet1
Supplementary Table S9 GO function and KEGG pathway enrichment analysis.
GO_term	T0-1	T0-2	T0-3	T4-1	T4-2	T4-3	T24-1	T24-2	T24-3	T48-1	T48-2	T48-3
catalytic complex(15)	7.19203	4.97342	4.86431	4.05154	4.97708	6.10081	6.30689	6.2225	5.57177	5.26512	5.35233	4.10905
organelle membrane(12)	10.2723	11.2589	11.68	13.2038	7.34119	8.17089	10.2162	8.34986	9.86087	8.34314	8.23165	7.75559
extracellular space(17)	5.29537	4.78501	5.39371	7.82007	7.84609	7.97978	10.9778	4.52248	4.30128	7.34063	9.90959	9.56918
membrane part(9)	14.9819	16.5595	16.3034	11.0379	12.7059	15.6958	13.1504	11.0372	13.0124	15.633	16.9036	14.1916
isomerase activity(54)	9.85225	10.2106	11.3916	11.5252	12.2668	11.823	11.8166	10.0299	8.90761	10.0374	10.4665	8.92482
cellular metabolic process(1382)	5.076	5.41633	5.79871	5.1582	5.00723	5.04063	4.90264	4.85058	4.85417	5.05109	5.13873	4.33787
cellular component organization(333)	4.7608	4.77888	4.87444	5.32581	6.00633	5.29562	4.7642	4.52553	4.53528	5.04784	4.82039	4.43497
detoxification of nitrogen compound(1)	19.4741	22.2335	22.0514	30.9169	42.2528	37.1813	33.9044	24.1161	23.2184	24.5539	25.5101	23.3485
nitrogen compound metabolic process(63)	1.78394	1.76328	1.93985	2.74909	2.57496	2.18782	2.05736	2.0397	1.7389	2.27719	2.37664	2.28996
transcriptional repressor complex(2)	1.23067	1.34546	1.37428	1.48005	1.69989	1.65767	1.63661	1.42807	1.24799	2.56267	2.58258	2.1541
modified amino acid binding(1)	0.142509	0.148018	0.183643	0	0.021966	0.050042	0.184279	0.082558	0.222322	0.484704	0.433225	0.301277
neuromuscular junction(1)	21.9681	23.9688	27.2238	9.29222	2.91696	4.21354	16.3326	22.1799	33.625	15.633	16.9036	14.1916
non-membrane-bounded organelle(19)	3.98972	4.75376	5.00331	3.71882	3.384	2.63496	3.58827	4.12661	3.77206	3.20921	3.22557	3.19086
other organism cell(42)	7.60688	7.65264	8.52376	7.83079	6.98594	6.97614	9.56811	8.3303	8.31372	10.6087	10.2569	9.5501
organic substance metabolic process(378)	5.0056	5.28778	5.54081	5.8011	6.05517	5.89423	5.25695	4.74057	5.09049	5.20517	5.22072	4.49689
cellular detoxification(90)	11.6534	11.8269	12.1926	12.8611	14.3141	13.5122	15.1871	12.5088	12.3119	13.0489	12.812	11.416
carbohydrate binding(120)	3.58592	3.8161	3.95289	3.09966	2.742	2.84973	2.85047	2.58682	2.8458	3.30747	3.08421	2.68776
cellular localization(51)	6.4854	6.98715	7.44661	6.15933	7.75536	6.00408	6.10139	7.30719	7.11133	7.01778	7.50817	5.45829
detoxification of arsenic-containing substance(2)	10.8002	9.59527	10.6828	11.6266	9.51841	8.55964	6.26867	8.54834	7.7974	5.01951	5.00265	3.77847
response to external stimulus(23)	7.1917	7.42375	7.98628	5.58167	4.48884	4.81232	5.15051	5.69601	5.84208	4.99987	4.52633	4.10905
amide binding(6)	3.86239	4.56944	4.24066	6.67806	9.11924	8.19398	5.80262	4.37982	4.20856	5.24329	5.73049	5.62517
cell division site(5)	1.97168	2.07888	2.5118	0.990831	1.6995	1.77813	0.697114	1.13634	1.51001	0.853601	0.770082	0.471707
response to redox state(1)	7.5096	7.89626	8.4064	12.6863	11.5116	11.5065	6.86286	6.20674	6.89283	11.1546	11.4736	7.51029
anatomical structure development(60)	3.18913	3.32352	3.61726	3.58994	3.36658	3.79178	3.40469	2.88392	2.63363	2.92127	2.89529	2.70753
cell projection part(1)	0.648885	0.714987	0.716449	1.15318	0.793007	0.891121	1.14454	0.555848	0.767286	0.558322	0.579546	0.435461
basal part of cell(1)	21.9681	23.9688	27.2238	9.29222	2.91696	4.21354	16.3326	22.1799	33.625	15.633	16.9036	14.1916
localization of cell(6)	2.75319	2.91218	2.89326	1.29281	2.72899	2.97127	1.989	1.45146	1.7644	3.34437	3.38748	2.44135
multicellular organism reproduction(6)	1.64537	1.79524	1.89876	1.36021	1.56592	1.92002	1.09318	1.23176	1.33015	2.02594	2.10717	1.78795
cell communication(12)	7.31192	7.39078	8.19504	7.18917	7.58313	8.26807	7.11944	6.97514	6.95334	7.27646	7.65073	6.52373
cell division site part(1)	2.36309	2.07888	2.5118	0.531332	1.36389	1.77813	0.540597	1.13634	1.51001	0.853601	0.770082	0.471707
apoplast(67)	9.65924	9.75313	10.5723	9.54837	11.779	12.7548	6.85912	7.76876	7.22824	10.8011	10.1929	7.94898
nitrite reductase complex [NAD(P)H](1)	4.02871	5.00548	5.37929	2.88966	2.44641	3.71952	3.01139	3.40749	3.40126	7.12547	7.05802	5.60904
cell part(176)	4.95292	5.1483	5.23083	5.15556	4.29871	4.23928	4.37701	5.02337	4.83943	4.55022	4.64274	3.96246
extrinsic component of membrane(11)	3.70529	4.40105	4.87188	2.88966	2.82458	4.4313	3.01139	2.7627	2.98889	5.81428	5.7452	5.68863
intracellular(153)	4.32923	4.76978	5.00331	4.7928	3.84825	3.82388	4.09798	4.351	4.39936	3.98915	3.87276	3.66031
intrinsic component of membrane(1737)	4.73441	4.95334	5.33514	5.04145	4.96579	5.30049	4.32538	4.32149	4.3721	4.73337	4.69222	4.01705
transferase activity(569)	5.54919	5.6907	6.33278	6.56962	7.71328	7.43865	5.32749	5.08887	5.39101	5.42152	5.61078	4.82864
detection of stimulus(6)	3.52237	3.84774	4.2027	4.26484	6.64091	7.34473	3.26007	3.85975	4.00795	3.04923	3.13324	2.9471
organelle lumen(9)	2.84037	3.56579	3.62982	1.83304	2.46231	1.92358	2.08889	2.15348	2.34638	2.91182	2.73037	2.74659
detoxification of inorganic compound(1)	0.701096	0.663791	0.582092	1.09206	0.563242	0.725182	0.637051	0.295044	0.959119	0.291794	0.410755	0.22417
synapse part(1)	0.648885	0.714987	0.716449	1.15318	0.793007	0.891121	1.14454	0.555848	0.767286	0.558322	0.579546	0.435461
methylation(98)	7.0484	7.64613	7.72434	8.00684	7.37693	8.82524	6.6766	6.67589	6.66465	8.0509	7.79046	6.67713
reproduction of a single-celled organism(4)	1.36371	2.45989	2.63504	3.33859	4.04245	2.91236	2.55604	2.33842	2.46867	1.66565	1.44366	1.10243
ligase activity(88)	6.17265	6.49456	6.85805	6.42601	8.03527	7.80374	5.35805	4.97938	4.95235	5.67921	5.71616	4.93376
regulation of molecular function(180)	5.85525	6.32876	6.89051	5.55624	5.56595	4.95789	5.71036	5.86279	6.15888	6.40632	6.08933	5.23704
single-organism localization(278)	4.73857	5.20575	5.31042	5.69815	6.28442	6.68792	4.4104	4.6503	4.47264	4.48147	4.37589	3.89757
response to abiotic stimulus(146)	7.52306	7.60001	8.0651	7.55268	7.7409	8.59814	7.21303	5.42787	6.39796	6.31588	6.57375	5.69832
protein binding(488)	4.98421	5.2034	5.52865	4.80213	4.53564	4.14993	5.12166	5.10212	4.98657	5.15038	5.27109	4.49614
structural constituent of nuclear pore(1)	3.77831	4.2333	3.80125	5.32648	8.0233	6.61974	5.68611	4.63066	4.19486	4.6304	5.01872	5.41405
respiratory chain(8)	6.68951	7.59779	7.32189	6.83911	21.6701	23.8493	4.75305	5.25756	4.46694	4.75814	5.3559	5.41342
heterocyclic compound binding(1962)	4.28369	4.56328	4.82513	4.45177	4.81055	4.65425	4.04169	3.96746	4.05272	4.39061	4.39575	3.68791
response to other organism(72)	5.12844	6.91199	6.67953	5.83782	5.27679	5.69956	5.83431	4.53487	6.45045	6.32545	6.63848	5.33006
anchoring junction(1)	31.875	34.703	35.489	21.5231	18.2778	17.2731	21.8212	21.344	24.3088	20.3087	20.8694	20.5312
regulation of biological process(1101)	4.48156	4.81288	5.043	4.4294	5.02405	5.01452	4.06028	3.96659	4.01317	4.40207	4.45382	3.82584
endomembrane system(44)	10.0858	10.0415	9.84727	8.65018	7.74499	7.31271	8.29109	7.80174	8.30906	7.48641	7.9815	6.21095
cell tip(5)	1.65518	2.17722	1.68635	1.27555	1.6995	2.23999	0.885174	0.681086	0.917943	0.652132	0.701248	0.54242
lipid binding(30)	7.13405	7.88977	7.45888	7.14731	5.8934	6.37007	5.91713	5.37367	5.54188	6.75248	6.2215	6.72027
drug binding(3)	9.19299	10.648	10.4812	4.60043	1.73753	4.05276	3.18149	7.16679	8.99123	13.2583	12.1796	10.5226
interspecies interaction between organisms(3)	1.11535	1.69731	1.65299	0.606332	3.14054	3.5774	1.17603	0.210578	0.662302	1.70444	1.36627	1.32052
process utilizing autophagic mechanism(6)	16.6193	16.5828	18.3851	12.3851	7.31514	8.14123	13.5673	16.2441	15.3761	12.4391	12.2779	10.6443
plasmodesma(93)	7.51202	7.81854	7.97578	8.27245	8.29674	7.87832	8.97914	7.30011	7.75112	6.95122	7.87299	6.95006
single-organism developmental process(153)	3.87695	4.02805	4.32195	4.36625	4.4255	4.16358	4.37788	3.99575	3.84785	3.70617	3.73355	3.1269
extracellular matrix(6)	8.49575	9.81237	10.3525	8.37688	9.26079	9.55368	6.69159	6.74474	7.21601	5.79462	5.6813	5.44358
cellular response to stimulus(134)	4.94772	5.529	5.55424	5.47175	5.17919	5.16662	5.58729	5.53954	5.52794	5.51828	5.65326	4.94267
macromolecule localization(18)	2.07265	2.60924	2.38943	2.48221	3.10748	3.43291	1.75998	2.42198	2.63391	1.97298	1.96357	1.72156
organelle part(41)	4.9943	4.85159	5.10893	4.23416	4.08376	4.26503	3.74682	5.08812	4.44285	4.54874	4.78549	4.38736
binding, bridging(2)	0.556664	0.588518	0.748276	0.783793	0.581704	0.646788	1.01172	0.611027	0.690487	0.765347	0.629432	0.544222
multi-organism reproductive process(20)	8.05977	8.45543	8.19484	5.97925	5.95309	4.30176	6.09458	7.26139	9.18933	8.60442	8.40185	7.46909
response to endogenous stimulus(15)	11.6093	11.0869	12.0103	7.52561	9.87052	11.8918	8.25731	7.72044	8.0341	8.40404	9.41734	7.65381
single-organism cellular process(643)	5.75453	6.10819	6.65209	6.94272	6.95778	6.97554	6.33089	6.01089	6.17122	6.41921	6.52148	5.59219
cofactor binding(6)	7.01174	7.30774	7.37715	7.58387	4.31064	4.47203	8.00416	7.32816	11.9291	6.3494	6.46613	6.47878
system process(1)	21.9681	23.9688	27.2238	9.29222	2.91696	4.21354	16.3326	22.1799	33.625	15.633	16.9036	14.1916
chromatin binding(9)	2.88063	3.07312	3.07809	2.70476	2.6126	2.00017	3.84812	3.56628	3.67185	4.06592	4.15027	3.45274
single-organism metabolic process(721)	5.96304	6.19651	6.77829	6.12093	6.04631	6.43005	6.08666	5.86114	6.1572	6.41921	6.58395	5.51169
cellular component biogenesis(188)	6.73096	6.55685	7.16829	6.89676	6.88287	6.89076	7.39834	6.01385	6.43186	7.53812	7.44216	6.66682
protein unfolding(3)	7.51624	7.96482	8.70518	7.08894	6.54478	7.18793	9.39143	7.45253	7.7418	11.6537	11.5993	8.68536
pigmentation(1)	1.63515	1.75808	1.93985	2.60867	2.52302	2.45032	2.17999	2.00342	1.94737	2.85654	2.84796	2.57946
lateral part of cell(1)	21.9681	23.9688	27.2238	9.29222	2.91696	4.21354	16.3326	22.1799	33.625	15.633	16.9036	14.1916
establishment of localization(414)	4.53961	4.80981	5.1433	4.93664	5.53049	5.88614	4.33858	4.02021	4.17166	4.65443	4.53172	3.82099
reproductive process in single-celled organism(4)	1.36371	2.45989	2.63504	3.33859	4.04245	2.91236	2.55604	2.33842	2.46867	1.66565	1.44366	1.10243
primary metabolic process(62)	2.33737	2.51842	2.43933	2.75614	2.60089	2.54264	2.12279	2.2295	1.90319	2.40274	2.51121	2.42083
alkene binding(2)	22.9518	24.1594	26.0861	26.0343	22.9774	22.9301	40.2524	38.4928	37.9485	27.5663	28.6443	21.4966
ion binding(843)	6.49861	6.69977	7.30959	6.07825	6.44637	6.32305	5.88177	6.07221	6.14062	6.49932	6.65202	5.62503
cell projection(6)	8.19378	8.89934	9.16155	11.056	9.68361	10.1355	11.4023	10.3013	9.11673	11.6876	13.1586	10.5978
cell periphery(812)	5.28027	5.54989	5.99307	6.26227	6.24016	6.37089	4.87736	4.86251	4.85576	5.29907	5.15882	4.49164
Mo-molybdopterin cofactor sulfurase activity(1)	4.15299	4.98038	5.1237	5.65202	6.47676	8.09634	4.13452	3.41551	2.59798	3.63159	4.11245	3.21088
cell proliferation(5)	10.1241	10.1555	10.6432	7.22125	3.78332	6.55128	5.13624	5.38703	9.43378	4.96149	4.44457	5.07155
membrane-bounded organelle(137)	3.89518	4.22503	4.32195	4.23416	3.80438	3.66629	3.76033	4.12974	3.77206	3.85072	3.80731	3.58376
protein complex(5)	7.61368	8.31902	8.29298	7.03169	8.45232	6.28149	12.1034	9.79783	10.6398	10.112	10.7404	7.5305
electron transporter, transferring electrons within the cyclic electron transport pathway of photosynthesis activity(8)	4.98233	5.56381	6.35208	4.91619	2.72286	3.52354	5.35864	6.22685	5.74421	7.64335	8.00352	6.89797
cell-cell junction(18)	13.0119	14.0308	15.0894	13.5043	10.5802	10.5105	13.4627	15.8479	13.0359	14.1824	13.8108	13.3606
microtubule-based process(17)	5.57914	6.20304	6.49972	5.68634	6.38539	5.99025	5.73059	7.3397	5.30314	4.99069	5.3428	4.16916
cell leading edge(1)	0.648885	0.714987	0.716449	1.15318	0.793007	0.891121	1.14454	0.555848	0.767286	0.558322	0.579546	0.435461
organic cyclic compound binding(50)	2.47764	2.75291	2.46384	3.02721	2.70274	2.55354	2.69234	2.3673	2.35253	2.40274	2.49848	2.29424
immune response(12)	7.57415	8.68322	8.34058	7.74116	8.61792	9.41903	7.51437	7.12893	7.23024	7.06196	6.87396	6.00807
protein folding(60)	7.38283	7.71063	7.66533	8.80751	7.82577	8.26861	12.8289	8.7688	7.71719	10.8036	11.0866	8.06942
side of membrane(1)	14.9819	16.5595	16.3034	11.0379	12.7059	16.5547	13.1504	11.0372	13.0124	20.7957	20.1798	17.1153
cell surface(3)	121.836	130.277	137.842	190.811	276.534	242.588	235.488	182.35	153.037	199.462	228.529	162.558
intracellular part(2207)	5.75453	6.1038	6.45528	6.26786	6.42048	6.36743	5.93881	5.68251	5.78723	6.13378	6.15993	5.32451
catabolic process(35)	3.87695	4.13583	4.57605	4.09285	5.04597	5.57082	3.77581	3.36963	5.00475	3.88519	3.52814	3.471
contractile ring(1)	2.36309	2.07888	2.5118	0.531332	1.36389	1.77813	0.540597	1.13634	1.51001	0.853601	0.770082	0.471707
single-multicellular organism process(3)	2.05148	2.41366	2.34119	3.83978	4.48884	3.82388	3.85715	3.2872	3.03046	2.95178	2.68322	2.60828
nitrogen utilization(1)	0.96406	1.0075	1.42061	0.246122	0.270196	0.314248	0.368168	0.483224	1.75501	0.760034	0.726816	0.448267
sulfur compound binding(12)	11.6103	13.1461	13.7179	12.4927	13.2724	13.8475	22.3679	13.9088	14.7081	14.5747	16.0515	12.6019
copper chaperone activity(1)	1.90311	2.64794	1.98638	2.19438	1.77966	1.34322	1.30971	0.959744	1.22381	1.58112	1.24515	1.26488
multi-organism localization(1)	0.875634	0.787249	1.11954	1.55895	2.18684	2.52008	1.36644	1.51478	0.957845	1.81606	1.97209	2.10719
cell pole(4)	1.36371	2.45989	2.63504	3.33859	4.04245	2.91236	2.55604	2.33842	2.46867	1.66565	1.44366	1.10243
macromolecular complex binding(37)	4.38599	4.58442	4.56661	5.39163	4.92812	4.90975	4.65934	4.17362	3.65613	4.77668	4.95749	4.88417
supramolecular polymer(56)	4.45394	4.76273	4.89173	4.27504	4.86346	3.41714	5.73427	5.40562	5.07166	4.84852	5.25106	4.45056
neuron part(1)	0.648885	0.714987	0.716449	1.15318	0.793007	0.891121	1.14454	0.555848	0.767286	0.558322	0.579546	0.435461
small molecule binding(8)	7.07745	8.08216	7.65251	5.97673	3.36095	5.86419	3.44311	6.621	7.34917	9.98934	9.1223	6.99031
deaminase activity(3)	8.49974	9.48167	8.46587	9.49104	8.21375	10.8596	13.6479	12.0483	11.6851	11.6446	11.687	8.57734
lyase activity(157)	6.65035	7.74994	7.63549	9.05538	8.15458	8.24122	7.00151	7.13778	7.66195	6.50175	6.33502	5.62503
reproductive process(27)	2.75203	3.31202	3.32908	3.83978	2.91696	3.66629	3.25756	3.2872	3.03046	2.85654	2.82075	2.57946
cyclase activity(3)	0.437032	0.479999	0.487742	0.273661	0.667696	0.530374	0.883864	0.803157	0.487959	0.964994	0.862407	0.757537
molybdopterin synthase complex(1)	5.32375	5.33378	6.05364	9.4773	11.2258	11.0803	5.88177	4.99435	5.3139	6.43464	6.09314	5.11115
whole membrane(6)	21.6827	23.7591	23.5335	22.6018	22.2977	24.3483	24.9032	23.1001	21.4041	16.4119	17.098	14.8033
immune effector process(2)	2.70114	2.94956	3.17244	3.94566	5.03426	5.00393	3.85965	3.62537	3.2891	2.68712	2.45404	2.62678
hydrolase activity(801)	4.83357	5.15331	5.39105	5.73175	5.76001	5.68904	4.97	4.52553	4.82399	5.22438	5.14105	4.43866
multi-multicellular organism process(41)	3.18193	3.77455	3.94174	3.10404	2.34176	2.35716	2.3087	2.01401	2.45919	2.20532	2.03502	1.5499
basolateral part of cell(1)	21.9681	23.9688	27.2238	9.29222	2.91696	4.21354	16.3326	22.1799	33.625	15.633	16.9036	14.1916
carbohydrate derivative binding(8)	9.39468	9.85309	9.90581	4.61435	5.8966	7.67691	5.26759	6.45931	10.7842	10.5552	9.70969	8.88099
oxygen binding(3)	8.16696	8.66925	9.94693	12.186	17.1311	17.4726	10.9098	9.33019	10.8379	9.28551	9.93318	9.78594
response to stress(208)	6.55387	6.77721	7.58419	6.70359	7.16673	6.96273	6.23961	5.85151	7.49002	6.40324	6.522	5.40241
single-organism behavior(1)	21.9681	23.9688	27.2238	9.29222	2.91696	4.21354	16.3326	22.1799	33.625	15.633	16.9036	14.1916
ribonucleoprotein complex(16)	6.56484	4.44707	4.77909	7.58997	7.9346	9.55779	4.92869	4.2569	4.05433	8.19312	9.00036	7.6398
carbon utilization(6)	17.8347	18.7939	20.4672	21.0185	10.2858	17.9479	35.0684	21.97	25.4796	16.1698	16.0068	13.6112
structural constituent of ribosome(48)	82.0258	90.1596	97.8749	68.4255	70.4604	82.5999	104.4	105.476	91.8613	104.983	112.478	104.723
site of polarized growth(4)	1.36371	2.45989	2.63504	3.33859	4.04245	2.91236	2.55604	2.33842	2.46867	1.66565	1.44366	1.10243
intracellular immature spore(4)	1.36371	2.45989	2.63504	3.33859	4.04245	2.91236	2.55604	2.33842	2.46867	1.66565	1.44366	1.10243
oxidoreductase complex(27)	5.93595	6.12214	7.32488	6.08225	5.1117	5.50724	4.74791	5.08812	6.41236	6.75603	7.05802	6.11545
response to chemical(152)	8.54832	9.02342	10.1133	7.21501	8.95478	8.86888	8.56844	7.74944	9.0441	8.13467	8.30835	6.92264
cell wall organization or biogenesis(34)	9.71744	10.028	10.7639	9.49564	14.0661	11.3647	5.76063	8.46003	8.10988	9.49	9.34351	7.95963
acyl binding(1)	1.97243	2.02405	2.00437	3.24975	4.00584	3.1445	3.10197	2.88865	2.84067	2.39188	2.45698	1.75887
metal cluster binding(33)	7.25793	7.47473	7.64612	7.67598	9.33676	9.66445	6.27377	5.89424	5.98042	7.49573	7.60762	6.46004
membrane protein complex(1)	3.49507	3.31202	3.74671	2.75253	2.57496	2.18782	3.74682	5.08812	3.43354	2.8195	2.82075	4.10905
response to biotic stimulus(20)	8.94884	9.47901	9.4936	7.27086	7.89527	7.5836	6.77103	6.81282	8.03774	6.68018	6.6511	5.38396
regulation of biological quality(148)	5.21267	5.36302	5.59062	6.76847	6.20136	6.72339	5.3486	5.67455	5.37107	5.40303	5.37555	4.72077
synaptic membrane(1)	0.648885	0.714987	0.716449	1.15318	0.793007	0.891121	1.14454	0.555848	0.767286	0.558322	0.579546	0.435461
developmental process involved in reproduction(25)	2.71689	3.04905	3.24724	4.05154	3.46247	3.82388	3.25756	2.30552	2.3829	2.85654	2.68322	2.39858
circadian rhythm(9)	8.04988	7.58835	8.4275	5.10676	6.15545	4.64089	6.19996	5.61666	6.65936	6.53312	6.76238	5.88561
biosynthetic process(40)	12.2306	13.2305	13.5042	14.5789	13.1923	15.6697	13.2177	12.358	14.3403	16.4199	16.4037	16.2637
envelope(12)	6.29013	6.65096	7.25343	4.4138	5.15789	5.71676	4.67824	5.39206	4.81683	4.12426	4.33175	4.54692
dormancy process(1)	2.75203	3.04905	3.24724	1.74176	1.06928	1.65222	1.23567	1.88262	2.1136	2.50702	2.43233	1.90738
structural constituent of cell wall(6)	4.13872	2.71652	3.30803	5.31789	9.39578	8.44214	4.49686	2.6801	5.88296	5.89616	4.36721	9.61147
KEGG path_way	T0-1	T0-2	T0-3	T4-1	T4-2	T4-3	T24-1	T24-2	T24-3	T48-1	T48-2	T48-3
Glycerolipid metabolism(27)	7.1903	7.92571	8.06233	4.00612	3.36079	5.36655	4.21709	5.18878	5.6297	4.42226	4.38569	3.39698
Carbon metabolism(51)	16.0931	16.556	17.8918	15.0547	18.636	22.0039	13.3196	16.5665	12.687	20.4421	22.1669	20.2091
Photosynthesis(38)	20.86	21.1546	19.9568	19.058	15.69	29.8111	14.7059	17.3303	20.8356	26.5451	29.2583	28.6887
Glyoxylate and dicarboxylate metabolism(9)	2.01054	2.19169	2.39815	0.986029	0.923579	0.891782	1.32255	1.23469	1.28129	1.4244	1.2197	1.05604
Biosynthesis of various secondary metabolites - part 2(1)	81.7618	87.6042	92.0715	107.539	116.884	121.297	80.9642	72.6629	64.9289	70.8294	70.0495	60.9239
ABC transporters(68)	6.6466	7.64532	7.68701	10.0269	9.39411	9.6454	7.88777	6.30162	7.9841	6.55799	6.81594	5.30466
Indole alkaloid biosynthesis(1)	0.197655	0.189177	0.087414	0.27032	0.163887	0.177886	0.41127	0.391811	0.230993	0.551468	0.600982	0.626382
Galactose metabolism(12)	34.1028	35.5639	34.5705	6.41498	5.60497	6.7948	9.07457	7.83914	8.90137	7.49203	8.02281	6.70418
Glycosphingolipid biosynthesis - ganglio series(14)	3.27325	3.15603	3.35536	3.75702	5.69926	5.72993	3.55486	2.83983	3.38732	3.71623	3.62723	3.1244
Biosynthesis of amino acids(71)	11.6868	12.9045	12.6879	15.2422	16.5532	14.9629	13.845	12.3361	12.2584	12.3567	12.3009	12.6745
beta-Alanine metabolism(1)	1.92844	1.75584	2.12238	2.45568	2.99561	3.1544	1.03002	1.25573	1.54494	2.08029	2.14181	1.79747
Stilbenoid, diarylheptanoid and gingerol biosynthesis(16)	3.35372	3.348	3.4641	4.27323	5.184	4.5887	3.32193	3.48276	3.36575	3.32731	3.6878	2.90033
Fructose and mannose metabolism(5)	5.30243	5.26953	5.91446	5.77175	5.9807	7.86426	4.97	5.31725	4.82551	5.50935	6.14761	5.12512
Autophagy - other(8)	16.6193	16.0915	18.3851	12.3851	6.96424	8.00381	13.5673	15.7938	15.1388	12.4391	12.2779	10.6443
Tryptophan metabolism(14)	2.39999	2.54526	2.80804	1.41824	1.62671	1.84028	1.62048	1.70378	2.16778	3.08123	2.46516	2.71303
Glycolysis / Gluconeogenesis(7)	10.1485	10.1528	12.7692	11.347	7.76753	8.24991	6.85684	6.47248	8.07593	8.40006	8.29602	7.38547
Plant hormone signal transduction(213)	4.022	4.13583	4.56958	4.14428	4.34444	4.43243	3.69438	3.20672	3.62685	3.67603	3.92462	3.36995
Vitamin B6 metabolism(3)	2.50401	2.65578	2.93221	1.64792	3.27142	4.26543	1.73761	2.11715	2.87139	2.50429	1.94047	2.9902
Base excision repair(9)	3.59468	3.97096	4.0064	5.43105	4.53874	4.89522	3.60923	3.45673	3.28904	3.52641	3.64546	3.26163
Arginine and proline metabolism(12)	32.2598	32.5817	33.4385	10.4731	19.1496	20.4693	21.6356	43.4425	34.091	19.0114	19.0936	17.1826
Phenylalanine metabolism(3)	48.3506	51.2655	49.688	27.5147	26.2253	28.094	25.0801	47.624	49.1724	26.591	27.4781	29.1932
Limonene and pinene degradation(3)	1.64527	1.95877	2.05084	1.40316	1.08437	1.09668	2.30543	1.09315	0.998413	2.19652	2.27148	1.96157
Mannose type O-glycan biosynthesis(1)	0.877275	0.628561	1.23396	2.43516	1.96651	2.3463	1.39158	0.880762	0.947617	1.68935	1.2007	1.08503
Oxidative phosphorylation(11)	13.8183	14.6902	15.3877	11.2264	11.2527	11.2561	14.8117	16.0328	13.6017	14.4013	13.4649	18.9247
Diterpenoid biosynthesis(16)	2.41176	2.67851	3.20474	2.02529	1.78677	1.63898	2.97169	3.77715	2.61074	2.4511	2.70868	2.08794
Ribosome biogenesis in eukaryotes(20)	11.4031	12.2244	13.5726	10.0475	10.9086	10.7672	14.3014	13.9678	14.6911	14.4321	14.808	12.7149
Various types of N-glycan biosynthesis(6)	4.55244	4.66575	5.33382	4.79825	5.20879	5.71488	3.24826	3.32202	3.036	3.90594	3.89192	3.97063
Starch and sucrose metabolism(230)	3.49743	3.80576	4.21118	3.59651	4.69587	4.46758	3.01735	3.03815	2.97783	3.70944	3.80476	3.11469
Terpenoid backbone biosynthesis(19)	3.94291	3.8307	3.62112	2.55217	2.4159	2.51594	3.44649	4.43522	3.95684	3.08652	3.28415	3.44977
Porphyrin and chlorophyll metabolism(23)	9.43114	9.57118	10.3271	11.0941	12.3568	13.4529	7.09355	7.70793	6.95919	7.49573	7.97735	6.46004
Other glycan degradation(14)	3.44904	3.99336	4.30045	4.00991	3.26307	3.17854	5.04344	3.82662	4.4966	5.03306	4.51332	4.47476
Nicotinate and nicotinamide metabolism(8)	15.9492	17.6808	17.3749	13.4462	11.7564	11.2865	15.4551	15.1057	19.0918	11.2082	11.5063	9.63438
Glycosphingolipid biosynthesis - globo and isoglobo series(6)	10.7982	12.2075	13.52	7.48289	5.24122	5.93154	10.3047	13.4401	12.962	7.28676	7.38867	5.52766
Glutathione metabolism(42)	5.71703	5.90159	6.55369	6.26795	6.56284	7.35535	6.50401	5.72918	6.76028	7.54584	7.99248	6.22385
Cyanoamino acid metabolism(17)	13.4496	14.1649	14.3597	11.0158	8.77192	6.86656	6.66411	15.3969	10.855	9.77902	9.78506	6.73026
Circadian rhythm - plant(57)	10.5413	11.6468	12.2366	11.1131	10.9109	11.3511	8.54617	9.8061	9.46752	7.46543	7.27395	7.60438
Tyrosine metabolism(1)	18.7668	20.6706	21.009	15.6959	9.6756	7.98215	18.4432	24.6516	27.5773	17.4245	17.3413	17.7048
Nucleotide excision repair(1)	3.53033	3.26923	3.85747	6.26813	5.76001	5.5346	3.33441	3.15898	3.17057	3.28601	3.25374	2.48523
Tropane, piperidine and pyridine alkaloid biosynthesis(12)	5.22368	5.33722	6.31532	7.85266	5.58736	5.87257	5.47128	4.87123	5.73747	4.96259	5.35571	4.21953
Other types of O-glycan biosynthesis(7)	4.92078	4.9669	5.24148	6.37666	8.09746	6.66763	4.9777	4.07836	4.53528	5.99062	6.2675	6.31686
RNA polymerase(12)	0.812955	0.938067	1.20834	1.00297	0.542501	0.874599	0.720665	1.74961	1.59272	1.93373	1.41796	1.02416
Glycosylphosphatidylinositol (GPI)-anchor biosynthesis(8)	16.4591	18.141	17.6934	25.1168	35.7006	35.2989	15.1928	22.6681	19.6253	22.1477	20.7633	24.0997
Benzoxazinoid biosynthesis(18)	2.07187	1.95833	1.79879	2.19343	0.952594	1.09387	3.05906	1.61592	1.9541	2.41873	2.35616	1.98396
Linoleic acid metabolism(11)	1.93471	2.21058	2.27297	7.79579	5.12478	3.73563	3.39914	2.04007	2.85066	2.12837	1.98317	1.50126
Fatty acid degradation(1)	2.71469	2.30514	3.2976	0.82294	0.694097	0.414344	1.81414	2.42559	3.56073	2.99709	2.82087	3.04505
Glycosaminoglycan degradation(9)	4.73947	5.91355	5.00261	5.88716	10.1407	9.10749	6.43696	5.12518	4.21448	5.63622	5.8518	5.00152
Sesquiterpenoid and triterpenoid biosynthesis(19)	4.0892	3.38831	4.29914	0.751896	0.458965	0.886206	1.38752	1.33843	1.89221	1.67379	1.4089	1.11403
Aminoacyl-tRNA biosynthesis(25)	3.80687	4.15512	4.21996	5.78859	7.35623	7.22593	4.41497	3.96558	3.88659	3.80399	3.83627	3.98748
Thiamine metabolism(9)	9.26424	10.6084	11.402	8.41597	7.94913	10.8817	6.49116	4.52991	4.84934	8.90994	9.22443	8.39588
RNA transport(37)	3.91959	4.2333	3.87863	2.82972	3.74086	3.88773	4.46389	4.25319	4.57201	4.12227	4.22527	5.10957
Homologous recombination(27)	2.03511	2.73071	3.0134	2.25411	2.55896	2.03484	3.01516	2.15947	3.48348	3.24884	3.11401	2.5299
Sphingolipid metabolism(5)	8.60352	9.08973	9.59764	14.8805	19.9447	17.6916	9.83771	9.4342	9.47266	9.98856	10.7355	8.02248
Flavone and flavonol biosynthesis(19)	2.12629	1.97463	2.81946	1.90284	3.18773	4.08628	1.73067	1.53946	1.81601	2.11544	2.26431	2.26334
N-Glycan biosynthesis(3)	2.07849	1.97262	2.18214	2.6013	1.89545	2.0258	0.757682	1.67456	2.29639	1.16646	1.36338	0.795964
Purine metabolism(16)	7.03392	6.84059	7.22426	9.79219	8.10858	7.76265	6.55311	5.29002	6.49004	7.03075	7.67555	6.05355
Betalain biosynthesis(7)	0.815579	0.789483	1.03386	0.497454	0.415091	0.548224	0.606571	0.821505	0.812081	0.647914	0.685134	0.625639
Riboflavin metabolism(4)	5.66756	6.01123	5.7987	5.30322	8.44502	9.28044	5.48602	4.91483	5.46436	5.8274	5.47354	5.15263
Flavonoid biosynthesis(12)	7.121	8.00535	8.16413	9.73801	16.6655	13.6325	9.6989	7.03988	6.81162	6.89131	8.07901	7.8172
Steroid biosynthesis(7)	16.5579	17.4344	19.0362	12.6565	6.79629	6.31929	11.6883	11.7189	12.4094	14.528	15.2448	12.9059
SNARE interactions in vesicular transport(6)	8.85229	11.1561	11.2428	11.0259	11.0789	9.68983	10.6873	12.2261	11.9229	11.8037	11.3025	10.8373
Protein export(11)	4.91096	5.56464	6.92556	4.53673	6.56199	7.49403	4.73365	3.5963	3.66939	7.34844	8.0634	6.1533
Ubiquinone and other terpenoid-quinone biosynthesis(7)	5.69531	6.37353	6.92338	8.03548	8.5909	10.336	7.67201	8.32084	9.83381	7.33634	7.07432	6.64403
Cysteine and methionine metabolism(14)	8.25073	8.84862	8.96472	8.87964	6.30143	9.18998	4.81305	5.03935	6.41756	6.40129	6.78249	6.18581
Mismatch repair(7)	1.59162	1.72655	1.9809	1.43004	2.69568	1.86444	2.0716	1.88977	1.85996	2.10373	2.06439	1.69769
Lysine degradation(8)	1.36405	1.34783	1.50075	1.22554	1.41845	1.36334	1.32443	1.37702	1.17392	1.58753	1.41222	1.26732
Folate biosynthesis(10)	3.15883	3.54648	3.13875	3.59077	3.24589	3.76929	3.79971	3.6324	2.90466	3.58745	3.77413	2.88932
Inositol phosphate metabolism(4)	14.2921	14.59	15.6461	32.0639	11.7633	12.4251	10.0263	11.5473	10.0119	22.9146	23.5069	16.6185
Ribosome(49)	80.8364	85.9215	96.1302	67.2053	68.4017	76.6198	97.964	100.842	87.6522	103.591	110.001	102.782
Arachidonic acid metabolism(10)	7.31662	6.93306	6.92314	8.55218	7.02412	7.83863	11.5242	10.3013	8.45086	8.98162	9.79451	8.52548
Peroxisome(31)	12.078	12.0614	12.4822	10.6817	6.97164	8.25226	10.1681	11.1539	12.324	7.9255	8.95724	5.98071
Spliceosome(64)	3.48062	3.17564	3.07349	3.9086	5.38558	4.48875	3.1265	2.81751	3.01748	3.33368	3.46466	3.07586
Monoterpenoid biosynthesis(18)	5.02712	5.47621	5.51195	3.26389	4.43551	5.28625	2.94698	5.13564	5.05323	5.56655	5.40243	5.21288
Brassinosteroid biosynthesis(4)	3.15887	3.58185	3.61936	3.40823	4.64337	4.47651	2.91082	2.98883	2.41028	4.67413	4.51839	3.93505
DNA replication(6)	5.68843	5.89303	6.0539	5.32139	6.29326	4.82498	9.18856	7.53339	7.78918	7.6731	8.12559	6.03695
Sulfur metabolism(5)	30.4546	32.3524	34.2642	31.1512	14.0553	15.1116	27.8088	40.1175	35.5788	42.2631	42.0695	37.4766
Cutin, suberine and wax biosynthesis(18)	2.80693	2.74391	3.42102	2.74199	1.88178	2.51842	3.36596	4.23014	3.21098	3.66915	3.33646	2.9246
Pyrimidine metabolism(13)	5.74934	6.27054	6.7953	5.90049	5.55923	5.99807	9.47055	6.51169	6.94671	7.39713	8.37635	7.36149
Basal transcription factors(4)	1.99666	2.21984	2.22903	2.33694	2.18417	2.06287	2.05272	1.79931	1.927	2.14251	2.28715	2.51773
Plant-pathogen interaction(337)	3.81095	3.99523	4.31369	3.62865	3.50266	3.60623	3.04118	3.02968	3.21989	3.42617	3.45357	2.77274
Ether lipid metabolism(10)	7.55233	7.91198	9.23807	5.64236	6.02628	5.89487	5.02175	5.96354	7.00291	7.66046	7.64885	5.43678
Valine, leucine and isoleucine degradation(15)	29.0152	20.4082	26.2565	21.7279	59.1526	47.257	20.3229	21.6042	21.9258	20.5975	19.8699	18.2651
Isoquinoline alkaloid biosynthesis(7)	9.30353	9.3117	9.43537	12.4753	20.0358	22.0955	8.49445	8.79295	9.67582	13.8904	12.8788	12.0168
One carbon pool by folate(1)	27.8367	28.8014	33.5822	7.43643	1.67466	2.27913	20.0094	43.7973	31.5351	14.7765	14.9178	12.8379
Propanoate metabolism(5)	27.6837	28.1213	24.3581	16.1522	6.35297	6.78338	13.3628	30.3462	21.7207	14.6335	13.8477	10.7041
Zeatin biosynthesis(21)	3.93359	3.71945	4.41382	5.17265	3.95119	3.56792	3.96242	4.43319	3.9182	4.15552	3.68023	3.67814
alpha-Linolenic acid metabolism(29)	14.8197	16.4261	16.3501	16.8317	11.0664	10.0611	12.1456	13.5048	13.5357	13.8329	15.1891	12.08
MAPK signaling pathway - plant(46)	4.22182	4.14232	4.22959	3.74312	5.39377	5.71809	4.12935	2.87118	3.68473	4.17607	4.01815	3.6434
Proteasome(4)	1.15963	1.30513	1.25954	2.132	2.6651	2.94883	2.27178	1.71999	1.4637	2.27124	2.2835	2.76397
Ubiquitin mediated proteolysis(65)	5.83704	6.59862	6.95731	7.41877	5.90732	6.0453	6.21957	6.83375	6.87795	6.3844	6.02721	6.0246
Nitrogen metabolism(14)	15.4982	18.7939	18.3457	16.4738	12.531	17.9479	24.4706	21.97	19.7915	12.307	12.2677	12.27
Selenocompound metabolism(5)	27.2935	30.0306	32.8009	27.4397	11.779	13.4081	62.466	19.0764	38.4617	26.0281	26.5327	21.7106
Glycerophospholipid metabolism(28)	3.15257	3.31469	3.16187	4.17834	4.37882	5.19608	4.01376	3.14888	3.25385	2.96956	2.84411	2.10882
Ascorbate and aldarate metabolism(12)	3.99796	4.6439	4.79126	4.34171	5.09898	4.24506	4.0977	4.00933	3.8218	3.52123	3.00998	3.19643
Sulfur relay system(1)	5.32375	5.33378	6.05364	9.4773	11.2258	11.0803	5.88177	4.99435	5.3139	6.43464	6.09314	5.11115
Pantothenate and CoA biosynthesis(7)	9.36293	10.0526	9.65397	7.04913	5.53418	5.30049	7.22589	7.98555	8.40446	8.62222	8.21277	7.20262
Phenylpropanoid biosynthesis(139)	11.5661	12.0709	12.6949	12.2794	11.6471	11.4658	11.7718	11.2341	13.3253	11.6024	12.1218	9.62497
Amino sugar and nucleotide sugar metabolism(49)	9.45073	10.5336	10.7845	9.86237	9.78542	8.74524	8.33419	10.5812	11.2872	9.89907	9.74528	8.47508
Phosphatidylinositol signaling system(25)	5.34793	5.38048	6.44443	4.20463	4.88722	4.7566	4.03977	4.95908	4.81091	4.45693	4.38459	4.59227
Fatty acid metabolism(15)	14.481	15.9699	16.4863	15.1217	10.7888	9.51314	13.5057	15.7441	16.4946	14.4174	14.4465	13.0587
Pentose and glucuronate interconversions(75)	3.91356	4.43888	4.6307	5.41115	8.20455	6.85935	4.846	3.88206	4.54001	4.88064	4.70154	4.43866
Carotenoid biosynthesis(25)	3.50973	3.18276	3.59256	4.48462	6.52993	6.99464	2.78649	3.01185	2.87519	2.36321	2.58431	1.8076
RNA degradation(28)	7.65311	7.81465	10.4895	10.6568	11.2439	10.2192	8.98878	8.83657	8.22053	9.18099	8.4933	8.75297
Photosynthesis - antenna proteins(12)	47.7913	53.382	52.0622	29.8615	55.766	73.53	46.9119	30.7479	44.3298	69.8957	71.2635	68.4779
Lipoic acid metabolism(1)	8.31012	9.72137	10.2062	15.0467	16.4989	14.5991	12.2926	11.2772	10.8497	11.6894	11.9638	11.5446
Endocytosis(73)	6.57102	7.37296	7.63619	5.90963	6.1007	6.00408	6.23058	6.94285	7.279	6.31118	7.46169	5.45829
Isoflavonoid biosynthesis(41)	2.95807	2.99045	3.56701	1.01643	2.61718	1.94192	3.3821	2.99231	2.87137	3.88519	3.3344	3.00616
mRNA surveillance pathway(14)	6.15429	6.25102	6.09252	8.42906	5.51649	5.89944	5.54965	4.43106	4.4377	6.41221	6.92736	5.3907
Protein processing in endoplasmic reticulum(47)	3.76875	4.56219	4.54642	3.76464	4.97061	5.59448	6.09881	4.57737	4.41247	4.58222	5.0416	3.82979
Pyruvate metabolism(7)	5.77241	6.423	6.97285	11.9827	9.83904	9.21359	5.60577	5.8277	6.60198	7.13146	6.28349	6.5607
Phagosome(16)	8.398	8.89934	9.56495	11.8606	13.7813	12.2058	12.4592	10.3013	9.32323	12.5705	13.6877	10.732
Butanoate metabolism(1)	28.9479	32.4914	32.2612	41.6726	43.0955	62.4337	37.848	23.3861	26.4028	33.1963	38.3991	32.3259
